# Supplementary material for: Genome-Wide Identification, Characterization and Evolutionary Analysis of Long Intergenic Noncoding RNAs in Cucumber
Source: PLoS One. 2015 Mar 23;10(3):e0121800. doi: 10.1371/journal.pone.0121800 (PMC4370693; doi:10.1371/journal.pone.0121800)
Supplement: S1 Table — (XLS) [file pone.0121800.s005.xls]

## Sheet: Sheet1
S1 Table. Transcriptome data used to predict lincRNAs
RNA-Seq data :
ID	Tissue	SRA Accession	Single/Pair	Length	#Reads	Data Type	Reference	Data Link
1	Ovary(unexpanded)	SRR351476	Pair	75	19270768	Hi-Seq	Li Z, Zhang Z, Yan P, et al. RNA-Seq improves annotation of protein-coding genes in the cucumber genome[J]. BMC genomics, 2011, 12(1): 540.	http://www.ncbi.nlm.nih.gov/sra/?term=SRA046916
2	Expanded ovary (fertilized)	SRR351489	Pair	75	18466067	Hi-Seq
3	Expanded ovary (unfertilized)	SRR351495	Pair	75	19111746	Hi-Seq
4	Root	SRR351499	Pair	75	18732466	Hi-Seq
5	Stem	SRR351905	Pair	75	24535215	Hi-Seq
6	Leaf	SRR351906	Pair	75	26400675	Hi-Seq
7	Male flower	SRR351908	Pair	75	26050858	Hi-Seq
8	Tendril	SRR351910	Pair	75	22472146	Hi-Seq
9	Tendril (base part)	SRR351911	Pair	75	21653855	Hi-Seq
10	Female flower	SRR351912	Pair	75	23818868	Hi-Seq
EST data :
ID	Tissue	Number of EST	Reference	Data Link
1	Leaf	717	Guo et al. (2010) Transcriptome sequencing and comparative analysis of cucumber flowers with different sex types. BMC Genomics 11: 384 Ando and Grumet (2010) Transcriptional profiling of rapidly growing cucumber fruit by 454-pyrosequencing analysis J Amer Soc Hort Sci 135:291-302	ftp://www.icugi.org/pub/unigene/cucumber/v3/
2	Fruit	1392
3	Female flower	716
4	Male flower buds	912
5	Gynoecious flower	171786
6	Hermaphrodite flower	149364
7	Other	1113
8	Fruit (8 days post pollination)	187276
454 Sequencing data :
ID	sample	SRA Accession	Platform	Layout	Reads	Data Type	Reference	Data Link
1	Fruit(0 days post pollination)	SRR517592	LS454	Single	251949	454-Seq	Ando K, Carr K, Grumet R. 2012. Transcriptome analyses of early cucumber fruit growth identifies distinct gene modules associated with phases of development. BMC Genomics 13, 518–533	http://www.ncbi.nlm.nih.gov/bioproject/?term=PRJNA169904
2	Fruit(4 days post pollination)	SRR517593			235228	454-Seq
3	Fruit(12 days post pollination)	SRR517594			234965	454-Seq
4	Fruit(16 days post pollination)	SRR517595			221207	454-Seq
