# Supplementary material for: Genome-Wide Identification, Characterization and Evolutionary Analysis of Long Intergenic Noncoding RNAs in Cucumber
Source: PLoS One. 2015 Mar 23;10(3):e0121800. doi: 10.1371/journal.pone.0121800 (PMC4370693; doi:10.1371/journal.pone.0121800)
Supplement: S2 Table — (XLS) [file pone.0121800.s006.xls]

## Sheet: Sheet1
S2 Table. Genomic information for the identified lincRNAs(GFF format)
Chromosome		class	start	end		strand		nameID
Chr1	.	lincRNA	102649	102851	.	+	.	ID=CU1NC1; TranscriptID=hiseq_129298
Chr1	.	exon	102649	102851	.	+	.	ID=CU1NC1.exon
Chr1	.	lincRNA	181152	181751	.	-	.	ID=CU1NC2; TranscriptID=hiseq_55731
Chr1	.	exon	181152	181751	.	-	.	ID=CU1NC2.exon
Chr1	.	lincRNA	237141	237390	.	-	.	ID=CU1NC3; TranscriptID=hiseq_131136
Chr1	.	exon	237141	237390	.	-	.	ID=CU1NC3.exon
Chr1	.	lincRNA	263275	263646	.	+	.	ID=CU1NC4; TranscriptID=hiseq_129354
Chr1	.	exon	263275	263646	.	+	.	ID=CU1NC4.exon
Chr1	.	lincRNA	272746	272957	.	-	.	ID=CU1NC5; TranscriptID=hiseq_69121
Chr1	.	exon	272746	272957	.	-	.	ID=CU1NC5.exon
Chr1	.	lincRNA	273671	274104	.	-	.	ID=CU1NC6; TranscriptID=hiseq_131390
Chr1	.	exon	273671	274104	.	-	.	ID=CU1NC6.exon
Chr1	.	lincRNA	273889	274180	.	+	.	ID=CU1NC7; TranscriptID=hiseq_61306
Chr1	.	exon	273889	274180	.	+	.	ID=CU1NC7.exon
Chr1	.	lincRNA	291092	291647	.	+	.	ID=CU1NC8; TranscriptID=hiseq_56871
Chr1	.	exon	291092	291647	.	+	.	ID=CU1NC8.exon
Chr1	.	lincRNA	391302	391515	.	+	.	ID=CU1NC9; TranscriptID=CU124587
Chr1	.	exon	391302	391515	.	+	.	ID=CU1NC9.exon
Chr1	.	lincRNA	514479	514718	.	-	.	ID=CU1NC10; TranscriptID=CU138500
Chr1	.	exon	514479	514718	.	-	.	ID=CU1NC10.exon
Chr1	.	lincRNA	665324	665601	.	-	.	ID=CU1NC11; TranscriptID=CU156522
Chr1	.	exon	665324	665601	.	-	.	ID=CU1NC11.exon
Chr1	.	lincRNA	690960	691162	.	+	.	ID=CU1NC12; TranscriptID=hiseq_205300
Chr1	.	exon	690960	691162	.	+	.	ID=CU1NC12.exon
Chr1	.	lincRNA	693767	694011	.	+	.	ID=CU1NC13; TranscriptID=hiseq_121518
Chr1	.	exon	693767	694011	.	+	.	ID=CU1NC13.exon
Chr1	.	lincRNA	713570	713772	.	-	.	ID=CU1NC14; TranscriptID=hiseq_111412
Chr1	.	exon	713570	713772	.	-	.	ID=CU1NC14.exon
Chr1	.	lincRNA	739283	739492	.	-	.	ID=CU1NC15; TranscriptID=hiseq_134936
Chr1	.	exon	739283	739492	.	-	.	ID=CU1NC15.exon
Chr1	.	lincRNA	739706	740064	.	-	.	ID=CU1NC16; TranscriptID=hiseq_52968
Chr1	.	exon	739706	740064	.	-	.	ID=CU1NC16.exon
Chr1	.	lincRNA	739794	740080	.	-	.	ID=CU1NC17; TranscriptID=hiseq_201557
Chr1	.	exon	739794	740080	.	-	.	ID=CU1NC17.exon
Chr1	.	lincRNA	740276	740569	.	-	.	ID=CU1NC18; TranscriptID=hiseq_121318
Chr1	.	exon	740276	740569	.	-	.	ID=CU1NC18.exon
Chr1	.	lincRNA	740569	740958	.	+	.	ID=CU1NC19; TranscriptID=hiseq_713
Chr1	.	exon	740569	740958	.	+	.	ID=CU1NC19.exon
Chr1	.	lincRNA	779301	779675	.	-	.	ID=CU1NC20; TranscriptID=hiseq_64763
Chr1	.	exon	779301	779675	.	-	.	ID=CU1NC20.exon
Chr1	.	lincRNA	823430	823785	.	+	.	ID=CU1NC21; TranscriptID=hiseq_121651
Chr1	.	exon	823430	823785	.	+	.	ID=CU1NC21.exon
Chr1	.	lincRNA	828728	828929	.	+	.	ID=CU1NC22; TranscriptID=hiseq_137913
Chr1	.	exon	828728	828929	.	+	.	ID=CU1NC22.exon
Chr1	.	lincRNA	906577	906857	.	+	.	ID=CU1NC23; TranscriptID=CU171308
Chr1	.	exon	906577	906857	.	+	.	ID=CU1NC23.exon
Chr1	.	lincRNA	938909	939266	.	+	.	ID=CU1NC24; TranscriptID=hiseq_58873
Chr1	.	exon	938909	939266	.	+	.	ID=CU1NC24.exon
Chr1	.	lincRNA	939397	939744	.	+	.	ID=CU1NC25; TranscriptID=hiseq_123893
Chr1	.	exon	939397	939744	.	+	.	ID=CU1NC25.exon
Chr1	.	lincRNA	939636	939937	.	-	.	ID=CU1NC26; TranscriptID=hiseq_54306
Chr1	.	exon	939636	939937	.	-	.	ID=CU1NC26.exon
Chr1	.	lincRNA	940308	940520	.	+	.	ID=CU1NC27; TranscriptID=hiseq_196253
Chr1	.	exon	940308	940520	.	+	.	ID=CU1NC27.exon
Chr1	.	lincRNA	1178397	1178597	.	-	.	ID=CU1NC28; TranscriptID=hiseq_192861
Chr1	.	exon	1178397	1178597	.	-	.	ID=CU1NC28.exon
Chr1	.	lincRNA	1212568	1212874	.	-	.	ID=CU1NC29; TranscriptID=hiseq_134786
Chr1	.	exon	1212568	1212874	.	-	.	ID=CU1NC29.exon
Chr1	.	lincRNA	1217152	1217523	.	+	.	ID=CU1NC30; TranscriptID=hiseq_130072
Chr1	.	exon	1217152	1217523	.	+	.	ID=CU1NC30.exon
Chr1	.	lincRNA	1217179	1217672	.	+	.	ID=CU1NC31; TranscriptID=hiseq_60134
Chr1	.	exon	1217179	1217672	.	+	.	ID=CU1NC31.exon
Chr1	.	lincRNA	1217672	1218038	.	-	.	ID=CU1NC32; TranscriptID=hiseq_62077
Chr1	.	exon	1217672	1218038	.	-	.	ID=CU1NC32.exon
Chr1	.	lincRNA	1218145	1219293	.	-	.	ID=CU1NC33; TranscriptID=hiseq_55968
Chr1	.	exon	1218145	1218508	.	-	.	ID=CU1NC33.exon1
Chr1	.	exon	1218983	1219155	.	-	.	ID=CU1NC33.exon2
Chr1	.	exon	1219263	1219293	.	-	.	ID=CU1NC33.exon3
Chr1	.	lincRNA	1218880	1219315	.	-	.	ID=CU1NC34; TranscriptID=hiseq_122543
Chr1	.	exon	1218880	1219155	.	-	.	ID=CU1NC34.exon1
Chr1	.	exon	1219263	1219315	.	-	.	ID=CU1NC34.exon2
Chr1	.	lincRNA	1228677	1228926	.	-	.	ID=CU1NC35; TranscriptID=hiseq_115995
Chr1	.	exon	1228677	1228926	.	-	.	ID=CU1NC35.exon
Chr1	.	lincRNA	1288055	1288287	.	+	.	ID=CU1NC36; TranscriptID=hiseq_130680
Chr1	.	exon	1288055	1288287	.	+	.	ID=CU1NC36.exon
Chr1	.	lincRNA	1342425	1342626	.	+	.	ID=CU1NC37; TranscriptID=CU127644
Chr1	.	exon	1342425	1342626	.	+	.	ID=CU1NC37.exon
Chr1	.	lincRNA	1357799	1358396	.	-	.	ID=CU1NC38; TranscriptID=hiseq_149459
Chr1	.	exon	1357799	1358056	.	-	.	ID=CU1NC38.exon1
Chr1	.	exon	1358358	1358396	.	-	.	ID=CU1NC38.exon2
Chr1	.	lincRNA	1588339	1588817	.	-	.	ID=CU1NC39; TranscriptID=hiseq_135320
Chr1	.	exon	1588339	1588817	.	-	.	ID=CU1NC39.exon
Chr1	.	lincRNA	1589984	1590202	.	+	.	ID=CU1NC40; TranscriptID=hiseq_65217
Chr1	.	exon	1589984	1590202	.	+	.	ID=CU1NC40.exon
Chr1	.	lincRNA	1837821	1838255	.	-	.	ID=CU1NC41; TranscriptID=hiseq_117953
Chr1	.	exon	1837821	1838255	.	-	.	ID=CU1NC41.exon
Chr1	.	lincRNA	1838126	1838405	.	+	.	ID=CU1NC42; TranscriptID=hiseq_202989
Chr1	.	exon	1838126	1838405	.	+	.	ID=CU1NC42.exon
Chr1	.	lincRNA	1838543	1840708	.	-	.	ID=CU1NC43; TranscriptID=hiseq_81172
Chr1	.	exon	1838543	1839351	.	-	.	ID=CU1NC43.exon1
Chr1	.	exon	1840391	1840708	.	-	.	ID=CU1NC43.exon2
Chr1	.	lincRNA	1838559	1839404	.	-	.	ID=CU1NC44; TranscriptID=hiseq_152124
Chr1	.	exon	1838559	1839404	.	-	.	ID=CU1NC44.exon
Chr1	.	lincRNA	1839508	1839792	.	+	.	ID=CU1NC45; TranscriptID=hiseq_245572
Chr1	.	exon	1839508	1839792	.	+	.	ID=CU1NC45.exon
Chr1	.	lincRNA	1839922	1840850	.	-	.	ID=CU1NC46; TranscriptID=hiseq_16499
Chr1	.	exon	1839922	1840850	.	-	.	ID=CU1NC46.exon
Chr1	.	lincRNA	1873125	1873391	.	+	.	ID=CU1NC47; TranscriptID=hiseq_195710
Chr1	.	exon	1873125	1873391	.	+	.	ID=CU1NC47.exon
Chr1	.	lincRNA	2062621	2062851	.	+	.	ID=CU1NC48; TranscriptID=hiseq_62782
Chr1	.	exon	2062621	2062851	.	+	.	ID=CU1NC48.exon
Chr1	.	lincRNA	2063429	2063685	.	+	.	ID=CU1NC49; TranscriptID=hiseq_136953
Chr1	.	exon	2063429	2063685	.	+	.	ID=CU1NC49.exon
Chr1	.	lincRNA	2136141	2136407	.	+	.	ID=CU1NC50; TranscriptID=hiseq_148827
Chr1	.	exon	2136141	2136407	.	+	.	ID=CU1NC50.exon
Chr1	.	lincRNA	2262820	2263117	.	+	.	ID=CU1NC51; TranscriptID=hiseq_144215
Chr1	.	exon	2262820	2263117	.	+	.	ID=CU1NC51.exon
Chr1	.	lincRNA	2266098	2266308	.	+	.	ID=CU1NC52; TranscriptID=hiseq_250749
Chr1	.	exon	2266098	2266308	.	+	.	ID=CU1NC52.exon
Chr1	.	lincRNA	2273165	2273375	.	+	.	ID=CU1NC53; TranscriptID=hiseq_202767
Chr1	.	exon	2273165	2273375	.	+	.	ID=CU1NC53.exon
Chr1	.	lincRNA	2274066	2274292	.	+	.	ID=CU1NC54; TranscriptID=hiseq_131401
Chr1	.	exon	2274066	2274292	.	+	.	ID=CU1NC54.exon
Chr1	.	lincRNA	2380189	2380461	.	+	.	ID=CU1NC55; TranscriptID=CU139862
Chr1	.	exon	2380189	2380201	.	+	.	ID=CU1NC55.exon1
Chr1	.	exon	2380203	2380220	.	+	.	ID=CU1NC55.exon2
Chr1	.	exon	2380222	2380461	.	+	.	ID=CU1NC55.exon3
Chr1	.	lincRNA	2425059	2425309	.	+	.	ID=CU1NC56; TranscriptID=hiseq_135689
Chr1	.	exon	2425059	2425309	.	+	.	ID=CU1NC56.exon
Chr1	.	lincRNA	2500360	2500621	.	+	.	ID=CU1NC57; TranscriptID=hiseq_67767
Chr1	.	exon	2500360	2500621	.	+	.	ID=CU1NC57.exon
Chr1	.	lincRNA	2522971	2523285	.	-	.	ID=CU1NC58; TranscriptID=hiseq_200616
Chr1	.	exon	2522971	2523285	.	-	.	ID=CU1NC58.exon
Chr1	.	lincRNA	2629511	2629729	.	-	.	ID=CU1NC59; TranscriptID=CU140156
Chr1	.	exon	2629511	2629729	.	-	.	ID=CU1NC59.exon
Chr1	.	lincRNA	2636544	2636791	.	+	.	ID=CU1NC60; TranscriptID=hiseq_81602
Chr1	.	exon	2636544	2636791	.	+	.	ID=CU1NC60.exon
Chr1	.	lincRNA	2668058	2668593	.	+	.	ID=CU1NC61; TranscriptID=hiseq_246678
Chr1	.	exon	2668058	2668198	.	+	.	ID=CU1NC61.exon1
Chr1	.	exon	2668315	2668593	.	+	.	ID=CU1NC61.exon2
Chr1	.	lincRNA	2668515	2668723	.	+	.	ID=CU1NC62; TranscriptID=hiseq_61583
Chr1	.	exon	2668515	2668723	.	+	.	ID=CU1NC62.exon
Chr1	.	lincRNA	2684072	2684407	.	+	.	ID=CU1NC63; TranscriptID=hiseq_238581
Chr1	.	exon	2684072	2684407	.	+	.	ID=CU1NC63.exon
Chr1	.	lincRNA	2686016	2686231	.	-	.	ID=CU1NC64; TranscriptID=hiseq_246819
Chr1	.	exon	2686016	2686231	.	-	.	ID=CU1NC64.exon
Chr1	.	lincRNA	2892775	2892993	.	-	.	ID=CU1NC65; TranscriptID=hiseq_55813
Chr1	.	exon	2892775	2892993	.	-	.	ID=CU1NC65.exon
Chr1	.	lincRNA	3108538	3109655	.	-	.	ID=CU1NC66; TranscriptID=hiseq_120301
Chr1	.	exon	3108538	3108640	.	-	.	ID=CU1NC66.exon1
Chr1	.	exon	3109042	3109655	.	-	.	ID=CU1NC66.exon2
Chr1	.	lincRNA	3192807	3193077	.	-	.	ID=CU1NC67; TranscriptID=hiseq_244378
Chr1	.	exon	3192807	3193077	.	-	.	ID=CU1NC67.exon
Chr1	.	lincRNA	3204041	3204332	.	+	.	ID=CU1NC68; TranscriptID=hiseq_254695
Chr1	.	exon	3204041	3204332	.	+	.	ID=CU1NC68.exon
Chr1	.	lincRNA	3213370	3213642	.	-	.	ID=CU1NC69; TranscriptID=hiseq_202286
Chr1	.	exon	3213370	3213642	.	-	.	ID=CU1NC69.exon
Chr1	.	lincRNA	3215783	3216029	.	+	.	ID=CU1NC70; TranscriptID=hiseq_130073
Chr1	.	exon	3215783	3216029	.	+	.	ID=CU1NC70.exon
Chr1	.	lincRNA	3217474	3217710	.	-	.	ID=CU1NC71; TranscriptID=hiseq_59044
Chr1	.	exon	3217474	3217710	.	-	.	ID=CU1NC71.exon
Chr1	.	lincRNA	3218403	3218613	.	-	.	ID=CU1NC72; TranscriptID=hiseq_131591
Chr1	.	exon	3218403	3218613	.	-	.	ID=CU1NC72.exon
Chr1	.	lincRNA	3334231	3334532	.	-	.	ID=CU1NC73; TranscriptID=hiseq_253864
Chr1	.	exon	3334231	3334532	.	-	.	ID=CU1NC73.exon
Chr1	.	lincRNA	3334325	3334656	.	-	.	ID=CU1NC74; TranscriptID=hiseq_205148
Chr1	.	exon	3334325	3334656	.	-	.	ID=CU1NC74.exon
Chr1	.	lincRNA	3336182	3336425	.	-	.	ID=CU1NC75; TranscriptID=hiseq_51415
Chr1	.	exon	3336182	3336425	.	-	.	ID=CU1NC75.exon
Chr1	.	lincRNA	3336262	3336484	.	+	.	ID=CU1NC76; TranscriptID=hiseq_137527
Chr1	.	exon	3336262	3336484	.	+	.	ID=CU1NC76.exon
Chr1	.	lincRNA	3387644	3387931	.	-	.	ID=CU1NC77; TranscriptID=hiseq_132830
Chr1	.	exon	3387644	3387931	.	-	.	ID=CU1NC77.exon
Chr1	.	lincRNA	3388329	3388751	.	-	.	ID=CU1NC78; TranscriptID=hiseq_125567
Chr1	.	exon	3388329	3388751	.	-	.	ID=CU1NC78.exon
Chr1	.	lincRNA	3388462	3388865	.	+	.	ID=CU1NC79; TranscriptID=hiseq_58665
Chr1	.	exon	3388462	3388865	.	+	.	ID=CU1NC79.exon
Chr1	.	lincRNA	3389076	3389477	.	+	.	ID=CU1NC80; TranscriptID=hiseq_196134
Chr1	.	exon	3389076	3389477	.	+	.	ID=CU1NC80.exon
Chr1	.	lincRNA	3399738	3400029	.	+	.	ID=CU1NC81; TranscriptID=hiseq_126467
Chr1	.	exon	3399738	3400029	.	+	.	ID=CU1NC81.exon
Chr1	.	lincRNA	3400237	3400440	.	+	.	ID=CU1NC82; TranscriptID=hiseq_58003
Chr1	.	exon	3400237	3400440	.	+	.	ID=CU1NC82.exon
Chr1	.	lincRNA	3400769	3401074	.	+	.	ID=CU1NC83; TranscriptID=hiseq_58371
Chr1	.	exon	3400769	3401074	.	+	.	ID=CU1NC83.exon
Chr1	.	lincRNA	3400979	3401245	.	+	.	ID=CU1NC84; TranscriptID=hiseq_132398
Chr1	.	exon	3400979	3401245	.	+	.	ID=CU1NC84.exon
Chr1	.	lincRNA	3479992	3480254	.	-	.	ID=CU1NC85; TranscriptID=hiseq_201293
Chr1	.	exon	3479992	3480254	.	-	.	ID=CU1NC85.exon
Chr1	.	lincRNA	3492744	3492961	.	+	.	ID=CU1NC86; TranscriptID=CU161206
Chr1	.	exon	3492744	3492961	.	+	.	ID=CU1NC86.exon
Chr1	.	lincRNA	3503335	3503585	.	+	.	ID=CU1NC87; TranscriptID=hiseq_139537
Chr1	.	exon	3503335	3503585	.	+	.	ID=CU1NC87.exon
Chr1	.	lincRNA	3504915	3505193	.	-	.	ID=CU1NC88; TranscriptID=hiseq_254224
Chr1	.	exon	3504915	3505193	.	-	.	ID=CU1NC88.exon
Chr1	.	lincRNA	3577916	3578594	.	-	.	ID=CU1NC89; TranscriptID=hiseq_124703
Chr1	.	exon	3577916	3578594	.	-	.	ID=CU1NC89.exon
Chr1	.	lincRNA	3578471	3578739	.	+	.	ID=CU1NC90; TranscriptID=hiseq_63113
Chr1	.	exon	3578471	3578739	.	+	.	ID=CU1NC90.exon
Chr1	.	lincRNA	3578662	3578868	.	+	.	ID=CU1NC91; TranscriptID=hiseq_201567
Chr1	.	exon	3578662	3578868	.	+	.	ID=CU1NC91.exon
Chr1	.	lincRNA	3578733	3579307	.	+	.	ID=CU1NC92; TranscriptID=hiseq_124159
Chr1	.	exon	3578733	3579307	.	+	.	ID=CU1NC92.exon
Chr1	.	lincRNA	3705256	3705618	.	+	.	ID=CU1NC93; TranscriptID=hiseq_63938
Chr1	.	exon	3705256	3705618	.	+	.	ID=CU1NC93.exon
Chr1	.	lincRNA	3957001	3957261	.	+	.	ID=CU1NC94; TranscriptID=hiseq_129998
Chr1	.	exon	3957001	3957261	.	+	.	ID=CU1NC94.exon
Chr1	.	lincRNA	4162655	4162887	.	+	.	ID=CU1NC95; TranscriptID=hiseq_138341
Chr1	.	exon	4162655	4162887	.	+	.	ID=CU1NC95.exon
Chr1	.	lincRNA	4169222	4169582	.	+	.	ID=CU1NC96; TranscriptID=hiseq_131802
Chr1	.	exon	4169222	4169226	.	+	.	ID=CU1NC96.exon1
Chr1	.	exon	4169249	4169507	.	+	.	ID=CU1NC96.exon2
Chr1	.	exon	4169578	4169582	.	+	.	ID=CU1NC96.exon3
Chr1	.	lincRNA	4338462	4338943	.	+	.	ID=CU1NC97; TranscriptID=hiseq_1105
Chr1	.	exon	4338462	4338485	.	+	.	ID=CU1NC97.exon1
Chr1	.	exon	4338720	4338943	.	+	.	ID=CU1NC97.exon2
Chr1	.	lincRNA	4338688	4338943	.	+	.	ID=CU1NC98; TranscriptID=hiseq_1104
Chr1	.	exon	4338688	4338943	.	+	.	ID=CU1NC98.exon
Chr1	.	lincRNA	4410014	4410323	.	-	.	ID=CU1NC99; TranscriptID=hiseq_65753
Chr1	.	exon	4410014	4410323	.	-	.	ID=CU1NC99.exon
Chr1	.	lincRNA	4410710	4410934	.	+	.	ID=CU1NC100; TranscriptID=hiseq_199963
Chr1	.	exon	4410710	4410934	.	+	.	ID=CU1NC100.exon
Chr1	.	lincRNA	4428344	4429304	.	-	.	ID=CU1NC101; TranscriptID=hiseq_46508
Chr1	.	exon	4428344	4429304	.	-	.	ID=CU1NC101.exon
Chr1	.	lincRNA	4704004	4704743	.	-	.	ID=CU1NC102; TranscriptID=hiseq_595
Chr1	.	exon	4704004	4704027	.	-	.	ID=CU1NC102.exon1
Chr1	.	exon	4704476	4704743	.	-	.	ID=CU1NC102.exon2
Chr1	.	lincRNA	4704273	4704679	.	+	.	ID=CU1NC103; TranscriptID=hiseq_79805
Chr1	.	exon	4704273	4704679	.	+	.	ID=CU1NC103.exon
Chr1	.	lincRNA	4704366	4704743	.	-	.	ID=CU1NC104; TranscriptID=hiseq_596
Chr1	.	exon	4704366	4704743	.	-	.	ID=CU1NC104.exon
Chr1	.	lincRNA	4706351	4707578	.	-	.	ID=CU1NC105; TranscriptID=hiseq_71956
Chr1	.	exon	4706351	4707578	.	-	.	ID=CU1NC105.exon
Chr1	.	lincRNA	4728652	4729560	.	-	.	ID=CU1NC106; TranscriptID=hiseq_6256
Chr1	.	exon	4728652	4729560	.	-	.	ID=CU1NC106.exon
Chr1	.	lincRNA	4729807	4730051	.	-	.	ID=CU1NC107; TranscriptID=hiseq_253880
Chr1	.	exon	4729807	4730051	.	-	.	ID=CU1NC107.exon
Chr1	.	lincRNA	4729824	4730393	.	-	.	ID=CU1NC108; TranscriptID=hiseq_6222
Chr1	.	exon	4729824	4729882	.	-	.	ID=CU1NC108.exon1
Chr1	.	exon	4729884	4730393	.	-	.	ID=CU1NC108.exon2
Chr1	.	lincRNA	4893922	4894128	.	+	.	ID=CU1NC109; TranscriptID=hiseq_205174
Chr1	.	exon	4893922	4894128	.	+	.	ID=CU1NC109.exon
Chr1	.	lincRNA	4895177	4895461	.	-	.	ID=CU1NC110; TranscriptID=hiseq_204272
Chr1	.	exon	4895177	4895461	.	-	.	ID=CU1NC110.exon
Chr1	.	lincRNA	4989981	4990226	.	+	.	ID=CU1NC111; TranscriptID=hiseq_219934
Chr1	.	exon	4989981	4990226	.	+	.	ID=CU1NC111.exon
Chr1	.	lincRNA	5150632	5150968	.	-	.	ID=CU1NC112; TranscriptID=hiseq_137047
Chr1	.	exon	5150632	5150968	.	-	.	ID=CU1NC112.exon
Chr1	.	lincRNA	5152276	5152477	.	+	.	ID=CU1NC113; TranscriptID=hiseq_204559
Chr1	.	exon	5152276	5152477	.	+	.	ID=CU1NC113.exon
Chr1	.	lincRNA	5152677	5153006	.	+	.	ID=CU1NC114; TranscriptID=hiseq_67635
Chr1	.	exon	5152677	5153006	.	+	.	ID=CU1NC114.exon
Chr1	.	lincRNA	5153448	5153661	.	-	.	ID=CU1NC115; TranscriptID=hiseq_136005
Chr1	.	exon	5153448	5153661	.	-	.	ID=CU1NC115.exon
Chr1	.	lincRNA	5161098	5161856	.	+	.	ID=CU1NC116; TranscriptID=hiseq_137602
Chr1	.	exon	5161098	5161122	.	+	.	ID=CU1NC116.exon1
Chr1	.	exon	5161674	5161856	.	+	.	ID=CU1NC116.exon2
Chr1	.	lincRNA	5213970	5214174	.	-	.	ID=CU1NC117; TranscriptID=hiseq_200837
Chr1	.	exon	5213970	5214174	.	-	.	ID=CU1NC117.exon
Chr1	.	lincRNA	5214535	5214812	.	-	.	ID=CU1NC118; TranscriptID=hiseq_54413
Chr1	.	exon	5214535	5214812	.	-	.	ID=CU1NC118.exon
Chr1	.	lincRNA	5222892	5223100	.	+	.	ID=CU1NC119; TranscriptID=hiseq_197523
Chr1	.	exon	5222892	5223100	.	+	.	ID=CU1NC119.exon
Chr1	.	lincRNA	5223682	5223917	.	-	.	ID=CU1NC120; TranscriptID=hiseq_197137
Chr1	.	exon	5223682	5223917	.	-	.	ID=CU1NC120.exon
Chr1	.	lincRNA	5223803	5224017	.	+	.	ID=CU1NC121; TranscriptID=hiseq_137322
Chr1	.	exon	5223803	5224017	.	+	.	ID=CU1NC121.exon
Chr1	.	lincRNA	5309389	5309711	.	-	.	ID=CU1NC122; TranscriptID=hiseq_57222
Chr1	.	exon	5309389	5309711	.	-	.	ID=CU1NC122.exon
Chr1	.	lincRNA	5310274	5310529	.	+	.	ID=CU1NC123; TranscriptID=hiseq_134303
Chr1	.	exon	5310274	5310529	.	+	.	ID=CU1NC123.exon
Chr1	.	lincRNA	5312747	5312961	.	+	.	ID=CU1NC124; TranscriptID=hiseq_137635
Chr1	.	exon	5312747	5312961	.	+	.	ID=CU1NC124.exon
Chr1	.	lincRNA	5313496	5313768	.	-	.	ID=CU1NC125; TranscriptID=hiseq_127617
Chr1	.	exon	5313496	5313768	.	-	.	ID=CU1NC125.exon
Chr1	.	lincRNA	5316305	5316698	.	+	.	ID=CU1NC126; TranscriptID=hiseq_70629
Chr1	.	exon	5316305	5316698	.	+	.	ID=CU1NC126.exon
Chr1	.	lincRNA	5316570	5316789	.	-	.	ID=CU1NC127; TranscriptID=hiseq_65334
Chr1	.	exon	5316570	5316789	.	-	.	ID=CU1NC127.exon
Chr1	.	lincRNA	5317031	5317355	.	-	.	ID=CU1NC128; TranscriptID=hiseq_123259
Chr1	.	exon	5317031	5317355	.	-	.	ID=CU1NC128.exon
Chr1	.	lincRNA	5348340	5348571	.	+	.	ID=CU1NC129; TranscriptID=hiseq_64509
Chr1	.	exon	5348340	5348571	.	+	.	ID=CU1NC129.exon
Chr1	.	lincRNA	5358415	5358625	.	-	.	ID=CU1NC130; TranscriptID=hiseq_67305
Chr1	.	exon	5358415	5358625	.	-	.	ID=CU1NC130.exon
Chr1	.	lincRNA	5477301	5477507	.	-	.	ID=CU1NC131; TranscriptID=hiseq_204967
Chr1	.	exon	5477301	5477507	.	-	.	ID=CU1NC131.exon
Chr1	.	lincRNA	5500108	5500621	.	-	.	ID=CU1NC132; TranscriptID=hiseq_59449
Chr1	.	exon	5500108	5500314	.	-	.	ID=CU1NC132.exon1
Chr1	.	exon	5500600	5500621	.	-	.	ID=CU1NC132.exon2
Chr1	.	lincRNA	5500372	5501097	.	-	.	ID=CU1NC133; TranscriptID=hiseq_72237
Chr1	.	exon	5500372	5501097	.	-	.	ID=CU1NC133.exon
Chr1	.	lincRNA	5788872	5789222	.	+	.	ID=CU1NC134; TranscriptID=hiseq_55235
Chr1	.	exon	5788872	5789222	.	+	.	ID=CU1NC134.exon
Chr1	.	lincRNA	6020684	6020893	.	-	.	ID=CU1NC135; TranscriptID=hiseq_57078
Chr1	.	exon	6020684	6020893	.	-	.	ID=CU1NC135.exon
Chr1	.	lincRNA	6319252	6319518	.	+	.	ID=CU1NC136; TranscriptID=hiseq_69502
Chr1	.	exon	6319252	6319518	.	+	.	ID=CU1NC136.exon
Chr1	.	lincRNA	6539886	6540207	.	+	.	ID=CU1NC137; TranscriptID=hiseq_70522
Chr1	.	exon	6539886	6540040	.	+	.	ID=CU1NC137.exon1
Chr1	.	exon	6540138	6540207	.	+	.	ID=CU1NC137.exon2
Chr1	.	lincRNA	6596192	6596402	.	+	.	ID=CU1NC138; TranscriptID=hiseq_131492
Chr1	.	exon	6596192	6596402	.	+	.	ID=CU1NC138.exon
Chr1	.	lincRNA	6667367	6667622	.	-	.	ID=CU1NC139; TranscriptID=hiseq_213765
Chr1	.	exon	6667367	6667622	.	-	.	ID=CU1NC139.exon
Chr1	.	lincRNA	6668966	6669330	.	+	.	ID=CU1NC140; TranscriptID=hiseq_243084
Chr1	.	exon	6668966	6669330	.	+	.	ID=CU1NC140.exon
Chr1	.	lincRNA	7076527	7077204	.	+	.	ID=CU1NC141; TranscriptID=CU156111
Chr1	.	exon	7076527	7076788	.	+	.	ID=CU1NC141.exon1
Chr1	.	exon	7077197	7077204	.	+	.	ID=CU1NC141.exon2
Chr1	.	lincRNA	7156113	7156380	.	-	.	ID=CU1NC142; TranscriptID=CU143755
Chr1	.	exon	7156113	7156380	.	-	.	ID=CU1NC142.exon
Chr1	.	lincRNA	7328674	7328936	.	+	.	ID=CU1NC143; TranscriptID=hiseq_130198
Chr1	.	exon	7328674	7328936	.	+	.	ID=CU1NC143.exon
Chr1	.	lincRNA	7484638	7484846	.	+	.	ID=CU1NC144; TranscriptID=hiseq_64960
Chr1	.	exon	7484638	7484846	.	+	.	ID=CU1NC144.exon
Chr1	.	lincRNA	7485222	7485458	.	+	.	ID=CU1NC145; TranscriptID=hiseq_54870
Chr1	.	exon	7485222	7485458	.	+	.	ID=CU1NC145.exon
Chr1	.	lincRNA	7486054	7486284	.	-	.	ID=CU1NC146; TranscriptID=hiseq_63604
Chr1	.	exon	7486054	7486284	.	-	.	ID=CU1NC146.exon
Chr1	.	lincRNA	7486438	7486696	.	-	.	ID=CU1NC147; TranscriptID=hiseq_66684
Chr1	.	exon	7486438	7486696	.	-	.	ID=CU1NC147.exon
Chr1	.	lincRNA	7486943	7487159	.	+	.	ID=CU1NC148; TranscriptID=hiseq_10936
Chr1	.	exon	7486943	7487159	.	+	.	ID=CU1NC148.exon
Chr1	.	lincRNA	7487620	7487848	.	-	.	ID=CU1NC149; TranscriptID=hiseq_135872
Chr1	.	exon	7487620	7487848	.	-	.	ID=CU1NC149.exon
Chr1	.	lincRNA	7487870	7488128	.	+	.	ID=CU1NC150; TranscriptID=hiseq_61211
Chr1	.	exon	7487870	7488128	.	+	.	ID=CU1NC150.exon
Chr1	.	lincRNA	7488959	7489243	.	-	.	ID=CU1NC151; TranscriptID=hiseq_133079
Chr1	.	exon	7488959	7489243	.	-	.	ID=CU1NC151.exon
Chr1	.	lincRNA	7489956	7490227	.	-	.	ID=CU1NC152; TranscriptID=hiseq_131169
Chr1	.	exon	7489956	7490227	.	-	.	ID=CU1NC152.exon
Chr1	.	lincRNA	7501038	7501253	.	-	.	ID=CU1NC153; TranscriptID=hiseq_244928
Chr1	.	exon	7501038	7501253	.	-	.	ID=CU1NC153.exon
Chr1	.	lincRNA	7658807	7659050	.	+	.	ID=CU1NC154; TranscriptID=hiseq_129451
Chr1	.	exon	7658807	7659050	.	+	.	ID=CU1NC154.exon
Chr1	.	lincRNA	7659054	7659257	.	-	.	ID=CU1NC155; TranscriptID=hiseq_127493
Chr1	.	exon	7659054	7659257	.	-	.	ID=CU1NC155.exon
Chr1	.	lincRNA	7831532	7831835	.	-	.	ID=CU1NC156; TranscriptID=CU142034
Chr1	.	exon	7831532	7831782	.	-	.	ID=CU1NC156.exon1
Chr1	.	exon	7831831	7831835	.	-	.	ID=CU1NC156.exon2
Chr1	.	lincRNA	8694784	8695069	.	+	.	ID=CU1NC157; TranscriptID=hiseq_204817
Chr1	.	exon	8694784	8695069	.	+	.	ID=CU1NC157.exon
Chr1	.	lincRNA	8731499	8731917	.	-	.	ID=CU1NC158; TranscriptID=hiseq_139778
Chr1	.	exon	8731499	8731917	.	-	.	ID=CU1NC158.exon
Chr1	.	lincRNA	8749874	8750125	.	+	.	ID=CU1NC159; TranscriptID=CU140484
Chr1	.	exon	8749874	8749886	.	+	.	ID=CU1NC159.exon1
Chr1	.	exon	8749888	8749950	.	+	.	ID=CU1NC159.exon2
Chr1	.	exon	8749952	8750125	.	+	.	ID=CU1NC159.exon3
Chr1	.	lincRNA	8878440	8878742	.	-	.	ID=CU1NC160; TranscriptID=hiseq_62047
Chr1	.	exon	8878440	8878742	.	-	.	ID=CU1NC160.exon
Chr1	.	lincRNA	8881210	8881544	.	-	.	ID=CU1NC161; TranscriptID=hiseq_425
Chr1	.	exon	8881210	8881429	.	-	.	ID=CU1NC161.exon1
Chr1	.	exon	8881463	8881544	.	-	.	ID=CU1NC161.exon2
Chr1	.	lincRNA	8882682	8882897	.	-	.	ID=CU1NC162; TranscriptID=hiseq_132452
Chr1	.	exon	8882682	8882897	.	-	.	ID=CU1NC162.exon
Chr1	.	lincRNA	8882751	8883045	.	+	.	ID=CU1NC163; TranscriptID=hiseq_203873
Chr1	.	exon	8882751	8883045	.	+	.	ID=CU1NC163.exon
Chr1	.	lincRNA	8885065	8885333	.	+	.	ID=CU1NC164; TranscriptID=hiseq_132962
Chr1	.	exon	8885065	8885333	.	+	.	ID=CU1NC164.exon
Chr1	.	lincRNA	9036038	9036284	.	-	.	ID=CU1NC165; TranscriptID=hiseq_47002
Chr1	.	exon	9036038	9036284	.	-	.	ID=CU1NC165.exon
Chr1	.	lincRNA	9140938	9141471	.	+	.	ID=CU1NC166; TranscriptID=hiseq_121499
Chr1	.	exon	9140938	9141471	.	+	.	ID=CU1NC166.exon
Chr1	.	lincRNA	9142122	9142442	.	+	.	ID=CU1NC167; TranscriptID=hiseq_197144
Chr1	.	exon	9142122	9142442	.	+	.	ID=CU1NC167.exon
Chr1	.	lincRNA	9289157	9289805	.	-	.	ID=CU1NC168; TranscriptID=hiseq_72413
Chr1	.	exon	9289157	9289805	.	-	.	ID=CU1NC168.exon
Chr1	.	lincRNA	9291042	9291441	.	-	.	ID=CU1NC169; TranscriptID=hiseq_82046
Chr1	.	exon	9291042	9291441	.	-	.	ID=CU1NC169.exon
Chr1	.	lincRNA	9291793	9292184	.	+	.	ID=CU1NC170; TranscriptID=hiseq_206992
Chr1	.	exon	9291793	9292184	.	+	.	ID=CU1NC170.exon
Chr1	.	lincRNA	9292789	9294207	.	-	.	ID=CU1NC171; TranscriptID=hiseq_16363
Chr1	.	exon	9292789	9293009	.	-	.	ID=CU1NC171.exon1
Chr1	.	exon	9293138	9294207	.	-	.	ID=CU1NC171.exon2
Chr1	.	lincRNA	9294901	9295326	.	-	.	ID=CU1NC172; TranscriptID=hiseq_71778
Chr1	.	exon	9294901	9295326	.	-	.	ID=CU1NC172.exon
Chr1	.	lincRNA	9295857	9296151	.	+	.	ID=CU1NC173; TranscriptID=hiseq_212283
Chr1	.	exon	9295857	9296151	.	+	.	ID=CU1NC173.exon
Chr1	.	lincRNA	9297191	9298082	.	-	.	ID=CU1NC174; TranscriptID=hiseq_119465
Chr1	.	exon	9297191	9298082	.	-	.	ID=CU1NC174.exon
Chr1	.	lincRNA	9298258	9298624	.	-	.	ID=CU1NC175; TranscriptID=hiseq_49225
Chr1	.	exon	9298258	9298624	.	-	.	ID=CU1NC175.exon
Chr1	.	lincRNA	9299558	9299975	.	-	.	ID=CU1NC176; TranscriptID=hiseq_116250
Chr1	.	exon	9299558	9299975	.	-	.	ID=CU1NC176.exon
Chr1	.	lincRNA	9299591	9300008	.	+	.	ID=CU1NC177; TranscriptID=hiseq_47085
Chr1	.	exon	9299591	9300008	.	+	.	ID=CU1NC177.exon
Chr1	.	lincRNA	9299746	9300163	.	-	.	ID=CU1NC178; TranscriptID=hiseq_244708
Chr1	.	exon	9299746	9300163	.	-	.	ID=CU1NC178.exon
Chr1	.	lincRNA	9299767	9300184	.	-	.	ID=CU1NC179; TranscriptID=hiseq_116250
Chr1	.	exon	9299767	9300184	.	-	.	ID=CU1NC179.exon
Chr1	.	lincRNA	9299800	9300217	.	+	.	ID=CU1NC180; TranscriptID=hiseq_47085
Chr1	.	exon	9299800	9300217	.	+	.	ID=CU1NC180.exon
Chr1	.	lincRNA	9299955	9300372	.	-	.	ID=CU1NC181; TranscriptID=hiseq_244708
Chr1	.	exon	9299955	9300372	.	-	.	ID=CU1NC181.exon
Chr1	.	lincRNA	9299976	9300393	.	-	.	ID=CU1NC182; TranscriptID=hiseq_116250
Chr1	.	exon	9299976	9300393	.	-	.	ID=CU1NC182.exon
Chr1	.	lincRNA	9300009	9300426	.	+	.	ID=CU1NC183; TranscriptID=hiseq_47085
Chr1	.	exon	9300009	9300426	.	+	.	ID=CU1NC183.exon
Chr1	.	lincRNA	9300164	9300581	.	-	.	ID=CU1NC184; TranscriptID=hiseq_244708
Chr1	.	exon	9300164	9300581	.	-	.	ID=CU1NC184.exon
Chr1	.	lincRNA	9300185	9300602	.	-	.	ID=CU1NC185; TranscriptID=hiseq_116250
Chr1	.	exon	9300185	9300602	.	-	.	ID=CU1NC185.exon
Chr1	.	lincRNA	9300218	9300635	.	+	.	ID=CU1NC186; TranscriptID=hiseq_47085
Chr1	.	exon	9300218	9300635	.	+	.	ID=CU1NC186.exon
Chr1	.	lincRNA	9300373	9300790	.	-	.	ID=CU1NC187; TranscriptID=hiseq_244708
Chr1	.	exon	9300373	9300790	.	-	.	ID=CU1NC187.exon
Chr1	.	lincRNA	9300394	9300811	.	-	.	ID=CU1NC188; TranscriptID=hiseq_116250
Chr1	.	exon	9300394	9300811	.	-	.	ID=CU1NC188.exon
Chr1	.	lincRNA	9300427	9300844	.	+	.	ID=CU1NC189; TranscriptID=hiseq_47085
Chr1	.	exon	9300427	9300844	.	+	.	ID=CU1NC189.exon
Chr1	.	lincRNA	9300582	9300999	.	-	.	ID=CU1NC190; TranscriptID=hiseq_244708
Chr1	.	exon	9300582	9300999	.	-	.	ID=CU1NC190.exon
Chr1	.	lincRNA	9300603	9301020	.	-	.	ID=CU1NC191; TranscriptID=hiseq_116250
Chr1	.	exon	9300603	9301020	.	-	.	ID=CU1NC191.exon
Chr1	.	lincRNA	9300636	9301053	.	+	.	ID=CU1NC192; TranscriptID=hiseq_47085
Chr1	.	exon	9300636	9301053	.	+	.	ID=CU1NC192.exon
Chr1	.	lincRNA	9300791	9301208	.	-	.	ID=CU1NC193; TranscriptID=hiseq_244708
Chr1	.	exon	9300791	9301208	.	-	.	ID=CU1NC193.exon
Chr1	.	lincRNA	9300812	9301229	.	-	.	ID=CU1NC194; TranscriptID=hiseq_116250
Chr1	.	exon	9300812	9301229	.	-	.	ID=CU1NC194.exon
Chr1	.	lincRNA	9300987	9301316	.	-	.	ID=CU1NC195; TranscriptID=CU178164
Chr1	.	exon	9300987	9301316	.	-	.	ID=CU1NC195.exon
Chr1	.	lincRNA	9302593	9303280	.	+	.	ID=CU1NC196; TranscriptID=hiseq_143316
Chr1	.	exon	9302593	9303091	.	+	.	ID=CU1NC196.exon1
Chr1	.	exon	9303136	9303280	.	+	.	ID=CU1NC196.exon2
Chr1	.	lincRNA	9303138	9303804	.	-	.	ID=CU1NC197; TranscriptID=hiseq_118193
Chr1	.	exon	9303138	9303804	.	-	.	ID=CU1NC197.exon
Chr1	.	lincRNA	9303802	9304026	.	-	.	ID=CU1NC198; TranscriptID=hiseq_197757
Chr1	.	exon	9303802	9304026	.	-	.	ID=CU1NC198.exon
Chr1	.	lincRNA	9303916	9304129	.	-	.	ID=CU1NC199; TranscriptID=hiseq_131567
Chr1	.	exon	9303916	9304129	.	-	.	ID=CU1NC199.exon
Chr1	.	lincRNA	9306270	9306778	.	+	.	ID=CU1NC200; TranscriptID=hiseq_121193
Chr1	.	exon	9306270	9306778	.	+	.	ID=CU1NC200.exon
Chr1	.	lincRNA	9306636	9306872	.	-	.	ID=CU1NC201; TranscriptID=hiseq_202088
Chr1	.	exon	9306636	9306872	.	-	.	ID=CU1NC201.exon
Chr1	.	lincRNA	9306880	9307280	.	-	.	ID=CU1NC202; TranscriptID=hiseq_203198
Chr1	.	exon	9306880	9307280	.	-	.	ID=CU1NC202.exon
Chr1	.	lincRNA	9306975	9307454	.	-	.	ID=CU1NC203; TranscriptID=hiseq_123225
Chr1	.	exon	9306975	9307267	.	-	.	ID=CU1NC203.exon1
Chr1	.	exon	9307367	9307454	.	-	.	ID=CU1NC203.exon2
Chr1	.	lincRNA	9308683	9309026	.	-	.	ID=CU1NC204; TranscriptID=hiseq_120370
Chr1	.	exon	9308683	9309026	.	-	.	ID=CU1NC204.exon
Chr1	.	lincRNA	9308921	9309257	.	-	.	ID=CU1NC205; TranscriptID=hiseq_252858
Chr1	.	exon	9308921	9309257	.	-	.	ID=CU1NC205.exon
Chr1	.	lincRNA	9309009	9309406	.	-	.	ID=CU1NC206; TranscriptID=hiseq_119356
Chr1	.	exon	9309009	9309406	.	-	.	ID=CU1NC206.exon
Chr1	.	lincRNA	9309986	9310681	.	-	.	ID=CU1NC207; TranscriptID=hiseq_49247
Chr1	.	exon	9309986	9310681	.	-	.	ID=CU1NC207.exon
Chr1	.	lincRNA	9310670	9311234	.	-	.	ID=CU1NC208; TranscriptID=hiseq_48865
Chr1	.	exon	9310670	9311234	.	-	.	ID=CU1NC208.exon
Chr1	.	lincRNA	9310861	9311361	.	+	.	ID=CU1NC209; TranscriptID=hiseq_119409
Chr1	.	exon	9310861	9311361	.	+	.	ID=CU1NC209.exon
Chr1	.	lincRNA	9311216	9311502	.	+	.	ID=CU1NC210; TranscriptID=hiseq_49206
Chr1	.	exon	9311216	9311502	.	+	.	ID=CU1NC210.exon
Chr1	.	lincRNA	9311730	9312209	.	-	.	ID=CU1NC211; TranscriptID=hiseq_69547
Chr1	.	exon	9311730	9312209	.	-	.	ID=CU1NC211.exon
Chr1	.	lincRNA	9312313	9312969	.	+	.	ID=CU1NC212; TranscriptID=hiseq_121927
Chr1	.	exon	9312313	9312969	.	+	.	ID=CU1NC212.exon
Chr1	.	lincRNA	9312500	9313062	.	+	.	ID=CU1NC213; TranscriptID=hiseq_51535
Chr1	.	exon	9312500	9313062	.	+	.	ID=CU1NC213.exon
Chr1	.	lincRNA	9313502	9314099	.	+	.	ID=CU1NC214; TranscriptID=hiseq_51513
Chr1	.	exon	9313502	9314099	.	+	.	ID=CU1NC214.exon
Chr1	.	lincRNA	9313908	9314111	.	+	.	ID=CU1NC215; TranscriptID=hiseq_130118
Chr1	.	exon	9313908	9314111	.	+	.	ID=CU1NC215.exon
Chr1	.	lincRNA	9358786	9359083	.	-	.	ID=CU1NC216; TranscriptID=CU135615
Chr1	.	exon	9358786	9359052	.	-	.	ID=CU1NC216.exon1
Chr1	.	exon	9359054	9359083	.	-	.	ID=CU1NC216.exon2
Chr1	.	lincRNA	9452919	9453161	.	-	.	ID=CU1NC217; TranscriptID=hiseq_131099
Chr1	.	exon	9452919	9453161	.	-	.	ID=CU1NC217.exon
Chr1	.	lincRNA	9581846	9582117	.	+	.	ID=CU1NC218; TranscriptID=hiseq_203734
Chr1	.	exon	9581846	9582117	.	+	.	ID=CU1NC218.exon
Chr1	.	lincRNA	9640676	9640895	.	-	.	ID=CU1NC219; TranscriptID=hiseq_116894
Chr1	.	exon	9640676	9640895	.	-	.	ID=CU1NC219.exon
Chr1	.	lincRNA	9644901	9645118	.	-	.	ID=CU1NC220; TranscriptID=hiseq_68343
Chr1	.	exon	9644901	9645118	.	-	.	ID=CU1NC220.exon
Chr1	.	lincRNA	9645469	9645741	.	-	.	ID=CU1NC221; TranscriptID=hiseq_58858
Chr1	.	exon	9645469	9645741	.	-	.	ID=CU1NC221.exon
Chr1	.	lincRNA	9666267	9666516	.	-	.	ID=CU1NC222; TranscriptID=hiseq_1019
Chr1	.	exon	9666267	9666516	.	-	.	ID=CU1NC222.exon
Chr1	.	lincRNA	9666630	9666835	.	+	.	ID=CU1NC223; TranscriptID=hiseq_136871
Chr1	.	exon	9666630	9666835	.	+	.	ID=CU1NC223.exon
Chr1	.	lincRNA	9668313	9668613	.	+	.	ID=CU1NC224; TranscriptID=hiseq_63915
Chr1	.	exon	9668313	9668613	.	+	.	ID=CU1NC224.exon
Chr1	.	lincRNA	9803821	9804037	.	-	.	ID=CU1NC225; TranscriptID=hiseq_202124
Chr1	.	exon	9803821	9804037	.	-	.	ID=CU1NC225.exon
Chr1	.	lincRNA	9936993	9937270	.	-	.	ID=CU1NC226; TranscriptID=hiseq_68942
Chr1	.	exon	9936993	9937270	.	-	.	ID=CU1NC226.exon
Chr1	.	lincRNA	10071366	10071799	.	+	.	ID=CU1NC227; TranscriptID=hiseq_125884
Chr1	.	exon	10071366	10071799	.	+	.	ID=CU1NC227.exon
Chr1	.	lincRNA	10112896	10113098	.	+	.	ID=CU1NC228; TranscriptID=hiseq_69172
Chr1	.	exon	10112896	10113098	.	+	.	ID=CU1NC228.exon
Chr1	.	lincRNA	10114357	10114827	.	+	.	ID=CU1NC229; TranscriptID=hiseq_197032
Chr1	.	exon	10114357	10114827	.	+	.	ID=CU1NC229.exon
Chr1	.	lincRNA	10114421	10114906	.	-	.	ID=CU1NC230; TranscriptID=hiseq_119606
Chr1	.	exon	10114421	10114906	.	-	.	ID=CU1NC230.exon
Chr1	.	lincRNA	10120632	10120982	.	+	.	ID=CU1NC231; TranscriptID=hiseq_61003
Chr1	.	exon	10120632	10120982	.	+	.	ID=CU1NC231.exon
Chr1	.	lincRNA	10130986	10131188	.	+	.	ID=CU1NC232; TranscriptID=hiseq_249675
Chr1	.	exon	10130986	10131188	.	+	.	ID=CU1NC232.exon
Chr1	.	lincRNA	10131089	10131295	.	-	.	ID=CU1NC233; TranscriptID=hiseq_199242
Chr1	.	exon	10131089	10131295	.	-	.	ID=CU1NC233.exon
Chr1	.	lincRNA	10131819	10132019	.	-	.	ID=CU1NC234; TranscriptID=hiseq_205106
Chr1	.	exon	10131819	10132019	.	-	.	ID=CU1NC234.exon
Chr1	.	lincRNA	10183528	10183881	.	-	.	ID=CU1NC235; TranscriptID=hiseq_53059
Chr1	.	exon	10183528	10183881	.	-	.	ID=CU1NC235.exon
Chr1	.	lincRNA	10189330	10189688	.	-	.	ID=CU1NC236; TranscriptID=hiseq_143362
Chr1	.	exon	10189330	10189688	.	-	.	ID=CU1NC236.exon
Chr1	.	lincRNA	10189998	10190332	.	-	.	ID=CU1NC237; TranscriptID=hiseq_57615
Chr1	.	exon	10189998	10190332	.	-	.	ID=CU1NC237.exon
Chr1	.	lincRNA	10278944	10279160	.	-	.	ID=CU1NC238; TranscriptID=hiseq_136070
Chr1	.	exon	10278944	10279160	.	-	.	ID=CU1NC238.exon
Chr1	.	lincRNA	10332816	10333555	.	-	.	ID=CU1NC239; TranscriptID=hiseq_10735
Chr1	.	exon	10332816	10333555	.	-	.	ID=CU1NC239.exon
Chr1	.	lincRNA	10333344	10333660	.	+	.	ID=CU1NC240; TranscriptID=hiseq_125260
Chr1	.	exon	10333344	10333660	.	+	.	ID=CU1NC240.exon
Chr1	.	lincRNA	10333678	10334408	.	+	.	ID=CU1NC241; TranscriptID=hiseq_69677
Chr1	.	exon	10333678	10334408	.	+	.	ID=CU1NC241.exon
Chr1	.	lincRNA	10401184	10401573	.	+	.	ID=CU1NC242; TranscriptID=hiseq_132458
Chr1	.	exon	10401184	10401573	.	+	.	ID=CU1NC242.exon
Chr1	.	lincRNA	10519170	10519531	.	+	.	ID=CU1NC243; TranscriptID=hiseq_56222
Chr1	.	exon	10519170	10519531	.	+	.	ID=CU1NC243.exon
Chr1	.	lincRNA	10609898	10610115	.	-	.	ID=CU1NC244; TranscriptID=CU170130
Chr1	.	exon	10609898	10610115	.	-	.	ID=CU1NC244.exon
Chr1	.	lincRNA	10850299	10850538	.	+	.	ID=CU1NC245; TranscriptID=hiseq_138387
Chr1	.	exon	10850299	10850538	.	+	.	ID=CU1NC245.exon
Chr1	.	lincRNA	10858155	10858417	.	-	.	ID=CU1NC246; TranscriptID=hiseq_133917
Chr1	.	exon	10858155	10858417	.	-	.	ID=CU1NC246.exon
Chr1	.	lincRNA	10886512	10886742	.	-	.	ID=CU1NC247; TranscriptID=CU143346
Chr1	.	exon	10886512	10886742	.	-	.	ID=CU1NC247.exon
Chr1	.	lincRNA	11128292	11128670	.	+	.	ID=CU1NC248; TranscriptID=hiseq_52280
Chr1	.	exon	11128292	11128670	.	+	.	ID=CU1NC248.exon
Chr1	.	lincRNA	11128388	11128839	.	+	.	ID=CU1NC249; TranscriptID=hiseq_145464
Chr1	.	exon	11128388	11128839	.	+	.	ID=CU1NC249.exon
Chr1	.	lincRNA	11128949	11129370	.	-	.	ID=CU1NC250; TranscriptID=hiseq_119609
Chr1	.	exon	11128949	11129370	.	-	.	ID=CU1NC250.exon
Chr1	.	lincRNA	11252921	11253252	.	+	.	ID=CU1NC251; TranscriptID=hiseq_204583
Chr1	.	exon	11252921	11253252	.	+	.	ID=CU1NC251.exon
Chr1	.	lincRNA	11277187	11277435	.	-	.	ID=CU1NC252; TranscriptID=CU169407
Chr1	.	exon	11277187	11277435	.	-	.	ID=CU1NC252.exon
Chr1	.	lincRNA	11317822	11318157	.	-	.	ID=CU1NC253; TranscriptID=hiseq_133719
Chr1	.	exon	11317822	11318157	.	-	.	ID=CU1NC253.exon
Chr1	.	lincRNA	11319263	11319502	.	-	.	ID=CU1NC254; TranscriptID=hiseq_130922
Chr1	.	exon	11319263	11319502	.	-	.	ID=CU1NC254.exon
Chr1	.	lincRNA	11320038	11320313	.	+	.	ID=CU1NC255; TranscriptID=hiseq_136483
Chr1	.	exon	11320038	11320313	.	+	.	ID=CU1NC255.exon
Chr1	.	lincRNA	11327382	11327764	.	-	.	ID=CU1NC256; TranscriptID=hiseq_143852
Chr1	.	exon	11327382	11327764	.	-	.	ID=CU1NC256.exon
Chr1	.	lincRNA	11498064	11498472	.	-	.	ID=CU1NC257; TranscriptID=hiseq_135348
Chr1	.	exon	11498064	11498472	.	-	.	ID=CU1NC257.exon
Chr1	.	lincRNA	11498665	11499112	.	-	.	ID=CU1NC258; TranscriptID=hiseq_63239
Chr1	.	exon	11498665	11499112	.	-	.	ID=CU1NC258.exon
Chr1	.	lincRNA	11498957	11499314	.	-	.	ID=CU1NC259; TranscriptID=hiseq_123521
Chr1	.	exon	11498957	11499314	.	-	.	ID=CU1NC259.exon
Chr1	.	lincRNA	11499167	11499442	.	-	.	ID=CU1NC260; TranscriptID=hiseq_252423
Chr1	.	exon	11499167	11499442	.	-	.	ID=CU1NC260.exon
Chr1	.	lincRNA	11499849	11500087	.	-	.	ID=CU1NC261; TranscriptID=hiseq_65245
Chr1	.	exon	11499849	11500087	.	-	.	ID=CU1NC261.exon
Chr1	.	lincRNA	11499942	11500149	.	-	.	ID=CU1NC262; TranscriptID=hiseq_134793
Chr1	.	exon	11499942	11500149	.	-	.	ID=CU1NC262.exon
Chr1	.	lincRNA	11501374	11501577	.	-	.	ID=CU1NC263; TranscriptID=hiseq_67608
Chr1	.	exon	11501374	11501577	.	-	.	ID=CU1NC263.exon
Chr1	.	lincRNA	11524938	11525190	.	-	.	ID=CU1NC264; TranscriptID=hiseq_204551
Chr1	.	exon	11524938	11525190	.	-	.	ID=CU1NC264.exon
Chr1	.	lincRNA	11525906	11526179	.	+	.	ID=CU1NC265; TranscriptID=hiseq_136725
Chr1	.	exon	11525906	11526179	.	+	.	ID=CU1NC265.exon
Chr1	.	lincRNA	11581551	11581770	.	-	.	ID=CU1NC266; TranscriptID=hiseq_245068
Chr1	.	exon	11581551	11581770	.	-	.	ID=CU1NC266.exon
Chr1	.	lincRNA	11833226	11833475	.	+	.	ID=CU1NC267; TranscriptID=hiseq_205615
Chr1	.	exon	11833226	11833475	.	+	.	ID=CU1NC267.exon
Chr1	.	lincRNA	11963449	11963788	.	+	.	ID=CU1NC268; TranscriptID=hiseq_140604
Chr1	.	exon	11963449	11963788	.	+	.	ID=CU1NC268.exon
Chr1	.	lincRNA	11963632	11963923	.	+	.	ID=CU1NC269; TranscriptID=hiseq_128558
Chr1	.	exon	11963632	11963923	.	+	.	ID=CU1NC269.exon
Chr1	.	lincRNA	11982264	11982509	.	-	.	ID=CU1NC270; TranscriptID=hiseq_203309
Chr1	.	exon	11982264	11982509	.	-	.	ID=CU1NC270.exon
Chr1	.	lincRNA	12063171	12063411	.	+	.	ID=CU1NC271; TranscriptID=CU147051
Chr1	.	exon	12063171	12063411	.	+	.	ID=CU1NC271.exon
Chr1	.	lincRNA	12065019	12065245	.	+	.	ID=CU1NC272; TranscriptID=hiseq_66965
Chr1	.	exon	12065019	12065245	.	+	.	ID=CU1NC272.exon
Chr1	.	lincRNA	12143018	12143314	.	-	.	ID=CU1NC273; TranscriptID=hiseq_132276
Chr1	.	exon	12143018	12143314	.	-	.	ID=CU1NC273.exon
Chr1	.	lincRNA	12148028	12148250	.	-	.	ID=CU1NC274; TranscriptID=hiseq_56397
Chr1	.	exon	12148028	12148250	.	-	.	ID=CU1NC274.exon
Chr1	.	lincRNA	12148488	12148735	.	+	.	ID=CU1NC275; TranscriptID=hiseq_204594
Chr1	.	exon	12148488	12148735	.	+	.	ID=CU1NC275.exon
Chr1	.	lincRNA	12149189	12149408	.	-	.	ID=CU1NC276; TranscriptID=hiseq_67500
Chr1	.	exon	12149189	12149408	.	-	.	ID=CU1NC276.exon
Chr1	.	lincRNA	12187703	12187944	.	-	.	ID=CU1NC277; TranscriptID=hiseq_69580
Chr1	.	exon	12187703	12187944	.	-	.	ID=CU1NC277.exon
Chr1	.	lincRNA	12215099	12215299	.	+	.	ID=CU1NC278; TranscriptID=hiseq_4452
Chr1	.	exon	12215099	12215299	.	+	.	ID=CU1NC278.exon
Chr1	.	lincRNA	12423199	12423406	.	-	.	ID=CU1NC279; TranscriptID=hiseq_204192
Chr1	.	exon	12423199	12423406	.	-	.	ID=CU1NC279.exon
Chr1	.	lincRNA	12477235	12477444	.	+	.	ID=CU1NC280; TranscriptID=hiseq_133486
Chr1	.	exon	12477235	12477444	.	+	.	ID=CU1NC280.exon
Chr1	.	lincRNA	12477878	12478082	.	-	.	ID=CU1NC281; TranscriptID=hiseq_137783
Chr1	.	exon	12477878	12478082	.	-	.	ID=CU1NC281.exon
Chr1	.	lincRNA	12528333	12528663	.	-	.	ID=CU1NC282; TranscriptID=hiseq_1021
Chr1	.	exon	12528333	12528663	.	-	.	ID=CU1NC282.exon
Chr1	.	lincRNA	12845124	12845410	.	+	.	ID=CU1NC283; TranscriptID=hiseq_65548
Chr1	.	exon	12845124	12845195	.	+	.	ID=CU1NC283.exon1
Chr1	.	exon	12845197	12845410	.	+	.	ID=CU1NC283.exon2
Chr1	.	lincRNA	12971292	12971507	.	-	.	ID=CU1NC284; TranscriptID=CU159074
Chr1	.	exon	12971292	12971351	.	-	.	ID=CU1NC284.exon1
Chr1	.	exon	12971353	12971381	.	-	.	ID=CU1NC284.exon2
Chr1	.	exon	12971383	12971507	.	-	.	ID=CU1NC284.exon3
Chr1	.	lincRNA	13015771	13016068	.	+	.	ID=CU1NC285; TranscriptID=hiseq_205245
Chr1	.	exon	13015771	13016068	.	+	.	ID=CU1NC285.exon
Chr1	.	lincRNA	13016193	13016480	.	-	.	ID=CU1NC286; TranscriptID=hiseq_64678
Chr1	.	exon	13016193	13016480	.	-	.	ID=CU1NC286.exon
Chr1	.	lincRNA	13016433	13016917	.	-	.	ID=CU1NC287; TranscriptID=hiseq_131997
Chr1	.	exon	13016433	13016565	.	-	.	ID=CU1NC287.exon1
Chr1	.	exon	13016778	13016917	.	-	.	ID=CU1NC287.exon2
Chr1	.	lincRNA	13018297	13018525	.	-	.	ID=CU1NC288; TranscriptID=hiseq_137059
Chr1	.	exon	13018297	13018525	.	-	.	ID=CU1NC288.exon
Chr1	.	lincRNA	13077326	13077582	.	-	.	ID=CU1NC289; TranscriptID=CU137224
Chr1	.	exon	13077326	13077582	.	-	.	ID=CU1NC289.exon
Chr1	.	lincRNA	13706769	13707644	.	-	.	ID=CU1NC290; TranscriptID=hiseq_139432
Chr1	.	exon	13706769	13707006	.	-	.	ID=CU1NC290.exon1
Chr1	.	exon	13707491	13707644	.	-	.	ID=CU1NC290.exon2
Chr1	.	lincRNA	13708303	13708569	.	-	.	ID=CU1NC291; TranscriptID=hiseq_251457
Chr1	.	exon	13708303	13708569	.	-	.	ID=CU1NC291.exon
Chr1	.	lincRNA	13780544	13780770	.	+	.	ID=CU1NC292; TranscriptID=hiseq_1311
Chr1	.	exon	13780544	13780770	.	+	.	ID=CU1NC292.exon
Chr1	.	lincRNA	14333771	14334065	.	+	.	ID=CU1NC293; TranscriptID=hiseq_249080
Chr1	.	exon	14333771	14334065	.	+	.	ID=CU1NC293.exon
Chr1	.	lincRNA	14556754	14557026	.	-	.	ID=CU1NC294; TranscriptID=hiseq_120537
Chr1	.	exon	14556754	14557026	.	-	.	ID=CU1NC294.exon
Chr1	.	lincRNA	14557081	14557641	.	-	.	ID=CU1NC295; TranscriptID=hiseq_198902
Chr1	.	exon	14557081	14557641	.	-	.	ID=CU1NC295.exon
Chr1	.	lincRNA	14557202	14557880	.	-	.	ID=CU1NC296; TranscriptID=hiseq_121091
Chr1	.	exon	14557202	14557880	.	-	.	ID=CU1NC296.exon
Chr1	.	lincRNA	14557643	14557947	.	-	.	ID=CU1NC297; TranscriptID=hiseq_145529
Chr1	.	exon	14557643	14557947	.	-	.	ID=CU1NC297.exon
Chr1	.	lincRNA	14660482	14660790	.	-	.	ID=CU1NC298; TranscriptID=hiseq_252213
Chr1	.	exon	14660482	14660790	.	-	.	ID=CU1NC298.exon
Chr1	.	lincRNA	14660644	14660981	.	-	.	ID=CU1NC299; TranscriptID=hiseq_137702
Chr1	.	exon	14660644	14660981	.	-	.	ID=CU1NC299.exon
Chr1	.	lincRNA	14768851	14769061	.	+	.	ID=CU1NC300; TranscriptID=hiseq_254104
Chr1	.	exon	14768851	14769061	.	+	.	ID=CU1NC300.exon
Chr1	.	lincRNA	14969267	14969497	.	+	.	ID=CU1NC301; TranscriptID=hiseq_254442
Chr1	.	exon	14969267	14969497	.	+	.	ID=CU1NC301.exon
Chr1	.	lincRNA	14970019	14970365	.	-	.	ID=CU1NC302; TranscriptID=hiseq_68871
Chr1	.	exon	14970019	14970365	.	-	.	ID=CU1NC302.exon
Chr1	.	lincRNA	15132707	15132945	.	+	.	ID=CU1NC303; TranscriptID=hiseq_67734
Chr1	.	exon	15132707	15132945	.	+	.	ID=CU1NC303.exon
Chr1	.	lincRNA	15171251	15171542	.	-	.	ID=CU1NC304; TranscriptID=hiseq_55765
Chr1	.	exon	15171251	15171542	.	-	.	ID=CU1NC304.exon
Chr1	.	lincRNA	15233351	15233814	.	-	.	ID=CU1NC305; TranscriptID=hiseq_195251
Chr1	.	exon	15233351	15233814	.	-	.	ID=CU1NC305.exon
Chr1	.	lincRNA	15234008	15234265	.	-	.	ID=CU1NC306; TranscriptID=hiseq_251228
Chr1	.	exon	15234008	15234265	.	-	.	ID=CU1NC306.exon
Chr1	.	lincRNA	15244491	15244792	.	+	.	ID=CU1NC307; TranscriptID=hiseq_133934
Chr1	.	exon	15244491	15244792	.	+	.	ID=CU1NC307.exon
Chr1	.	lincRNA	15412641	15413216	.	-	.	ID=CU1NC308; TranscriptID=hiseq_196865
Chr1	.	exon	15412641	15413216	.	-	.	ID=CU1NC308.exon
Chr1	.	lincRNA	15413198	15413416	.	-	.	ID=CU1NC309; TranscriptID=hiseq_127777
Chr1	.	exon	15413198	15413416	.	-	.	ID=CU1NC309.exon
Chr1	.	lincRNA	15666307	15666672	.	+	.	ID=CU1NC310; TranscriptID=hiseq_6636
Chr1	.	exon	15666307	15666672	.	+	.	ID=CU1NC310.exon
Chr1	.	lincRNA	15666688	15667175	.	-	.	ID=CU1NC311; TranscriptID=hiseq_118077
Chr1	.	exon	15666688	15667175	.	-	.	ID=CU1NC311.exon
Chr1	.	lincRNA	15667952	15668683	.	+	.	ID=CU1NC312; TranscriptID=hiseq_152066
Chr1	.	exon	15667952	15668683	.	+	.	ID=CU1NC312.exon
Chr1	.	lincRNA	15825450	15825818	.	+	.	ID=CU1NC313; TranscriptID=hiseq_134510
Chr1	.	exon	15825450	15825818	.	+	.	ID=CU1NC313.exon
Chr1	.	lincRNA	15915799	15916287	.	-	.	ID=CU1NC314; TranscriptID=hiseq_54497
Chr1	.	exon	15915799	15916287	.	-	.	ID=CU1NC314.exon
Chr1	.	lincRNA	15917313	15917538	.	+	.	ID=CU1NC315; TranscriptID=hiseq_68034
Chr1	.	exon	15917313	15917538	.	+	.	ID=CU1NC315.exon
Chr1	.	lincRNA	15962942	15963176	.	-	.	ID=CU1NC316; TranscriptID=hiseq_136972
Chr1	.	exon	15962942	15963176	.	-	.	ID=CU1NC316.exon
Chr1	.	lincRNA	15975547	15978109	.	-	.	ID=CU1NC317; TranscriptID=hiseq_151212
Chr1	.	exon	15975547	15975650	.	-	.	ID=CU1NC317.exon1
Chr1	.	exon	15977772	15978109	.	-	.	ID=CU1NC317.exon2
Chr1	.	lincRNA	15975629	15975841	.	-	.	ID=CU1NC318; TranscriptID=hiseq_197743
Chr1	.	exon	15975629	15975841	.	-	.	ID=CU1NC318.exon
Chr1	.	lincRNA	16268105	16268339	.	-	.	ID=CU1NC319; TranscriptID=hiseq_195165
Chr1	.	exon	16268105	16268339	.	-	.	ID=CU1NC319.exon
Chr1	.	lincRNA	16268168	16268533	.	+	.	ID=CU1NC320; TranscriptID=hiseq_64782
Chr1	.	exon	16268168	16268533	.	+	.	ID=CU1NC320.exon
Chr1	.	lincRNA	16541086	16541551	.	-	.	ID=CU1NC321; TranscriptID=hiseq_52926
Chr1	.	exon	16541086	16541551	.	-	.	ID=CU1NC321.exon
Chr1	.	lincRNA	16541419	16541701	.	+	.	ID=CU1NC322; TranscriptID=hiseq_253533
Chr1	.	exon	16541419	16541701	.	+	.	ID=CU1NC322.exon
Chr1	.	lincRNA	16541533	16541817	.	-	.	ID=CU1NC323; TranscriptID=hiseq_55360
Chr1	.	exon	16541533	16541817	.	-	.	ID=CU1NC323.exon
Chr1	.	lincRNA	16541654	16541866	.	+	.	ID=CU1NC324; TranscriptID=hiseq_137036
Chr1	.	exon	16541654	16541866	.	+	.	ID=CU1NC324.exon
Chr1	.	lincRNA	16561034	16561239	.	+	.	ID=CU1NC325; TranscriptID=hiseq_62952
Chr1	.	exon	16561034	16561239	.	+	.	ID=CU1NC325.exon
Chr1	.	lincRNA	16561125	16561477	.	-	.	ID=CU1NC326; TranscriptID=hiseq_129898
Chr1	.	exon	16561125	16561477	.	-	.	ID=CU1NC326.exon
Chr1	.	lincRNA	16562356	16562612	.	-	.	ID=CU1NC327; TranscriptID=hiseq_129787
Chr1	.	exon	16562356	16562612	.	-	.	ID=CU1NC327.exon
Chr1	.	lincRNA	16562599	16562962	.	-	.	ID=CU1NC328; TranscriptID=hiseq_129291
Chr1	.	exon	16562599	16562962	.	-	.	ID=CU1NC328.exon
Chr1	.	lincRNA	16562942	16563266	.	-	.	ID=CU1NC329; TranscriptID=hiseq_123983
Chr1	.	exon	16562942	16563266	.	-	.	ID=CU1NC329.exon
Chr1	.	lincRNA	16759442	16759772	.	-	.	ID=CU1NC330; TranscriptID=hiseq_144787
Chr1	.	exon	16759442	16759772	.	-	.	ID=CU1NC330.exon
Chr1	.	lincRNA	16796060	16796373	.	+	.	ID=CU1NC331; TranscriptID=hiseq_5831
Chr1	.	exon	16796060	16796373	.	+	.	ID=CU1NC331.exon
Chr1	.	lincRNA	16843502	16843749	.	+	.	ID=CU1NC332; TranscriptID=hiseq_202033
Chr1	.	exon	16843502	16843749	.	+	.	ID=CU1NC332.exon
Chr1	.	lincRNA	16843734	16843990	.	+	.	ID=CU1NC333; TranscriptID=hiseq_204086
Chr1	.	exon	16843734	16843990	.	+	.	ID=CU1NC333.exon
Chr1	.	lincRNA	16849494	16849724	.	-	.	ID=CU1NC334; TranscriptID=hiseq_68508
Chr1	.	exon	16849494	16849724	.	-	.	ID=CU1NC334.exon
Chr1	.	lincRNA	16849539	16849784	.	-	.	ID=CU1NC335; TranscriptID=hiseq_137648
Chr1	.	exon	16849539	16849784	.	-	.	ID=CU1NC335.exon
Chr1	.	lincRNA	16851913	16852429	.	+	.	ID=CU1NC336; TranscriptID=hiseq_58738
Chr1	.	exon	16851913	16852429	.	+	.	ID=CU1NC336.exon
Chr1	.	lincRNA	16852482	16852741	.	+	.	ID=CU1NC337; TranscriptID=hiseq_249688
Chr1	.	exon	16852482	16852741	.	+	.	ID=CU1NC337.exon
Chr1	.	lincRNA	16948340	16948684	.	+	.	ID=CU1NC338; TranscriptID=hiseq_131951
Chr1	.	exon	16948340	16948684	.	+	.	ID=CU1NC338.exon
Chr1	.	lincRNA	16973858	16974094	.	-	.	ID=CU1NC339; TranscriptID=CU137864
Chr1	.	exon	16973858	16974094	.	-	.	ID=CU1NC339.exon
Chr1	.	lincRNA	17061997	17062334	.	-	.	ID=CU1NC340; TranscriptID=hiseq_245481
Chr1	.	exon	17061997	17062334	.	-	.	ID=CU1NC340.exon
Chr1	.	lincRNA	17169444	17169779	.	+	.	ID=CU1NC341; TranscriptID=hiseq_146176
Chr1	.	exon	17169444	17169779	.	+	.	ID=CU1NC341.exon
Chr1	.	lincRNA	17223730	17223980	.	+	.	ID=CU1NC342; TranscriptID=hiseq_126858
Chr1	.	exon	17223730	17223980	.	+	.	ID=CU1NC342.exon
Chr1	.	lincRNA	17224327	17224645	.	+	.	ID=CU1NC343; TranscriptID=hiseq_19029
Chr1	.	exon	17224327	17224645	.	+	.	ID=CU1NC343.exon
Chr1	.	lincRNA	17224623	17225068	.	+	.	ID=CU1NC344; TranscriptID=hiseq_19028
Chr1	.	exon	17224623	17225068	.	+	.	ID=CU1NC344.exon
Chr1	.	lincRNA	17468336	17468536	.	-	.	ID=CU1NC345; TranscriptID=hiseq_133093
Chr1	.	exon	17468336	17468536	.	-	.	ID=CU1NC345.exon
Chr1	.	lincRNA	17505319	17505572	.	+	.	ID=CU1NC346; TranscriptID=hiseq_194674
Chr1	.	exon	17505319	17505572	.	+	.	ID=CU1NC346.exon
Chr1	.	lincRNA	17557163	17557390	.	+	.	ID=CU1NC347; TranscriptID=CU147045
Chr1	.	exon	17557163	17557390	.	+	.	ID=CU1NC347.exon
Chr1	.	lincRNA	17770272	17770622	.	-	.	ID=CU1NC348; TranscriptID=hiseq_251548
Chr1	.	exon	17770272	17770348	.	-	.	ID=CU1NC348.exon1
Chr1	.	exon	17770457	17770622	.	-	.	ID=CU1NC348.exon2
Chr1	.	lincRNA	17771265	17771632	.	+	.	ID=CU1NC349; TranscriptID=hiseq_251618
Chr1	.	exon	17771265	17771280	.	+	.	ID=CU1NC349.exon1
Chr1	.	exon	17771371	17771632	.	+	.	ID=CU1NC349.exon2
Chr1	.	lincRNA	17864509	17864759	.	-	.	ID=CU1NC350; TranscriptID=CU143868
Chr1	.	exon	17864509	17864559	.	-	.	ID=CU1NC350.exon1
Chr1	.	exon	17864562	17864759	.	-	.	ID=CU1NC350.exon2
Chr1	.	lincRNA	17890924	17891792	.	+	.	ID=CU1NC351; TranscriptID=hiseq_60875
Chr1	.	exon	17890924	17891051	.	+	.	ID=CU1NC351.exon1
Chr1	.	exon	17891618	17891792	.	+	.	ID=CU1NC351.exon2
Chr1	.	lincRNA	17892006	17892211	.	+	.	ID=CU1NC352; TranscriptID=hiseq_134996
Chr1	.	exon	17892006	17892211	.	+	.	ID=CU1NC352.exon
Chr1	.	lincRNA	18008134	18008437	.	+	.	ID=CU1NC353; TranscriptID=hiseq_122629
Chr1	.	exon	18008134	18008437	.	+	.	ID=CU1NC353.exon
Chr1	.	lincRNA	18012250	18012555	.	-	.	ID=CU1NC354; TranscriptID=CU138023
Chr1	.	exon	18012250	18012315	.	-	.	ID=CU1NC354.exon1
Chr1	.	exon	18012317	18012555	.	-	.	ID=CU1NC354.exon2
Chr1	.	lincRNA	18060379	18060690	.	+	.	ID=CU1NC355; TranscriptID=hiseq_47712
Chr1	.	exon	18060379	18060690	.	+	.	ID=CU1NC355.exon
Chr1	.	lincRNA	18096206	18096444	.	-	.	ID=CU1NC356; TranscriptID=hiseq_207323
Chr1	.	exon	18096206	18096444	.	-	.	ID=CU1NC356.exon
Chr1	.	lincRNA	18099491	18099705	.	-	.	ID=CU1NC357; TranscriptID=CU156139
Chr1	.	exon	18099491	18099705	.	-	.	ID=CU1NC357.exon
Chr1	.	lincRNA	18150669	18151260	.	-	.	ID=CU1NC358; TranscriptID=hiseq_56874
Chr1	.	exon	18150669	18151260	.	-	.	ID=CU1NC358.exon
Chr1	.	lincRNA	18152250	18152533	.	-	.	ID=CU1NC359; TranscriptID=hiseq_120945
Chr1	.	exon	18152250	18152533	.	-	.	ID=CU1NC359.exon
Chr1	.	lincRNA	18170932	18171197	.	-	.	ID=CU1NC360; TranscriptID=hiseq_196809
Chr1	.	exon	18170932	18171197	.	-	.	ID=CU1NC360.exon
Chr1	.	lincRNA	18187703	18187961	.	-	.	ID=CU1NC361; TranscriptID=hiseq_48418
Chr1	.	exon	18187703	18187961	.	-	.	ID=CU1NC361.exon
Chr1	.	lincRNA	18192958	18193175	.	+	.	ID=CU1NC362; TranscriptID=hiseq_134271
Chr1	.	exon	18192958	18193175	.	+	.	ID=CU1NC362.exon
Chr1	.	lincRNA	18230601	18230817	.	+	.	ID=CU1NC363; TranscriptID=hiseq_64536
Chr1	.	exon	18230601	18230817	.	+	.	ID=CU1NC363.exon
Chr1	.	lincRNA	18231069	18231294	.	+	.	ID=CU1NC364; TranscriptID=hiseq_63299
Chr1	.	exon	18231069	18231294	.	+	.	ID=CU1NC364.exon
Chr1	.	lincRNA	18233440	18234096	.	+	.	ID=CU1NC365; TranscriptID=hiseq_85828
Chr1	.	exon	18233440	18234096	.	+	.	ID=CU1NC365.exon
Chr1	.	lincRNA	18233799	18234178	.	-	.	ID=CU1NC366; TranscriptID=hiseq_248755
Chr1	.	exon	18233799	18234178	.	-	.	ID=CU1NC366.exon
Chr1	.	lincRNA	18245820	18246192	.	-	.	ID=CU1NC367; TranscriptID=hiseq_144711
Chr1	.	exon	18245820	18246192	.	-	.	ID=CU1NC367.exon
Chr1	.	lincRNA	18246533	18246819	.	+	.	ID=CU1NC368; TranscriptID=hiseq_122666
Chr1	.	exon	18246533	18246819	.	+	.	ID=CU1NC368.exon
Chr1	.	lincRNA	18247601	18247821	.	-	.	ID=CU1NC369; TranscriptID=hiseq_125307
Chr1	.	exon	18247601	18247821	.	-	.	ID=CU1NC369.exon
Chr1	.	lincRNA	18248045	18248424	.	+	.	ID=CU1NC370; TranscriptID=hiseq_195692
Chr1	.	exon	18248045	18248424	.	+	.	ID=CU1NC370.exon
Chr1	.	lincRNA	18248410	18248712	.	+	.	ID=CU1NC371; TranscriptID=hiseq_139062
Chr1	.	exon	18248410	18248712	.	+	.	ID=CU1NC371.exon
Chr1	.	lincRNA	18249866	18250073	.	-	.	ID=CU1NC372; TranscriptID=hiseq_122857
Chr1	.	exon	18249866	18250073	.	-	.	ID=CU1NC372.exon
Chr1	.	lincRNA	18250939	18251249	.	+	.	ID=CU1NC373; TranscriptID=hiseq_143827
Chr1	.	exon	18250939	18251249	.	+	.	ID=CU1NC373.exon
Chr1	.	lincRNA	18251285	18251486	.	+	.	ID=CU1NC374; TranscriptID=hiseq_136991
Chr1	.	exon	18251285	18251486	.	+	.	ID=CU1NC374.exon
Chr1	.	lincRNA	18252294	18252725	.	+	.	ID=CU1NC375; TranscriptID=hiseq_124003
Chr1	.	exon	18252294	18252725	.	+	.	ID=CU1NC375.exon
Chr1	.	lincRNA	18253214	18253418	.	-	.	ID=CU1NC376; TranscriptID=hiseq_68555
Chr1	.	exon	18253214	18253418	.	-	.	ID=CU1NC376.exon
Chr1	.	lincRNA	18254655	18254923	.	+	.	ID=CU1NC377; TranscriptID=hiseq_136144
Chr1	.	exon	18254655	18254923	.	+	.	ID=CU1NC377.exon
Chr1	.	lincRNA	18268055	18268255	.	-	.	ID=CU1NC378; TranscriptID=hiseq_254638
Chr1	.	exon	18268055	18268255	.	-	.	ID=CU1NC378.exon
Chr1	.	lincRNA	18269922	18270209	.	+	.	ID=CU1NC379; TranscriptID=hiseq_134850
Chr1	.	exon	18269922	18270209	.	+	.	ID=CU1NC379.exon
Chr1	.	lincRNA	18306096	18306560	.	+	.	ID=CU1NC380; TranscriptID=hiseq_131160
Chr1	.	exon	18306096	18306560	.	+	.	ID=CU1NC380.exon
Chr1	.	lincRNA	18309795	18310022	.	-	.	ID=CU1NC381; TranscriptID=CU159517
Chr1	.	exon	18309795	18310022	.	-	.	ID=CU1NC381.exon
Chr1	.	lincRNA	18348982	18349269	.	-	.	ID=CU1NC382; TranscriptID=hiseq_133741
Chr1	.	exon	18348982	18349269	.	-	.	ID=CU1NC382.exon
Chr1	.	lincRNA	18387660	18388069	.	-	.	ID=CU1NC383; TranscriptID=hiseq_69839
Chr1	.	exon	18387660	18388069	.	-	.	ID=CU1NC383.exon
Chr1	.	lincRNA	18388179	18388424	.	-	.	ID=CU1NC384; TranscriptID=hiseq_253734
Chr1	.	exon	18388179	18388424	.	-	.	ID=CU1NC384.exon
Chr1	.	lincRNA	18405005	18405304	.	+	.	ID=CU1NC385; TranscriptID=hiseq_197960
Chr1	.	exon	18405005	18405304	.	+	.	ID=CU1NC385.exon
Chr1	.	lincRNA	18405330	18405597	.	-	.	ID=CU1NC386; TranscriptID=hiseq_135366
Chr1	.	exon	18405330	18405597	.	-	.	ID=CU1NC386.exon
Chr1	.	lincRNA	18438674	18439115	.	+	.	ID=CU1NC387; TranscriptID=hiseq_241853
Chr1	.	exon	18438674	18439115	.	+	.	ID=CU1NC387.exon
Chr1	.	lincRNA	18442288	18442727	.	-	.	ID=CU1NC388; TranscriptID=hiseq_53648
Chr1	.	exon	18442288	18442727	.	-	.	ID=CU1NC388.exon
Chr1	.	lincRNA	18442975	18443736	.	+	.	ID=CU1NC389; TranscriptID=hiseq_5689
Chr1	.	exon	18442975	18443736	.	+	.	ID=CU1NC389.exon
Chr1	.	lincRNA	18443600	18443910	.	-	.	ID=CU1NC390; TranscriptID=hiseq_244691
Chr1	.	exon	18443600	18443910	.	-	.	ID=CU1NC390.exon
Chr1	.	lincRNA	18445149	18445502	.	-	.	ID=CU1NC391; TranscriptID=hiseq_201947
Chr1	.	exon	18445149	18445502	.	-	.	ID=CU1NC391.exon
Chr1	.	lincRNA	18773625	18773922	.	+	.	ID=CU1NC392; TranscriptID=hiseq_129476
Chr1	.	exon	18773625	18773922	.	+	.	ID=CU1NC392.exon
Chr1	.	lincRNA	18773678	18773941	.	-	.	ID=CU1NC393; TranscriptID=hiseq_254251
Chr1	.	exon	18773678	18773941	.	-	.	ID=CU1NC393.exon
Chr1	.	lincRNA	18773944	18774222	.	+	.	ID=CU1NC394; TranscriptID=hiseq_250392
Chr1	.	exon	18773944	18774222	.	+	.	ID=CU1NC394.exon
Chr1	.	lincRNA	18774046	18774368	.	+	.	ID=CU1NC395; TranscriptID=hiseq_126052
Chr1	.	exon	18774046	18774368	.	+	.	ID=CU1NC395.exon
Chr1	.	lincRNA	18774469	18774775	.	-	.	ID=CU1NC396; TranscriptID=hiseq_62841
Chr1	.	exon	18774469	18774682	.	-	.	ID=CU1NC396.exon1
Chr1	.	exon	18774769	18774775	.	-	.	ID=CU1NC396.exon2
Chr1	.	lincRNA	18775482	18775727	.	+	.	ID=CU1NC397; TranscriptID=hiseq_129486
Chr1	.	exon	18775482	18775727	.	+	.	ID=CU1NC397.exon
Chr1	.	lincRNA	18817624	18818024	.	+	.	ID=CU1NC398; TranscriptID=hiseq_50994
Chr1	.	exon	18817624	18818024	.	+	.	ID=CU1NC398.exon
Chr1	.	lincRNA	18818378	18819632	.	-	.	ID=CU1NC399; TranscriptID=hiseq_40253
Chr1	.	exon	18818378	18819206	.	-	.	ID=CU1NC399.exon1
Chr1	.	exon	18819417	18819632	.	-	.	ID=CU1NC399.exon2
Chr1	.	lincRNA	18913055	18913421	.	-	.	ID=CU1NC400; TranscriptID=hiseq_61158
Chr1	.	exon	18913055	18913421	.	-	.	ID=CU1NC400.exon
Chr1	.	lincRNA	18913096	18913478	.	+	.	ID=CU1NC401; TranscriptID=hiseq_130567
Chr1	.	exon	18913096	18913478	.	+	.	ID=CU1NC401.exon
Chr1	.	lincRNA	19283094	19283351	.	-	.	ID=CU1NC402; TranscriptID=hiseq_47945
Chr1	.	exon	19283094	19283351	.	-	.	ID=CU1NC402.exon
Chr1	.	lincRNA	19353403	19353602	.	-	.	ID=CU1NC403; TranscriptID=CU156536
Chr1	.	exon	19353403	19353602	.	-	.	ID=CU1NC403.exon
Chr1	.	lincRNA	19382375	19383036	.	+	.	ID=CU1NC404; TranscriptID=hiseq_186803
Chr1	.	exon	19382375	19382559	.	+	.	ID=CU1NC404.exon1
Chr1	.	exon	19382662	19382718	.	+	.	ID=CU1NC404.exon2
Chr1	.	exon	19382855	19383036	.	+	.	ID=CU1NC404.exon3
Chr1	.	lincRNA	19382375	19382587	.	+	.	ID=CU1NC405; TranscriptID=hiseq_186804
Chr1	.	exon	19382375	19382587	.	+	.	ID=CU1NC405.exon
Chr1	.	lincRNA	19382565	19383036	.	+	.	ID=CU1NC406; TranscriptID=hiseq_186806
Chr1	.	exon	19382565	19382718	.	+	.	ID=CU1NC406.exon1
Chr1	.	exon	19382855	19383036	.	+	.	ID=CU1NC406.exon2
Chr1	.	lincRNA	19494483	19494962	.	-	.	ID=CU1NC407; TranscriptID=hiseq_75726
Chr1	.	exon	19494483	19494717	.	-	.	ID=CU1NC407.exon1
Chr1	.	exon	19494852	19494962	.	-	.	ID=CU1NC407.exon2
Chr1	.	lincRNA	20047826	20048152	.	+	.	ID=CU1NC408; TranscriptID=hiseq_54493
Chr1	.	exon	20047826	20048152	.	+	.	ID=CU1NC408.exon
Chr1	.	lincRNA	20049018	20049238	.	+	.	ID=CU1NC409; TranscriptID=hiseq_254252
Chr1	.	exon	20049018	20049238	.	+	.	ID=CU1NC409.exon
Chr1	.	lincRNA	20335167	20335509	.	-	.	ID=CU1NC410; TranscriptID=hiseq_200777
Chr1	.	exon	20335167	20335509	.	-	.	ID=CU1NC410.exon
Chr1	.	lincRNA	20410013	20410230	.	+	.	ID=CU1NC411; TranscriptID=hiseq_131185
Chr1	.	exon	20410013	20410230	.	+	.	ID=CU1NC411.exon
Chr1	.	lincRNA	20445423	20445690	.	-	.	ID=CU1NC412; TranscriptID=hiseq_66555
Chr1	.	exon	20445423	20445690	.	-	.	ID=CU1NC412.exon
Chr1	.	lincRNA	20524944	20525383	.	+	.	ID=CU1NC413; TranscriptID=hiseq_63070
Chr1	.	exon	20524944	20525232	.	+	.	ID=CU1NC413.exon1
Chr1	.	exon	20525379	20525383	.	+	.	ID=CU1NC413.exon2
Chr1	.	lincRNA	20546442	20546664	.	+	.	ID=CU1NC414; TranscriptID=hiseq_66598
Chr1	.	exon	20546442	20546664	.	+	.	ID=CU1NC414.exon
Chr1	.	lincRNA	20584483	20584826	.	-	.	ID=CU1NC415; TranscriptID=hiseq_130761
Chr1	.	exon	20584483	20584826	.	-	.	ID=CU1NC415.exon
Chr1	.	lincRNA	20584699	20584961	.	+	.	ID=CU1NC416; TranscriptID=hiseq_251669
Chr1	.	exon	20584699	20584961	.	+	.	ID=CU1NC416.exon
Chr1	.	lincRNA	20592385	20592649	.	-	.	ID=CU1NC417; TranscriptID=hiseq_254090
Chr1	.	exon	20592385	20592649	.	-	.	ID=CU1NC417.exon
Chr1	.	lincRNA	20833373	20833704	.	+	.	ID=CU1NC418; TranscriptID=hiseq_51436
Chr1	.	exon	20833373	20833556	.	+	.	ID=CU1NC418.exon1
Chr1	.	exon	20833663	20833704	.	+	.	ID=CU1NC418.exon2
Chr1	.	lincRNA	20833699	20833971	.	-	.	ID=CU1NC419; TranscriptID=hiseq_7509
Chr1	.	exon	20833699	20833971	.	-	.	ID=CU1NC419.exon
Chr1	.	lincRNA	20868433	20868813	.	+	.	ID=CU1NC420; TranscriptID=hiseq_139661
Chr1	.	exon	20868433	20868813	.	+	.	ID=CU1NC420.exon
Chr1	.	lincRNA	20868812	20869068	.	+	.	ID=CU1NC421; TranscriptID=hiseq_149035
Chr1	.	exon	20868812	20869068	.	+	.	ID=CU1NC421.exon
Chr1	.	lincRNA	20869837	20870041	.	-	.	ID=CU1NC422; TranscriptID=CU139145
Chr1	.	exon	20869837	20870041	.	-	.	ID=CU1NC422.exon
Chr1	.	lincRNA	20939039	20939262	.	-	.	ID=CU1NC423; TranscriptID=hiseq_201753
Chr1	.	exon	20939039	20939262	.	-	.	ID=CU1NC423.exon
Chr1	.	lincRNA	21109399	21109862	.	+	.	ID=CU1NC424; TranscriptID=hiseq_125335
Chr1	.	exon	21109399	21109862	.	+	.	ID=CU1NC424.exon
Chr1	.	lincRNA	21109659	21109921	.	-	.	ID=CU1NC425; TranscriptID=hiseq_249323
Chr1	.	exon	21109659	21109921	.	-	.	ID=CU1NC425.exon
Chr1	.	lincRNA	21109778	21109998	.	-	.	ID=CU1NC426; TranscriptID=hiseq_53875
Chr1	.	exon	21109778	21109998	.	-	.	ID=CU1NC426.exon
Chr1	.	lincRNA	21123706	21124358	.	-	.	ID=CU1NC427; TranscriptID=hiseq_123556
Chr1	.	exon	21123706	21124006	.	-	.	ID=CU1NC427.exon1
Chr1	.	exon	21124210	21124358	.	-	.	ID=CU1NC427.exon2
Chr1	.	lincRNA	21276487	21276893	.	-	.	ID=CU1NC428; TranscriptID=hiseq_56895
Chr1	.	exon	21276487	21276893	.	-	.	ID=CU1NC428.exon
Chr1	.	lincRNA	21277002	21277393	.	+	.	ID=CU1NC429; TranscriptID=hiseq_202867
Chr1	.	exon	21277002	21277393	.	+	.	ID=CU1NC429.exon
Chr1	.	lincRNA	21277391	21277710	.	+	.	ID=CU1NC430; TranscriptID=hiseq_65361
Chr1	.	exon	21277391	21277710	.	+	.	ID=CU1NC430.exon
Chr1	.	lincRNA	21277718	21278052	.	-	.	ID=CU1NC431; TranscriptID=hiseq_65248
Chr1	.	exon	21277718	21278052	.	-	.	ID=CU1NC431.exon
Chr1	.	lincRNA	21277814	21278171	.	+	.	ID=CU1NC432; TranscriptID=hiseq_202637
Chr1	.	exon	21277814	21278171	.	+	.	ID=CU1NC432.exon
Chr1	.	lincRNA	21279385	21279591	.	-	.	ID=CU1NC433; TranscriptID=hiseq_122253
Chr1	.	exon	21279385	21279591	.	-	.	ID=CU1NC433.exon
Chr1	.	lincRNA	21503789	21504054	.	+	.	ID=CU1NC434; TranscriptID=hiseq_120671
Chr1	.	exon	21503789	21504054	.	+	.	ID=CU1NC434.exon
Chr1	.	lincRNA	21631609	21631931	.	-	.	ID=CU1NC435; TranscriptID=hiseq_54468
Chr1	.	exon	21631609	21631931	.	-	.	ID=CU1NC435.exon
Chr1	.	lincRNA	22343620	22343849	.	+	.	ID=CU1NC436; TranscriptID=hiseq_137780
Chr1	.	exon	22343620	22343849	.	+	.	ID=CU1NC436.exon
Chr1	.	lincRNA	22344641	22344975	.	-	.	ID=CU1NC437; TranscriptID=hiseq_65588
Chr1	.	exon	22344641	22344975	.	-	.	ID=CU1NC437.exon
Chr1	.	lincRNA	22344787	22345006	.	+	.	ID=CU1NC438; TranscriptID=hiseq_135248
Chr1	.	exon	22344787	22345006	.	+	.	ID=CU1NC438.exon
Chr1	.	lincRNA	22345016	22345372	.	+	.	ID=CU1NC439; TranscriptID=hiseq_129550
Chr1	.	exon	22345016	22345372	.	+	.	ID=CU1NC439.exon
Chr1	.	lincRNA	22385550	22385949	.	-	.	ID=CU1NC440; TranscriptID=hiseq_128775
Chr1	.	exon	22385550	22385949	.	-	.	ID=CU1NC440.exon
Chr1	.	lincRNA	22472999	22473539	.	-	.	ID=CU1NC441; TranscriptID=hiseq_75111
Chr1	.	exon	22472999	22473539	.	-	.	ID=CU1NC441.exon
Chr1	.	lincRNA	22474216	22474570	.	-	.	ID=CU1NC442; TranscriptID=hiseq_124127
Chr1	.	exon	22474216	22474570	.	-	.	ID=CU1NC442.exon
Chr1	.	lincRNA	22498977	22499374	.	-	.	ID=CU1NC443; TranscriptID=hiseq_146574
Chr1	.	exon	22498977	22499374	.	-	.	ID=CU1NC443.exon
Chr1	.	lincRNA	22500396	22500627	.	+	.	ID=CU1NC444; TranscriptID=CU142493
Chr1	.	exon	22500396	22500627	.	+	.	ID=CU1NC444.exon
Chr1	.	lincRNA	22623488	22623706	.	+	.	ID=CU1NC445; TranscriptID=hiseq_70604
Chr1	.	exon	22623488	22623706	.	+	.	ID=CU1NC445.exon
Chr1	.	lincRNA	22623488	22623962	.	+	.	ID=CU1NC446; TranscriptID=hiseq_70605
Chr1	.	exon	22623488	22623590	.	+	.	ID=CU1NC446.exon1
Chr1	.	exon	22623838	22623962	.	+	.	ID=CU1NC446.exon2
Chr1	.	lincRNA	22660114	22660330	.	+	.	ID=CU1NC447; TranscriptID=hiseq_202205
Chr1	.	exon	22660114	22660330	.	+	.	ID=CU1NC447.exon
Chr1	.	lincRNA	22906938	22907217	.	+	.	ID=CU1NC448; TranscriptID=hiseq_68711
Chr1	.	exon	22906938	22907217	.	+	.	ID=CU1NC448.exon
Chr1	.	lincRNA	22907198	22907457	.	+	.	ID=CU1NC449; TranscriptID=hiseq_67636
Chr1	.	exon	22907198	22907457	.	+	.	ID=CU1NC449.exon
Chr1	.	lincRNA	22960297	22960566	.	-	.	ID=CU1NC450; TranscriptID=hiseq_193238
Chr1	.	exon	22960297	22960566	.	-	.	ID=CU1NC450.exon
Chr1	.	lincRNA	23079308	23079581	.	+	.	ID=CU1NC451; TranscriptID=hiseq_131030
Chr1	.	exon	23079308	23079581	.	+	.	ID=CU1NC451.exon
Chr1	.	lincRNA	23080051	23080319	.	-	.	ID=CU1NC452; TranscriptID=hiseq_1213
Chr1	.	exon	23080051	23080319	.	-	.	ID=CU1NC452.exon
Chr1	.	lincRNA	23227233	23227773	.	-	.	ID=CU1NC453; TranscriptID=hiseq_48736
Chr1	.	exon	23227233	23227773	.	-	.	ID=CU1NC453.exon
Chr1	.	lincRNA	23228235	23228522	.	+	.	ID=CU1NC454; TranscriptID=hiseq_139869
Chr1	.	exon	23228235	23228522	.	+	.	ID=CU1NC454.exon
Chr1	.	lincRNA	23394829	23395077	.	+	.	ID=CU1NC455; TranscriptID=hiseq_5156
Chr1	.	exon	23394829	23395077	.	+	.	ID=CU1NC455.exon
Chr1	.	lincRNA	23599245	23599487	.	+	.	ID=CU1NC456; TranscriptID=hiseq_68360
Chr1	.	exon	23599245	23599487	.	+	.	ID=CU1NC456.exon
Chr1	.	lincRNA	23599694	23600091	.	-	.	ID=CU1NC457; TranscriptID=hiseq_62579
Chr1	.	exon	23599694	23600091	.	-	.	ID=CU1NC457.exon
Chr1	.	lincRNA	23601481	23601699	.	-	.	ID=CU1NC458; TranscriptID=hiseq_61782
Chr1	.	exon	23601481	23601699	.	-	.	ID=CU1NC458.exon
Chr1	.	lincRNA	23601696	23602013	.	-	.	ID=CU1NC459; TranscriptID=hiseq_137254
Chr1	.	exon	23601696	23602013	.	-	.	ID=CU1NC459.exon
Chr1	.	lincRNA	23602050	23602319	.	-	.	ID=CU1NC460; TranscriptID=hiseq_67444
Chr1	.	exon	23602050	23602319	.	-	.	ID=CU1NC460.exon
Chr1	.	lincRNA	23609164	23609390	.	-	.	ID=CU1NC461; TranscriptID=hiseq_68547
Chr1	.	exon	23609164	23609390	.	-	.	ID=CU1NC461.exon
Chr1	.	lincRNA	23787736	23787976	.	-	.	ID=CU1NC462; TranscriptID=hiseq_193900
Chr1	.	exon	23787736	23787976	.	-	.	ID=CU1NC462.exon
Chr1	.	lincRNA	23801496	23801733	.	-	.	ID=CU1NC463; TranscriptID=CU146628
Chr1	.	exon	23801496	23801733	.	-	.	ID=CU1NC463.exon
Chr1	.	lincRNA	23871261	23871482	.	+	.	ID=CU1NC464; TranscriptID=CU136536
Chr1	.	exon	23871261	23871453	.	+	.	ID=CU1NC464.exon1
Chr1	.	exon	23871455	23871482	.	+	.	ID=CU1NC464.exon2
Chr1	.	lincRNA	23975331	23975541	.	-	.	ID=CU1NC465; TranscriptID=hiseq_193122
Chr1	.	exon	23975331	23975541	.	-	.	ID=CU1NC465.exon
Chr1	.	lincRNA	24056839	24057205	.	-	.	ID=CU1NC466; TranscriptID=hiseq_129324
Chr1	.	exon	24056839	24057205	.	-	.	ID=CU1NC466.exon
Chr1	.	lincRNA	24057947	24058167	.	+	.	ID=CU1NC467; TranscriptID=hiseq_132250
Chr1	.	exon	24057947	24058167	.	+	.	ID=CU1NC467.exon
Chr1	.	lincRNA	24058466	24058781	.	+	.	ID=CU1NC468; TranscriptID=hiseq_200537
Chr1	.	exon	24058466	24058781	.	+	.	ID=CU1NC468.exon
Chr1	.	lincRNA	24239825	24240391	.	-	.	ID=CU1NC469; TranscriptID=hiseq_86855
Chr1	.	exon	24239825	24240034	.	-	.	ID=CU1NC469.exon1
Chr1	.	exon	24240119	24240391	.	-	.	ID=CU1NC469.exon2
Chr1	.	lincRNA	24239978	24240384	.	+	.	ID=CU1NC470; TranscriptID=hiseq_155030
Chr1	.	exon	24239978	24240384	.	+	.	ID=CU1NC470.exon
Chr1	.	lincRNA	24240002	24240413	.	-	.	ID=CU1NC471; TranscriptID=hiseq_48226
Chr1	.	exon	24240002	24240413	.	-	.	ID=CU1NC471.exon
Chr1	.	lincRNA	24240751	24241218	.	+	.	ID=CU1NC472; TranscriptID=hiseq_49547
Chr1	.	exon	24240751	24241218	.	+	.	ID=CU1NC472.exon
Chr1	.	lincRNA	24240807	24241610	.	-	.	ID=CU1NC473; TranscriptID=hiseq_140659
Chr1	.	exon	24240807	24241610	.	-	.	ID=CU1NC473.exon
Chr1	.	lincRNA	24243148	24243409	.	-	.	ID=CU1NC474; TranscriptID=CU130689
Chr1	.	exon	24243148	24243409	.	-	.	ID=CU1NC474.exon
Chr1	.	lincRNA	24243542	24243858	.	+	.	ID=CU1NC475; TranscriptID=hiseq_153721
Chr1	.	exon	24243542	24243858	.	+	.	ID=CU1NC475.exon
Chr1	.	lincRNA	24291782	24292038	.	+	.	ID=CU1NC476; TranscriptID=hiseq_66381
Chr1	.	exon	24291782	24292038	.	+	.	ID=CU1NC476.exon
Chr1	.	lincRNA	24293158	24293388	.	+	.	ID=CU1NC477; TranscriptID=hiseq_64470
Chr1	.	exon	24293158	24293388	.	+	.	ID=CU1NC477.exon
Chr1	.	lincRNA	24311269	24311499	.	-	.	ID=CU1NC478; TranscriptID=hiseq_127825
Chr1	.	exon	24311269	24311499	.	-	.	ID=CU1NC478.exon
Chr1	.	lincRNA	24342169	24342483	.	-	.	ID=CU1NC479; TranscriptID=hiseq_137278
Chr1	.	exon	24342169	24342483	.	-	.	ID=CU1NC479.exon
Chr1	.	lincRNA	24346837	24347071	.	-	.	ID=CU1NC480; TranscriptID=CU155953
Chr1	.	exon	24346837	24347071	.	-	.	ID=CU1NC480.exon
Chr1	.	lincRNA	24455622	24455893	.	-	.	ID=CU1NC481; TranscriptID=hiseq_247939
Chr1	.	exon	24455622	24455893	.	-	.	ID=CU1NC481.exon
Chr1	.	lincRNA	24455878	24456078	.	-	.	ID=CU1NC482; TranscriptID=hiseq_249613
Chr1	.	exon	24455878	24456078	.	-	.	ID=CU1NC482.exon
Chr1	.	lincRNA	24456105	24456453	.	-	.	ID=CU1NC483; TranscriptID=hiseq_197892
Chr1	.	exon	24456105	24456453	.	-	.	ID=CU1NC483.exon
Chr1	.	lincRNA	24456664	24457578	.	-	.	ID=CU1NC484; TranscriptID=hiseq_117256
Chr1	.	exon	24456664	24457375	.	-	.	ID=CU1NC484.exon1
Chr1	.	exon	24457555	24457578	.	-	.	ID=CU1NC484.exon2
Chr1	.	lincRNA	24457307	24458054	.	+	.	ID=CU1NC485; TranscriptID=hiseq_229226
Chr1	.	exon	24457307	24457320	.	+	.	ID=CU1NC485.exon1
Chr1	.	exon	24457555	24458054	.	+	.	ID=CU1NC485.exon2
Chr1	.	lincRNA	24457337	24457576	.	+	.	ID=CU1NC486; TranscriptID=hiseq_198019
Chr1	.	exon	24457337	24457576	.	+	.	ID=CU1NC486.exon
Chr1	.	lincRNA	24634669	24634941	.	+	.	ID=CU1NC487; TranscriptID=hiseq_199706
Chr1	.	exon	24634669	24634941	.	+	.	ID=CU1NC487.exon
Chr1	.	lincRNA	24641393	24641682	.	+	.	ID=CU1NC488; TranscriptID=hiseq_254852
Chr1	.	exon	24641393	24641682	.	+	.	ID=CU1NC488.exon
Chr1	.	lincRNA	24778218	24778477	.	-	.	ID=CU1NC489; TranscriptID=hiseq_137217
Chr1	.	exon	24778218	24778477	.	-	.	ID=CU1NC489.exon
Chr1	.	lincRNA	24801300	24801528	.	-	.	ID=CU1NC490; TranscriptID=hiseq_60504
Chr1	.	exon	24801300	24801528	.	-	.	ID=CU1NC490.exon
Chr1	.	lincRNA	24917746	24917974	.	-	.	ID=CU1NC491; TranscriptID=hiseq_128885
Chr1	.	exon	24917746	24917974	.	-	.	ID=CU1NC491.exon
Chr1	.	lincRNA	24959889	24960155	.	-	.	ID=CU1NC492; TranscriptID=hiseq_137732
Chr1	.	exon	24959889	24960155	.	-	.	ID=CU1NC492.exon
Chr1	.	lincRNA	25043118	25043343	.	+	.	ID=CU1NC493; TranscriptID=hiseq_56575
Chr1	.	exon	25043118	25043343	.	+	.	ID=CU1NC493.exon
Chr1	.	lincRNA	25054700	25054912	.	+	.	ID=CU1NC494; TranscriptID=hiseq_54980
Chr1	.	exon	25054700	25054912	.	+	.	ID=CU1NC494.exon
Chr1	.	lincRNA	25144250	25144696	.	-	.	ID=CU1NC495; TranscriptID=hiseq_129344
Chr1	.	exon	25144250	25144696	.	-	.	ID=CU1NC495.exon
Chr1	.	lincRNA	25145004	25145290	.	+	.	ID=CU1NC496; TranscriptID=hiseq_250611
Chr1	.	exon	25145004	25145290	.	+	.	ID=CU1NC496.exon
Chr1	.	lincRNA	25145995	25146267	.	+	.	ID=CU1NC497; TranscriptID=hiseq_67868
Chr1	.	exon	25145995	25146267	.	+	.	ID=CU1NC497.exon
Chr1	.	lincRNA	25527718	25528119	.	-	.	ID=CU1NC498; TranscriptID=hiseq_130894
Chr1	.	exon	25527718	25528119	.	-	.	ID=CU1NC498.exon
Chr1	.	lincRNA	25529927	25530222	.	+	.	ID=CU1NC499; TranscriptID=hiseq_135016
Chr1	.	exon	25529927	25530222	.	+	.	ID=CU1NC499.exon
Chr1	.	lincRNA	25530549	25530760	.	-	.	ID=CU1NC500; TranscriptID=hiseq_65138
Chr1	.	exon	25530549	25530760	.	-	.	ID=CU1NC500.exon
Chr1	.	lincRNA	25531737	25532034	.	-	.	ID=CU1NC501; TranscriptID=hiseq_62246
Chr1	.	exon	25531737	25532034	.	-	.	ID=CU1NC501.exon
Chr1	.	lincRNA	25535400	25535636	.	-	.	ID=CU1NC502; TranscriptID=hiseq_139178
Chr1	.	exon	25535400	25535636	.	-	.	ID=CU1NC502.exon
Chr1	.	lincRNA	25632303	25632559	.	-	.	ID=CU1NC503; TranscriptID=hiseq_120701
Chr1	.	exon	25632303	25632559	.	-	.	ID=CU1NC503.exon
Chr1	.	lincRNA	25690729	25691176	.	-	.	ID=CU1NC504; TranscriptID=hiseq_63702
Chr1	.	exon	25690729	25691176	.	-	.	ID=CU1NC504.exon
Chr1	.	lincRNA	25695607	25695817	.	+	.	ID=CU1NC505; TranscriptID=hiseq_67405
Chr1	.	exon	25695607	25695817	.	+	.	ID=CU1NC505.exon
Chr1	.	lincRNA	25697446	25697982	.	-	.	ID=CU1NC506; TranscriptID=hiseq_35801
Chr1	.	exon	25697446	25697770	.	-	.	ID=CU1NC506.exon1
Chr1	.	exon	25697970	25697982	.	-	.	ID=CU1NC506.exon2
Chr1	.	lincRNA	25702304	25702556	.	-	.	ID=CU1NC507; TranscriptID=hiseq_545
Chr1	.	exon	25702304	25702556	.	-	.	ID=CU1NC507.exon
Chr1	.	lincRNA	25901874	25902096	.	-	.	ID=CU1NC508; TranscriptID=CU145513
Chr1	.	exon	25901874	25901960	.	-	.	ID=CU1NC508.exon1
Chr1	.	exon	25901962	25901983	.	-	.	ID=CU1NC508.exon2
Chr1	.	exon	25901985	25902096	.	-	.	ID=CU1NC508.exon3
Chr1	.	lincRNA	25924119	25924336	.	-	.	ID=CU1NC509; TranscriptID=CU156052
Chr1	.	exon	25924119	25924336	.	-	.	ID=CU1NC509.exon
Chr1	.	lincRNA	25927359	25927636	.	+	.	ID=CU1NC510; TranscriptID=hiseq_68483
Chr1	.	exon	25927359	25927636	.	+	.	ID=CU1NC510.exon
Chr1	.	lincRNA	25927691	25928028	.	+	.	ID=CU1NC511; TranscriptID=hiseq_64844
Chr1	.	exon	25927691	25928028	.	+	.	ID=CU1NC511.exon
Chr1	.	lincRNA	25928058	25928341	.	+	.	ID=CU1NC512; TranscriptID=hiseq_28
Chr1	.	exon	25928058	25928341	.	+	.	ID=CU1NC512.exon
Chr1	.	lincRNA	26053612	26053821	.	+	.	ID=CU1NC513; TranscriptID=hiseq_137774
Chr1	.	exon	26053612	26053821	.	+	.	ID=CU1NC513.exon
Chr1	.	lincRNA	26053848	26054201	.	-	.	ID=CU1NC514; TranscriptID=hiseq_1218
Chr1	.	exon	26053848	26054201	.	-	.	ID=CU1NC514.exon
Chr1	.	lincRNA	26112864	26113363	.	-	.	ID=CU1NC515; TranscriptID=hiseq_69962
Chr1	.	exon	26112864	26112887	.	-	.	ID=CU1NC515.exon1
Chr1	.	exon	26113021	26113363	.	-	.	ID=CU1NC515.exon2
Chr1	.	lincRNA	26112868	26113363	.	-	.	ID=CU1NC516; TranscriptID=hiseq_69963
Chr1	.	exon	26112868	26112887	.	-	.	ID=CU1NC516.exon1
Chr1	.	exon	26112980	26113363	.	-	.	ID=CU1NC516.exon2
Chr1	.	lincRNA	26113514	26113751	.	+	.	ID=CU1NC517; TranscriptID=hiseq_129038
Chr1	.	exon	26113514	26113751	.	+	.	ID=CU1NC517.exon
Chr1	.	lincRNA	26135187	26135474	.	-	.	ID=CU1NC518; TranscriptID=hiseq_132009
Chr1	.	exon	26135187	26135474	.	-	.	ID=CU1NC518.exon
Chr1	.	lincRNA	26136948	26137289	.	-	.	ID=CU1NC519; TranscriptID=hiseq_74646
Chr1	.	exon	26136948	26137289	.	-	.	ID=CU1NC519.exon
Chr1	.	lincRNA	26301519	26302129	.	-	.	ID=CU1NC520; TranscriptID=hiseq_5257
Chr1	.	exon	26301519	26302129	.	-	.	ID=CU1NC520.exon
Chr1	.	lincRNA	26302216	26302695	.	-	.	ID=CU1NC521; TranscriptID=hiseq_122638
Chr1	.	exon	26302216	26302695	.	-	.	ID=CU1NC521.exon
Chr1	.	lincRNA	26328009	26328312	.	+	.	ID=CU1NC522; TranscriptID=hiseq_59003
Chr1	.	exon	26328009	26328312	.	+	.	ID=CU1NC522.exon
Chr1	.	lincRNA	26364538	26364812	.	-	.	ID=CU1NC523; TranscriptID=CU134410
Chr1	.	exon	26364538	26364812	.	-	.	ID=CU1NC523.exon
Chr1	.	lincRNA	26393879	26394135	.	-	.	ID=CU1NC524; TranscriptID=hiseq_138155
Chr1	.	exon	26393879	26394135	.	-	.	ID=CU1NC524.exon
Chr1	.	lincRNA	26448527	26448880	.	-	.	ID=CU1NC525; TranscriptID=hiseq_68422
Chr1	.	exon	26448527	26448880	.	-	.	ID=CU1NC525.exon
Chr1	.	lincRNA	26450521	26450735	.	-	.	ID=CU1NC526; TranscriptID=hiseq_61217
Chr1	.	exon	26450521	26450735	.	-	.	ID=CU1NC526.exon
Chr1	.	lincRNA	26463859	26464068	.	-	.	ID=CU1NC527; TranscriptID=CU144116
Chr1	.	exon	26463859	26464068	.	-	.	ID=CU1NC527.exon
Chr1	.	lincRNA	26498427	26498707	.	-	.	ID=CU1NC528; TranscriptID=CU160082
Chr1	.	exon	26498427	26498707	.	-	.	ID=CU1NC528.exon
Chr1	.	lincRNA	26684657	26684928	.	-	.	ID=CU1NC529; TranscriptID=hiseq_1108
Chr1	.	exon	26684657	26684928	.	-	.	ID=CU1NC529.exon
Chr1	.	lincRNA	26685338	26685685	.	-	.	ID=CU1NC530; TranscriptID=hiseq_124221
Chr1	.	exon	26685338	26685685	.	-	.	ID=CU1NC530.exon
Chr1	.	lincRNA	26794517	26795087	.	+	.	ID=CU1NC531; TranscriptID=hiseq_33024
Chr1	.	exon	26794517	26795087	.	+	.	ID=CU1NC531.exon
Chr1	.	lincRNA	26795073	26795694	.	-	.	ID=CU1NC532; TranscriptID=hiseq_52263
Chr1	.	exon	26795073	26795694	.	-	.	ID=CU1NC532.exon
Chr1	.	lincRNA	26867155	26867374	.	+	.	ID=CU1NC533; TranscriptID=hiseq_68415
Chr1	.	exon	26867155	26867374	.	+	.	ID=CU1NC533.exon
Chr1	.	lincRNA	26999014	26999229	.	+	.	ID=CU1NC534; TranscriptID=hiseq_204926
Chr1	.	exon	26999014	26999229	.	+	.	ID=CU1NC534.exon
Chr1	.	lincRNA	26999704	27000041	.	+	.	ID=CU1NC535; TranscriptID=hiseq_63261
Chr1	.	exon	26999704	27000041	.	+	.	ID=CU1NC535.exon
Chr1	.	lincRNA	27078829	27079030	.	+	.	ID=CU1NC536; TranscriptID=hiseq_69994
Chr1	.	exon	27078829	27079030	.	+	.	ID=CU1NC536.exon
Chr1	.	lincRNA	27137401	27137616	.	+	.	ID=CU1NC537; TranscriptID=hiseq_254572
Chr1	.	exon	27137401	27137616	.	+	.	ID=CU1NC537.exon
Chr1	.	lincRNA	27291746	27292018	.	+	.	ID=CU1NC538; TranscriptID=hiseq_202211
Chr1	.	exon	27291746	27292018	.	+	.	ID=CU1NC538.exon
Chr1	.	lincRNA	27292110	27292508	.	+	.	ID=CU1NC539; TranscriptID=hiseq_63529
Chr1	.	exon	27292110	27292127	.	+	.	ID=CU1NC539.exon1
Chr1	.	exon	27292207	27292508	.	+	.	ID=CU1NC539.exon2
Chr1	.	lincRNA	27475515	27475725	.	-	.	ID=CU1NC540; TranscriptID=hiseq_137755
Chr1	.	exon	27475515	27475725	.	-	.	ID=CU1NC540.exon
Chr1	.	lincRNA	27502239	27502465	.	-	.	ID=CU1NC541; TranscriptID=hiseq_138187
Chr1	.	exon	27502239	27502465	.	-	.	ID=CU1NC541.exon
Chr1	.	lincRNA	27526410	27526627	.	+	.	ID=CU1NC542; TranscriptID=hiseq_196962
Chr1	.	exon	27526410	27526627	.	+	.	ID=CU1NC542.exon
Chr1	.	lincRNA	27797139	27797449	.	-	.	ID=CU1NC543; TranscriptID=hiseq_61488
Chr1	.	exon	27797139	27797449	.	-	.	ID=CU1NC543.exon
Chr1	.	lincRNA	27803783	27804047	.	-	.	ID=CU1NC544; TranscriptID=hiseq_156287
Chr1	.	exon	27803783	27804047	.	-	.	ID=CU1NC544.exon
Chr1	.	lincRNA	27870325	27870612	.	+	.	ID=CU1NC545; TranscriptID=hiseq_77785
Chr1	.	exon	27870325	27870612	.	+	.	ID=CU1NC545.exon
Chr1	.	lincRNA	27985667	27985882	.	+	.	ID=CU1NC546; TranscriptID=hiseq_250472
Chr1	.	exon	27985667	27985882	.	+	.	ID=CU1NC546.exon
Chr1	.	lincRNA	27985968	27986211	.	+	.	ID=CU1NC547; TranscriptID=hiseq_248068
Chr1	.	exon	27985968	27986211	.	+	.	ID=CU1NC547.exon
Chr1	.	lincRNA	27986209	27986514	.	+	.	ID=CU1NC548; TranscriptID=hiseq_55032
Chr1	.	exon	27986209	27986514	.	+	.	ID=CU1NC548.exon
Chr1	.	lincRNA	27987288	27987728	.	+	.	ID=CU1NC549; TranscriptID=hiseq_129853
Chr1	.	exon	27987288	27987728	.	+	.	ID=CU1NC549.exon
Chr1	.	lincRNA	27987869	27988157	.	-	.	ID=CU1NC550; TranscriptID=hiseq_62720
Chr1	.	exon	27987869	27988157	.	-	.	ID=CU1NC550.exon
Chr1	.	lincRNA	28052488	28052928	.	+	.	ID=CU1NC551; TranscriptID=hiseq_126332
Chr1	.	exon	28052488	28052928	.	+	.	ID=CU1NC551.exon
Chr1	.	lincRNA	28054251	28054630	.	+	.	ID=CU1NC552; TranscriptID=hiseq_123638
Chr1	.	exon	28054251	28054630	.	+	.	ID=CU1NC552.exon
Chr1	.	lincRNA	28111139	28111621	.	-	.	ID=CU1NC553; TranscriptID=hiseq_118591
Chr1	.	exon	28111139	28111621	.	-	.	ID=CU1NC553.exon
Chr1	.	lincRNA	28111260	28113417	.	+	.	ID=CU1NC554; TranscriptID=hiseq_66208
Chr1	.	exon	28111260	28111280	.	+	.	ID=CU1NC554.exon1
Chr1	.	exon	28113091	28113417	.	+	.	ID=CU1NC554.exon2
Chr1	.	lincRNA	28111770	28112087	.	-	.	ID=CU1NC555; TranscriptID=hiseq_67211
Chr1	.	exon	28111770	28112087	.	-	.	ID=CU1NC555.exon
Chr1	.	lincRNA	28112322	28112567	.	-	.	ID=CU1NC556; TranscriptID=hiseq_66285
Chr1	.	exon	28112322	28112567	.	-	.	ID=CU1NC556.exon
Chr1	.	lincRNA	28344469	28344739	.	-	.	ID=CU1NC557; TranscriptID=hiseq_130430
Chr1	.	exon	28344469	28344739	.	-	.	ID=CU1NC557.exon
Chr1	.	lincRNA	28509678	28509891	.	+	.	ID=CU1NC558; TranscriptID=hiseq_69117
Chr1	.	exon	28509678	28509891	.	+	.	ID=CU1NC558.exon
Chr1	.	lincRNA	28559161	28560234	.	+	.	ID=CU1NC559; TranscriptID=hiseq_163817
Chr1	.	exon	28559161	28559582	.	+	.	ID=CU1NC559.exon1
Chr1	.	exon	28560179	28560234	.	+	.	ID=CU1NC559.exon2
Chr1	.	lincRNA	28560252	28560601	.	-	.	ID=CU1NC560; TranscriptID=hiseq_69819
Chr1	.	exon	28560252	28560601	.	-	.	ID=CU1NC560.exon
Chr1	.	lincRNA	28577657	28577961	.	+	.	ID=CU1NC561; TranscriptID=hiseq_130522
Chr1	.	exon	28577657	28577961	.	+	.	ID=CU1NC561.exon
Chr1	.	lincRNA	28807268	28807496	.	-	.	ID=CU1NC562; TranscriptID=CU137905
Chr1	.	exon	28807268	28807277	.	-	.	ID=CU1NC562.exon1
Chr1	.	exon	28807279	28807496	.	-	.	ID=CU1NC562.exon2
Chr1	.	lincRNA	28814455	28814671	.	+	.	ID=CU1NC563; TranscriptID=hiseq_64761
Chr1	.	exon	28814455	28814671	.	+	.	ID=CU1NC563.exon
Chr1	.	lincRNA	28894702	28895013	.	+	.	ID=CU1NC564; TranscriptID=hiseq_202981
Chr1	.	exon	28894702	28895013	.	+	.	ID=CU1NC564.exon
Chr1	.	lincRNA	28894975	28895430	.	-	.	ID=CU1NC565; TranscriptID=hiseq_64141
Chr1	.	exon	28894975	28895430	.	-	.	ID=CU1NC565.exon
Chr1	.	lincRNA	29076681	29076921	.	+	.	ID=CU1NC566; TranscriptID=hiseq_66291
Chr1	.	exon	29076681	29076921	.	+	.	ID=CU1NC566.exon
Chr1	.	lincRNA	29092392	29092662	.	+	.	ID=CU1NC567; TranscriptID=CU155936
Chr1	.	exon	29092392	29092563	.	+	.	ID=CU1NC567.exon1
Chr1	.	exon	29092565	29092662	.	+	.	ID=CU1NC567.exon2
Chr2	.	lincRNA	231625	231856	.	-	.	ID=CU2NC568; TranscriptID=hiseq_128516
Chr2	.	exon	231625	231856	.	-	.	ID=CU2NC568.exon
Chr2	.	lincRNA	232311	232919	.	-	.	ID=CU2NC569; TranscriptID=hiseq_53692
Chr2	.	exon	232311	232919	.	-	.	ID=CU2NC569.exon
Chr2	.	lincRNA	232678	233165	.	-	.	ID=CU2NC570; TranscriptID=hiseq_130172
Chr2	.	exon	232678	233165	.	-	.	ID=CU2NC570.exon
Chr2	.	lincRNA	232915	233240	.	-	.	ID=CU2NC571; TranscriptID=hiseq_58096
Chr2	.	exon	232915	233240	.	-	.	ID=CU2NC571.exon
Chr2	.	lincRNA	357626	357863	.	-	.	ID=CU2NC572; TranscriptID=hiseq_59226
Chr2	.	exon	357626	357863	.	-	.	ID=CU2NC572.exon
Chr2	.	lincRNA	360157	360415	.	+	.	ID=CU2NC573; TranscriptID=hiseq_4989
Chr2	.	exon	360157	360415	.	+	.	ID=CU2NC573.exon
Chr2	.	lincRNA	583444	583703	.	-	.	ID=CU2NC574; TranscriptID=hiseq_140178
Chr2	.	exon	583444	583703	.	-	.	ID=CU2NC574.exon
Chr2	.	lincRNA	630276	630561	.	-	.	ID=CU2NC575; TranscriptID=hiseq_122366
Chr2	.	exon	630276	630561	.	-	.	ID=CU2NC575.exon
Chr2	.	lincRNA	630585	630921	.	-	.	ID=CU2NC576; TranscriptID=hiseq_127832
Chr2	.	exon	630585	630921	.	-	.	ID=CU2NC576.exon
Chr2	.	lincRNA	631194	631399	.	+	.	ID=CU2NC577; TranscriptID=hiseq_204928
Chr2	.	exon	631194	631399	.	+	.	ID=CU2NC577.exon
Chr2	.	lincRNA	632021	632289	.	-	.	ID=CU2NC578; TranscriptID=hiseq_138147
Chr2	.	exon	632021	632289	.	-	.	ID=CU2NC578.exon
Chr2	.	lincRNA	633686	633925	.	+	.	ID=CU2NC579; TranscriptID=hiseq_130545
Chr2	.	exon	633686	633925	.	+	.	ID=CU2NC579.exon
Chr2	.	lincRNA	633928	634262	.	-	.	ID=CU2NC580; TranscriptID=hiseq_200220
Chr2	.	exon	633928	634262	.	-	.	ID=CU2NC580.exon
Chr2	.	lincRNA	913989	914532	.	-	.	ID=CU2NC581; TranscriptID=hiseq_129859
Chr2	.	exon	913989	914532	.	-	.	ID=CU2NC581.exon
Chr2	.	lincRNA	1042393	1042671	.	+	.	ID=CU2NC582; TranscriptID=hiseq_132956
Chr2	.	exon	1042393	1042671	.	+	.	ID=CU2NC582.exon
Chr2	.	lincRNA	1049972	1050195	.	-	.	ID=CU2NC583; TranscriptID=hiseq_63821
Chr2	.	exon	1049972	1050195	.	-	.	ID=CU2NC583.exon
Chr2	.	lincRNA	1050029	1050424	.	-	.	ID=CU2NC584; TranscriptID=hiseq_70399
Chr2	.	exon	1050029	1050424	.	-	.	ID=CU2NC584.exon
Chr2	.	lincRNA	1050488	1050777	.	+	.	ID=CU2NC585; TranscriptID=hiseq_136516
Chr2	.	exon	1050488	1050777	.	+	.	ID=CU2NC585.exon
Chr2	.	lincRNA	1051085	1051304	.	+	.	ID=CU2NC586; TranscriptID=hiseq_61881
Chr2	.	exon	1051085	1051304	.	+	.	ID=CU2NC586.exon
Chr2	.	lincRNA	1060424	1060640	.	+	.	ID=CU2NC587; TranscriptID=hiseq_253261
Chr2	.	exon	1060424	1060640	.	+	.	ID=CU2NC587.exon
Chr2	.	lincRNA	1229904	1230283	.	+	.	ID=CU2NC588; TranscriptID=hiseq_55478
Chr2	.	exon	1229904	1230283	.	+	.	ID=CU2NC588.exon
Chr2	.	lincRNA	1231132	1231432	.	+	.	ID=CU2NC589; TranscriptID=hiseq_124447
Chr2	.	exon	1231132	1231432	.	+	.	ID=CU2NC589.exon
Chr2	.	lincRNA	1231154	1231591	.	-	.	ID=CU2NC590; TranscriptID=hiseq_53294
Chr2	.	exon	1231154	1231591	.	-	.	ID=CU2NC590.exon
Chr2	.	lincRNA	1231903	1232260	.	+	.	ID=CU2NC591; TranscriptID=hiseq_63119
Chr2	.	exon	1231903	1232260	.	+	.	ID=CU2NC591.exon
Chr2	.	lincRNA	1233114	1233472	.	-	.	ID=CU2NC592; TranscriptID=hiseq_252160
Chr2	.	exon	1233114	1233472	.	-	.	ID=CU2NC592.exon
Chr2	.	lincRNA	1233262	1233855	.	-	.	ID=CU2NC593; TranscriptID=hiseq_50757
Chr2	.	exon	1233262	1233855	.	-	.	ID=CU2NC593.exon
Chr2	.	lincRNA	1233835	1234065	.	+	.	ID=CU2NC594; TranscriptID=hiseq_56922
Chr2	.	exon	1233835	1234065	.	+	.	ID=CU2NC594.exon
Chr2	.	lincRNA	1234486	1234799	.	-	.	ID=CU2NC595; TranscriptID=hiseq_194216
Chr2	.	exon	1234486	1234799	.	-	.	ID=CU2NC595.exon
Chr2	.	lincRNA	1249833	1250061	.	-	.	ID=CU2NC596; TranscriptID=hiseq_62168
Chr2	.	exon	1249833	1250061	.	-	.	ID=CU2NC596.exon
Chr2	.	lincRNA	1264607	1264845	.	+	.	ID=CU2NC597; TranscriptID=CU160079
Chr2	.	exon	1264607	1264845	.	+	.	ID=CU2NC597.exon
Chr2	.	lincRNA	1330922	1331163	.	+	.	ID=CU2NC598; TranscriptID=hiseq_55660
Chr2	.	exon	1330922	1331163	.	+	.	ID=CU2NC598.exon
Chr2	.	lincRNA	1424002	1424258	.	-	.	ID=CU2NC599; TranscriptID=hiseq_160563
Chr2	.	exon	1424002	1424258	.	-	.	ID=CU2NC599.exon
Chr2	.	lincRNA	1448178	1448576	.	-	.	ID=CU2NC600; TranscriptID=hiseq_123244
Chr2	.	exon	1448178	1448576	.	-	.	ID=CU2NC600.exon
Chr2	.	lincRNA	1449079	1449296	.	-	.	ID=CU2NC601; TranscriptID=hiseq_128476
Chr2	.	exon	1449079	1449296	.	-	.	ID=CU2NC601.exon
Chr2	.	lincRNA	1456356	1456775	.	-	.	ID=CU2NC602; TranscriptID=hiseq_199031
Chr2	.	exon	1456356	1456775	.	-	.	ID=CU2NC602.exon
Chr2	.	lincRNA	1457318	1457670	.	+	.	ID=CU2NC603; TranscriptID=hiseq_131386
Chr2	.	exon	1457318	1457670	.	+	.	ID=CU2NC603.exon
Chr2	.	lincRNA	1457646	1458014	.	-	.	ID=CU2NC604; TranscriptID=hiseq_58240
Chr2	.	exon	1457646	1458014	.	-	.	ID=CU2NC604.exon
Chr2	.	lincRNA	1458028	1458571	.	+	.	ID=CU2NC605; TranscriptID=hiseq_4793
Chr2	.	exon	1458028	1458571	.	+	.	ID=CU2NC605.exon
Chr2	.	lincRNA	1460439	1460721	.	-	.	ID=CU2NC606; TranscriptID=hiseq_117506
Chr2	.	exon	1460439	1460721	.	-	.	ID=CU2NC606.exon
Chr2	.	lincRNA	1460688	1461014	.	-	.	ID=CU2NC607; TranscriptID=hiseq_252188
Chr2	.	exon	1460688	1461014	.	-	.	ID=CU2NC607.exon
Chr2	.	lincRNA	1460709	1461413	.	+	.	ID=CU2NC608; TranscriptID=hiseq_121003
Chr2	.	exon	1460709	1461413	.	+	.	ID=CU2NC608.exon
Chr2	.	lincRNA	1465224	1465461	.	+	.	ID=CU2NC609; TranscriptID=CU135697
Chr2	.	exon	1465224	1465433	.	+	.	ID=CU2NC609.exon1
Chr2	.	exon	1465435	1465461	.	+	.	ID=CU2NC609.exon2
Chr2	.	lincRNA	1465324	1465739	.	-	.	ID=CU2NC610; TranscriptID=hiseq_49779
Chr2	.	exon	1465324	1465739	.	-	.	ID=CU2NC610.exon
Chr2	.	lincRNA	1465720	1466069	.	+	.	ID=CU2NC611; TranscriptID=hiseq_51512
Chr2	.	exon	1465720	1466069	.	+	.	ID=CU2NC611.exon
Chr2	.	lincRNA	1702056	1702371	.	+	.	ID=CU2NC612; TranscriptID=hiseq_198047
Chr2	.	exon	1702056	1702371	.	+	.	ID=CU2NC612.exon
Chr2	.	lincRNA	1766310	1766570	.	+	.	ID=CU2NC613; TranscriptID=hiseq_137662
Chr2	.	exon	1766310	1766570	.	+	.	ID=CU2NC613.exon
Chr2	.	lincRNA	1766414	1766901	.	-	.	ID=CU2NC614; TranscriptID=hiseq_64600
Chr2	.	exon	1766414	1766901	.	-	.	ID=CU2NC614.exon
Chr2	.	lincRNA	1767260	1767553	.	+	.	ID=CU2NC615; TranscriptID=hiseq_64236
Chr2	.	exon	1767260	1767553	.	+	.	ID=CU2NC615.exon
Chr2	.	lincRNA	1767329	1767621	.	-	.	ID=CU2NC616; TranscriptID=hiseq_135457
Chr2	.	exon	1767329	1767621	.	-	.	ID=CU2NC616.exon
Chr2	.	lincRNA	1768017	1768318	.	-	.	ID=CU2NC617; TranscriptID=hiseq_131808
Chr2	.	exon	1768017	1768318	.	-	.	ID=CU2NC617.exon
Chr2	.	lincRNA	1768399	1768634	.	-	.	ID=CU2NC618; TranscriptID=hiseq_134579
Chr2	.	exon	1768399	1768634	.	-	.	ID=CU2NC618.exon
Chr2	.	lincRNA	2121273	2121992	.	-	.	ID=CU2NC619; TranscriptID=hiseq_150182
Chr2	.	exon	2121273	2121541	.	-	.	ID=CU2NC619.exon1
Chr2	.	exon	2121804	2121816	.	-	.	ID=CU2NC619.exon2
Chr2	.	exon	2121988	2121992	.	-	.	ID=CU2NC619.exon3
Chr2	.	lincRNA	2121273	2121590	.	-	.	ID=CU2NC620; TranscriptID=hiseq_150183
Chr2	.	exon	2121273	2121590	.	-	.	ID=CU2NC620.exon
Chr2	.	lincRNA	2121292	2121668	.	-	.	ID=CU2NC621; TranscriptID=hiseq_5647
Chr2	.	exon	2121292	2121668	.	-	.	ID=CU2NC621.exon
Chr2	.	lincRNA	2121365	2121714	.	-	.	ID=CU2NC622; TranscriptID=hiseq_74261
Chr2	.	exon	2121365	2121714	.	-	.	ID=CU2NC622.exon
Chr2	.	lincRNA	2121521	2122375	.	+	.	ID=CU2NC623; TranscriptID=hiseq_4582
Chr2	.	exon	2121521	2121541	.	+	.	ID=CU2NC623.exon1
Chr2	.	exon	2121804	2122375	.	+	.	ID=CU2NC623.exon2
Chr2	.	lincRNA	2230397	2230603	.	+	.	ID=CU2NC624; TranscriptID=hiseq_117023
Chr2	.	exon	2230397	2230603	.	+	.	ID=CU2NC624.exon
Chr2	.	lincRNA	2230895	2231262	.	-	.	ID=CU2NC625; TranscriptID=hiseq_149578
Chr2	.	exon	2230895	2231262	.	-	.	ID=CU2NC625.exon
Chr2	.	lincRNA	2230995	2231314	.	-	.	ID=CU2NC626; TranscriptID=hiseq_70797
Chr2	.	exon	2230995	2231314	.	-	.	ID=CU2NC626.exon
Chr2	.	lincRNA	2231292	2231647	.	-	.	ID=CU2NC627; TranscriptID=hiseq_74310
Chr2	.	exon	2231292	2231647	.	-	.	ID=CU2NC627.exon
Chr2	.	lincRNA	2234899	2235516	.	-	.	ID=CU2NC628; TranscriptID=hiseq_79970
Chr2	.	exon	2234899	2235516	.	-	.	ID=CU2NC628.exon
Chr2	.	lincRNA	2235997	2236422	.	-	.	ID=CU2NC629; TranscriptID=hiseq_195282
Chr2	.	exon	2235997	2236422	.	-	.	ID=CU2NC629.exon
Chr2	.	lincRNA	2238306	2239260	.	+	.	ID=CU2NC630; TranscriptID=hiseq_143961
Chr2	.	exon	2238306	2239260	.	+	.	ID=CU2NC630.exon
Chr2	.	lincRNA	2239276	2239488	.	-	.	ID=CU2NC631; TranscriptID=hiseq_118826
Chr2	.	exon	2239276	2239488	.	-	.	ID=CU2NC631.exon
Chr2	.	lincRNA	2330410	2331006	.	+	.	ID=CU2NC632; TranscriptID=hiseq_67864
Chr2	.	exon	2330410	2330422	.	+	.	ID=CU2NC632.exon1
Chr2	.	exon	2330741	2331006	.	+	.	ID=CU2NC632.exon2
Chr2	.	lincRNA	2360580	2360811	.	-	.	ID=CU2NC633; TranscriptID=hiseq_5243
Chr2	.	exon	2360580	2360811	.	-	.	ID=CU2NC633.exon
Chr2	.	lincRNA	2360910	2361205	.	-	.	ID=CU2NC634; TranscriptID=hiseq_6901
Chr2	.	exon	2360910	2361205	.	-	.	ID=CU2NC634.exon
Chr2	.	lincRNA	2361052	2361292	.	+	.	ID=CU2NC635; TranscriptID=hiseq_199250
Chr2	.	exon	2361052	2361292	.	+	.	ID=CU2NC635.exon
Chr2	.	lincRNA	2422004	2422243	.	-	.	ID=CU2NC636; TranscriptID=hiseq_57176
Chr2	.	exon	2422004	2422243	.	-	.	ID=CU2NC636.exon
Chr2	.	lincRNA	2631768	2632016	.	-	.	ID=CU2NC637; TranscriptID=hiseq_57889
Chr2	.	exon	2631768	2632016	.	-	.	ID=CU2NC637.exon
Chr2	.	lincRNA	2634914	2635228	.	-	.	ID=CU2NC638; TranscriptID=hiseq_67030
Chr2	.	exon	2634914	2635228	.	-	.	ID=CU2NC638.exon
Chr2	.	lincRNA	2636322	2636523	.	-	.	ID=CU2NC639; TranscriptID=hiseq_133948
Chr2	.	exon	2636322	2636523	.	-	.	ID=CU2NC639.exon
Chr2	.	lincRNA	2826419	2826833	.	+	.	ID=CU2NC640; TranscriptID=hiseq_148109
Chr2	.	exon	2826419	2826433	.	+	.	ID=CU2NC640.exon1
Chr2	.	exon	2826648	2826833	.	+	.	ID=CU2NC640.exon2
Chr2	.	lincRNA	2826590	2826833	.	+	.	ID=CU2NC641; TranscriptID=hiseq_148110
Chr2	.	exon	2826590	2826833	.	+	.	ID=CU2NC641.exon
Chr2	.	lincRNA	2873304	2873601	.	+	.	ID=CU2NC642; TranscriptID=hiseq_195672
Chr2	.	exon	2873304	2873601	.	+	.	ID=CU2NC642.exon
Chr2	.	lincRNA	3037552	3037805	.	-	.	ID=CU2NC643; TranscriptID=CuSa200910_23662
Chr2	.	exon	3037552	3037805	.	-	.	ID=CU2NC643.exon
Chr2	.	lincRNA	3037769	3037991	.	-	.	ID=CU2NC644; TranscriptID=hiseq_137470
Chr2	.	exon	3037769	3037991	.	-	.	ID=CU2NC644.exon
Chr2	.	lincRNA	3235742	3236365	.	-	.	ID=CU2NC645; TranscriptID=hiseq_178193
Chr2	.	exon	3235742	3236365	.	-	.	ID=CU2NC645.exon
Chr2	.	lincRNA	3235922	3237050	.	-	.	ID=CU2NC646; TranscriptID=hiseq_56044
Chr2	.	exon	3235922	3237050	.	-	.	ID=CU2NC646.exon
Chr2	.	lincRNA	3237029	3237473	.	-	.	ID=CU2NC647; TranscriptID=hiseq_51823
Chr2	.	exon	3237029	3237473	.	-	.	ID=CU2NC647.exon
Chr2	.	lincRNA	3310946	3311324	.	+	.	ID=CU2NC648; TranscriptID=hiseq_127015
Chr2	.	exon	3310946	3311324	.	+	.	ID=CU2NC648.exon
Chr2	.	lincRNA	3311365	3311623	.	+	.	ID=CU2NC649; TranscriptID=hiseq_138712
Chr2	.	exon	3311365	3311623	.	+	.	ID=CU2NC649.exon
Chr2	.	lincRNA	3440400	3440630	.	+	.	ID=CU2NC650; TranscriptID=hiseq_140473
Chr2	.	exon	3440400	3440630	.	+	.	ID=CU2NC650.exon
Chr2	.	lincRNA	3441823	3442081	.	+	.	ID=CU2NC651; TranscriptID=hiseq_202613
Chr2	.	exon	3441823	3442081	.	+	.	ID=CU2NC651.exon
Chr2	.	lincRNA	3442394	3442741	.	-	.	ID=CU2NC652; TranscriptID=hiseq_211342
Chr2	.	exon	3442394	3442655	.	-	.	ID=CU2NC652.exon1
Chr2	.	exon	3442676	3442741	.	-	.	ID=CU2NC652.exon2
Chr2	.	lincRNA	3442394	3442741	.	-	.	ID=CU2NC653; TranscriptID=hiseq_211343
Chr2	.	exon	3442394	3442741	.	-	.	ID=CU2NC653.exon
Chr2	.	lincRNA	3442467	3442789	.	-	.	ID=CU2NC654; TranscriptID=hiseq_10707
Chr2	.	exon	3442467	3442789	.	-	.	ID=CU2NC654.exon
Chr2	.	lincRNA	3442467	3442789	.	-	.	ID=CU2NC655; TranscriptID=hiseq_10708
Chr2	.	exon	3442467	3442655	.	-	.	ID=CU2NC655.exon1
Chr2	.	exon	3442676	3442789	.	-	.	ID=CU2NC655.exon2
Chr2	.	lincRNA	3454847	3455151	.	-	.	ID=CU2NC656; TranscriptID=hiseq_197636
Chr2	.	exon	3454847	3455151	.	-	.	ID=CU2NC656.exon
Chr2	.	lincRNA	3502230	3502615	.	-	.	ID=CU2NC657; TranscriptID=hiseq_125729
Chr2	.	exon	3502230	3502615	.	-	.	ID=CU2NC657.exon
Chr2	.	lincRNA	3502654	3503027	.	-	.	ID=CU2NC658; TranscriptID=hiseq_198829
Chr2	.	exon	3502654	3503027	.	-	.	ID=CU2NC658.exon
Chr2	.	lincRNA	3503785	3504080	.	+	.	ID=CU2NC659; TranscriptID=hiseq_219678
Chr2	.	exon	3503785	3503872	.	+	.	ID=CU2NC659.exon1
Chr2	.	exon	3503963	3504080	.	+	.	ID=CU2NC659.exon2
Chr2	.	lincRNA	3504115	3504947	.	+	.	ID=CU2NC660; TranscriptID=hiseq_151103
Chr2	.	exon	3504115	3504947	.	+	.	ID=CU2NC660.exon
Chr2	.	lincRNA	3505029	3505328	.	+	.	ID=CU2NC661; TranscriptID=hiseq_239238
Chr2	.	exon	3505029	3505328	.	+	.	ID=CU2NC661.exon
Chr2	.	lincRNA	3505261	3506329	.	-	.	ID=CU2NC662; TranscriptID=hiseq_83111
Chr2	.	exon	3505261	3505383	.	-	.	ID=CU2NC662.exon1
Chr2	.	exon	3505729	3506028	.	-	.	ID=CU2NC662.exon2
Chr2	.	exon	3506202	3506329	.	-	.	ID=CU2NC662.exon3
Chr2	.	lincRNA	3505261	3506329	.	-	.	ID=CU2NC663; TranscriptID=hiseq_83112
Chr2	.	exon	3505261	3505383	.	-	.	ID=CU2NC663.exon1
Chr2	.	exon	3505729	3505826	.	-	.	ID=CU2NC663.exon2
Chr2	.	exon	3505907	3506028	.	-	.	ID=CU2NC663.exon3
Chr2	.	exon	3506202	3506329	.	-	.	ID=CU2NC663.exon4
Chr2	.	lincRNA	3505527	3506329	.	-	.	ID=CU2NC664; TranscriptID=hiseq_83109
Chr2	.	exon	3505527	3505826	.	-	.	ID=CU2NC664.exon1
Chr2	.	exon	3505907	3506028	.	-	.	ID=CU2NC664.exon2
Chr2	.	exon	3506202	3506329	.	-	.	ID=CU2NC664.exon3
Chr2	.	lincRNA	3505527	3506329	.	-	.	ID=CU2NC665; TranscriptID=hiseq_83110
Chr2	.	exon	3505527	3506028	.	-	.	ID=CU2NC665.exon1
Chr2	.	exon	3506202	3506329	.	-	.	ID=CU2NC665.exon2
Chr2	.	lincRNA	3517549	3517927	.	-	.	ID=CU2NC666; TranscriptID=hiseq_11291
Chr2	.	exon	3517549	3517927	.	-	.	ID=CU2NC666.exon
Chr2	.	lincRNA	3520053	3520371	.	-	.	ID=CU2NC667; TranscriptID=hiseq_194653
Chr2	.	exon	3520053	3520371	.	-	.	ID=CU2NC667.exon
Chr2	.	lincRNA	3548495	3548811	.	+	.	ID=CU2NC668; TranscriptID=hiseq_65127
Chr2	.	exon	3548495	3548811	.	+	.	ID=CU2NC668.exon
Chr2	.	lincRNA	3548651	3548913	.	+	.	ID=CU2NC669; TranscriptID=hiseq_202048
Chr2	.	exon	3548651	3548913	.	+	.	ID=CU2NC669.exon
Chr2	.	lincRNA	3582016	3582222	.	-	.	ID=CU2NC670; TranscriptID=hiseq_138367
Chr2	.	exon	3582016	3582222	.	-	.	ID=CU2NC670.exon
Chr2	.	lincRNA	3582224	3582434	.	-	.	ID=CU2NC671; TranscriptID=hiseq_64779
Chr2	.	exon	3582224	3582434	.	-	.	ID=CU2NC671.exon
Chr2	.	lincRNA	3639353	3639588	.	-	.	ID=CU2NC672; TranscriptID=hiseq_202324
Chr2	.	exon	3639353	3639588	.	-	.	ID=CU2NC672.exon
Chr2	.	lincRNA	3639850	3640111	.	-	.	ID=CU2NC673; TranscriptID=hiseq_64878
Chr2	.	exon	3639850	3640111	.	-	.	ID=CU2NC673.exon
Chr2	.	lincRNA	3881757	3882000	.	-	.	ID=CU2NC674; TranscriptID=hiseq_203110
Chr2	.	exon	3881757	3882000	.	-	.	ID=CU2NC674.exon
Chr2	.	lincRNA	3881799	3882043	.	-	.	ID=CU2NC675; TranscriptID=hiseq_136901
Chr2	.	exon	3881799	3882043	.	-	.	ID=CU2NC675.exon
Chr2	.	lincRNA	3947118	3947420	.	+	.	ID=CU2NC676; TranscriptID=hiseq_60857
Chr2	.	exon	3947118	3947420	.	+	.	ID=CU2NC676.exon
Chr2	.	lincRNA	4303709	4303988	.	+	.	ID=CU2NC677; TranscriptID=CU137093
Chr2	.	exon	4303709	4303988	.	+	.	ID=CU2NC677.exon
Chr2	.	lincRNA	4545064	4545280	.	-	.	ID=CU2NC678; TranscriptID=CU163528
Chr2	.	exon	4545064	4545280	.	-	.	ID=CU2NC678.exon
Chr2	.	lincRNA	4949159	4949438	.	+	.	ID=CU2NC679; TranscriptID=hiseq_252380
Chr2	.	exon	4949159	4949438	.	+	.	ID=CU2NC679.exon
Chr2	.	lincRNA	4949193	4949604	.	+	.	ID=CU2NC680; TranscriptID=hiseq_129589
Chr2	.	exon	4949193	4949604	.	+	.	ID=CU2NC680.exon
Chr2	.	lincRNA	4950146	4950623	.	+	.	ID=CU2NC681; TranscriptID=hiseq_48616
Chr2	.	exon	4950146	4950623	.	+	.	ID=CU2NC681.exon
Chr2	.	lincRNA	4951161	4951531	.	-	.	ID=CU2NC682; TranscriptID=hiseq_127464
Chr2	.	exon	4951161	4951531	.	-	.	ID=CU2NC682.exon
Chr2	.	lincRNA	4951499	4951923	.	+	.	ID=CU2NC683; TranscriptID=hiseq_248251
Chr2	.	exon	4951499	4951923	.	+	.	ID=CU2NC683.exon
Chr2	.	lincRNA	4951728	4951943	.	-	.	ID=CU2NC684; TranscriptID=hiseq_4718
Chr2	.	exon	4951728	4951943	.	-	.	ID=CU2NC684.exon
Chr2	.	lincRNA	4952101	4952403	.	+	.	ID=CU2NC685; TranscriptID=hiseq_130134
Chr2	.	exon	4952101	4952403	.	+	.	ID=CU2NC685.exon
Chr2	.	lincRNA	5146637	5147190	.	-	.	ID=CU2NC686; TranscriptID=hiseq_4858
Chr2	.	exon	5146637	5146643	.	-	.	ID=CU2NC686.exon1
Chr2	.	exon	5146990	5147190	.	-	.	ID=CU2NC686.exon2
Chr2	.	lincRNA	5148079	5148501	.	+	.	ID=CU2NC687; TranscriptID=hiseq_66271
Chr2	.	exon	5148079	5148501	.	+	.	ID=CU2NC687.exon
Chr2	.	lincRNA	5156701	5156927	.	-	.	ID=CU2NC688; TranscriptID=hiseq_69065
Chr2	.	exon	5156701	5156927	.	-	.	ID=CU2NC688.exon
Chr2	.	lincRNA	5185954	5186709	.	-	.	ID=CU2NC689; TranscriptID=hiseq_72319
Chr2	.	exon	5185954	5186143	.	-	.	ID=CU2NC689.exon1
Chr2	.	exon	5186520	5186709	.	-	.	ID=CU2NC689.exon2
Chr2	.	lincRNA	5206972	5207199	.	+	.	ID=CU2NC690; TranscriptID=hiseq_68937
Chr2	.	exon	5206972	5207199	.	+	.	ID=CU2NC690.exon
Chr2	.	lincRNA	5374398	5376461	.	-	.	ID=CU2NC691; TranscriptID=hiseq_209453
Chr2	.	exon	5374398	5374496	.	-	.	ID=CU2NC691.exon1
Chr2	.	exon	5375328	5375556	.	-	.	ID=CU2NC691.exon2
Chr2	.	exon	5376438	5376461	.	-	.	ID=CU2NC691.exon3
Chr2	.	lincRNA	5374398	5376230	.	-	.	ID=CU2NC692; TranscriptID=hiseq_209454
Chr2	.	exon	5374398	5374496	.	-	.	ID=CU2NC692.exon1
Chr2	.	exon	5375328	5375556	.	-	.	ID=CU2NC692.exon2
Chr2	.	exon	5375946	5376230	.	-	.	ID=CU2NC692.exon3
Chr2	.	lincRNA	5375533	5375842	.	+	.	ID=CU2NC693; TranscriptID=hiseq_193364
Chr2	.	exon	5375533	5375842	.	+	.	ID=CU2NC693.exon
Chr2	.	lincRNA	5430657	5431183	.	+	.	ID=CU2NC694; TranscriptID=hiseq_146974
Chr2	.	exon	5430657	5430754	.	+	.	ID=CU2NC694.exon1
Chr2	.	exon	5430915	5431183	.	+	.	ID=CU2NC694.exon2
Chr2	.	lincRNA	5490296	5490514	.	-	.	ID=CU2NC695; TranscriptID=hiseq_116220
Chr2	.	exon	5490296	5490514	.	-	.	ID=CU2NC695.exon
Chr2	.	lincRNA	5494926	5495128	.	+	.	ID=CU2NC696; TranscriptID=hiseq_136158
Chr2	.	exon	5494926	5495128	.	+	.	ID=CU2NC696.exon
Chr2	.	lincRNA	5495273	5495500	.	+	.	ID=CU2NC697; TranscriptID=hiseq_202115
Chr2	.	exon	5495273	5495500	.	+	.	ID=CU2NC697.exon
Chr2	.	lincRNA	5724364	5724692	.	-	.	ID=CU2NC698; TranscriptID=hiseq_199039
Chr2	.	exon	5724364	5724692	.	-	.	ID=CU2NC698.exon
Chr2	.	lincRNA	5724702	5725003	.	+	.	ID=CU2NC699; TranscriptID=hiseq_253374
Chr2	.	exon	5724702	5725003	.	+	.	ID=CU2NC699.exon
Chr2	.	lincRNA	5725043	5725470	.	-	.	ID=CU2NC700; TranscriptID=hiseq_246474
Chr2	.	exon	5725043	5725470	.	-	.	ID=CU2NC700.exon
Chr2	.	lincRNA	6299749	6300087	.	+	.	ID=CU2NC701; TranscriptID=hiseq_136469
Chr2	.	exon	6299749	6300087	.	+	.	ID=CU2NC701.exon
Chr2	.	lincRNA	6321046	6321296	.	+	.	ID=CU2NC702; TranscriptID=CU132714
Chr2	.	exon	6321046	6321296	.	+	.	ID=CU2NC702.exon
Chr2	.	lincRNA	6753456	6753823	.	+	.	ID=CU2NC703; TranscriptID=hiseq_129580
Chr2	.	exon	6753456	6753823	.	+	.	ID=CU2NC703.exon
Chr2	.	lincRNA	6859997	6860237	.	-	.	ID=CU2NC704; TranscriptID=hiseq_135117
Chr2	.	exon	6859997	6860237	.	-	.	ID=CU2NC704.exon
Chr2	.	lincRNA	7050403	7050665	.	+	.	ID=CU2NC705; TranscriptID=CU155844
Chr2	.	exon	7050403	7050665	.	+	.	ID=CU2NC705.exon
Chr2	.	lincRNA	7158330	7158838	.	-	.	ID=CU2NC706; TranscriptID=hiseq_57537
Chr2	.	exon	7158330	7158838	.	-	.	ID=CU2NC706.exon
Chr2	.	lincRNA	7241520	7241731	.	+	.	ID=CU2NC707; TranscriptID=hiseq_252527
Chr2	.	exon	7241520	7241731	.	+	.	ID=CU2NC707.exon
Chr2	.	lincRNA	7286153	7286458	.	-	.	ID=CU2NC708; TranscriptID=hiseq_205208
Chr2	.	exon	7286153	7286230	.	-	.	ID=CU2NC708.exon1
Chr2	.	exon	7286317	7286458	.	-	.	ID=CU2NC708.exon2
Chr2	.	lincRNA	7377414	7377750	.	-	.	ID=CU2NC709; TranscriptID=hiseq_254344
Chr2	.	exon	7377414	7377750	.	-	.	ID=CU2NC709.exon
Chr2	.	lincRNA	7379100	7379303	.	-	.	ID=CU2NC710; TranscriptID=hiseq_57675
Chr2	.	exon	7379100	7379303	.	-	.	ID=CU2NC710.exon
Chr2	.	lincRNA	7380534	7380784	.	-	.	ID=CU2NC711; TranscriptID=hiseq_123971
Chr2	.	exon	7380534	7380784	.	-	.	ID=CU2NC711.exon
Chr2	.	lincRNA	7456421	7456734	.	-	.	ID=CU2NC712; TranscriptID=hiseq_65677
Chr2	.	exon	7456421	7456734	.	-	.	ID=CU2NC712.exon
Chr2	.	lincRNA	7539951	7540312	.	+	.	ID=CU2NC713; TranscriptID=hiseq_249625
Chr2	.	exon	7539951	7540312	.	+	.	ID=CU2NC713.exon
Chr2	.	lincRNA	7550294	7550556	.	+	.	ID=CU2NC714; TranscriptID=hiseq_253349
Chr2	.	exon	7550294	7550556	.	+	.	ID=CU2NC714.exon
Chr2	.	lincRNA	7567634	7568026	.	+	.	ID=CU2NC715; TranscriptID=hiseq_70698
Chr2	.	exon	7567634	7568026	.	+	.	ID=CU2NC715.exon
Chr2	.	lincRNA	7568173	7568459	.	-	.	ID=CU2NC716; TranscriptID=hiseq_81412
Chr2	.	exon	7568173	7568459	.	-	.	ID=CU2NC716.exon
Chr2	.	lincRNA	7568629	7569264	.	+	.	ID=CU2NC717; TranscriptID=hiseq_123889
Chr2	.	exon	7568629	7569264	.	+	.	ID=CU2NC717.exon
Chr2	.	lincRNA	7589786	7590081	.	-	.	ID=CU2NC718; TranscriptID=hiseq_64737
Chr2	.	exon	7589786	7590081	.	-	.	ID=CU2NC718.exon
Chr2	.	lincRNA	7590203	7590647	.	-	.	ID=CU2NC719; TranscriptID=hiseq_194357
Chr2	.	exon	7590203	7590647	.	-	.	ID=CU2NC719.exon
Chr2	.	lincRNA	7594556	7594777	.	+	.	ID=CU2NC720; TranscriptID=CU157470
Chr2	.	exon	7594556	7594777	.	+	.	ID=CU2NC720.exon
Chr2	.	lincRNA	7669468	7669674	.	-	.	ID=CU2NC721; TranscriptID=hiseq_246305
Chr2	.	exon	7669468	7669674	.	-	.	ID=CU2NC721.exon
Chr2	.	lincRNA	7669707	7669912	.	+	.	ID=CU2NC722; TranscriptID=hiseq_203657
Chr2	.	exon	7669707	7669912	.	+	.	ID=CU2NC722.exon
Chr2	.	lincRNA	7670876	7671169	.	+	.	ID=CU2NC723; TranscriptID=hiseq_123943
Chr2	.	exon	7670876	7671169	.	+	.	ID=CU2NC723.exon
Chr2	.	lincRNA	7671463	7671862	.	+	.	ID=CU2NC724; TranscriptID=hiseq_139484
Chr2	.	exon	7671463	7671739	.	+	.	ID=CU2NC724.exon1
Chr2	.	exon	7671839	7671862	.	+	.	ID=CU2NC724.exon2
Chr2	.	lincRNA	7671800	7672058	.	+	.	ID=CU2NC725; TranscriptID=hiseq_13691
Chr2	.	exon	7671800	7672058	.	+	.	ID=CU2NC725.exon
Chr2	.	lincRNA	7680871	7681283	.	+	.	ID=CU2NC726; TranscriptID=hiseq_131242
Chr2	.	exon	7680871	7681283	.	+	.	ID=CU2NC726.exon
Chr2	.	lincRNA	7685647	7685961	.	-	.	ID=CU2NC727; TranscriptID=hiseq_66467
Chr2	.	exon	7685647	7685961	.	-	.	ID=CU2NC727.exon
Chr2	.	lincRNA	7709715	7710250	.	-	.	ID=CU2NC728; TranscriptID=hiseq_118830
Chr2	.	exon	7709715	7709747	.	-	.	ID=CU2NC728.exon1
Chr2	.	exon	7709849	7710250	.	-	.	ID=CU2NC728.exon2
Chr2	.	lincRNA	7886773	7887071	.	+	.	ID=CU2NC729; TranscriptID=CU159312
Chr2	.	exon	7886773	7886826	.	+	.	ID=CU2NC729.exon1
Chr2	.	exon	7886828	7887020	.	+	.	ID=CU2NC729.exon2
Chr2	.	exon	7887022	7887071	.	+	.	ID=CU2NC729.exon3
Chr2	.	lincRNA	8003885	8004097	.	+	.	ID=CU2NC730; TranscriptID=hiseq_65943
Chr2	.	exon	8003885	8004097	.	+	.	ID=CU2NC730.exon
Chr2	.	lincRNA	8007723	8007924	.	-	.	ID=CU2NC731; TranscriptID=hiseq_138531
Chr2	.	exon	8007723	8007924	.	-	.	ID=CU2NC731.exon
Chr2	.	lincRNA	8011843	8012075	.	-	.	ID=CU2NC732; TranscriptID=hiseq_136478
Chr2	.	exon	8011843	8012075	.	-	.	ID=CU2NC732.exon
Chr2	.	lincRNA	8139973	8140183	.	-	.	ID=CU2NC733; TranscriptID=CU156739
Chr2	.	exon	8139973	8140183	.	-	.	ID=CU2NC733.exon
Chr2	.	lincRNA	8140272	8140587	.	-	.	ID=CU2NC734; TranscriptID=hiseq_67151
Chr2	.	exon	8140272	8140413	.	-	.	ID=CU2NC734.exon1
Chr2	.	exon	8140524	8140587	.	-	.	ID=CU2NC734.exon2
Chr2	.	lincRNA	8195601	8196057	.	-	.	ID=CU2NC735; TranscriptID=hiseq_136098
Chr2	.	exon	8195601	8196057	.	-	.	ID=CU2NC735.exon
Chr2	.	lincRNA	8196050	8196433	.	+	.	ID=CU2NC736; TranscriptID=hiseq_63379
Chr2	.	exon	8196050	8196433	.	+	.	ID=CU2NC736.exon
Chr2	.	lincRNA	8296367	8296575	.	+	.	ID=CU2NC737; TranscriptID=hiseq_196461
Chr2	.	exon	8296367	8296575	.	+	.	ID=CU2NC737.exon
Chr2	.	lincRNA	8935254	8935611	.	+	.	ID=CU2NC738; TranscriptID=hiseq_64481
Chr2	.	exon	8935254	8935611	.	+	.	ID=CU2NC738.exon
Chr2	.	lincRNA	8946869	8947132	.	-	.	ID=CU2NC739; TranscriptID=hiseq_67648
Chr2	.	exon	8946869	8947132	.	-	.	ID=CU2NC739.exon
Chr2	.	lincRNA	8972502	8972806	.	-	.	ID=CU2NC740; TranscriptID=hiseq_64688
Chr2	.	exon	8972502	8972806	.	-	.	ID=CU2NC740.exon
Chr2	.	lincRNA	8973070	8973516	.	-	.	ID=CU2NC741; TranscriptID=hiseq_61081
Chr2	.	exon	8973070	8973516	.	-	.	ID=CU2NC741.exon
Chr2	.	lincRNA	8973350	8973583	.	-	.	ID=CU2NC742; TranscriptID=hiseq_205358
Chr2	.	exon	8973350	8973583	.	-	.	ID=CU2NC742.exon
Chr2	.	lincRNA	8984451	8984796	.	-	.	ID=CU2NC743; TranscriptID=hiseq_205325
Chr2	.	exon	8984451	8984796	.	-	.	ID=CU2NC743.exon
Chr2	.	lincRNA	9006975	9007256	.	+	.	ID=CU2NC744; TranscriptID=hiseq_55937
Chr2	.	exon	9006975	9007256	.	+	.	ID=CU2NC744.exon
Chr2	.	lincRNA	9317729	9318230	.	+	.	ID=CU2NC745; TranscriptID=hiseq_148871
Chr2	.	exon	9317729	9318230	.	+	.	ID=CU2NC745.exon
Chr2	.	lincRNA	9402738	9403033	.	-	.	ID=CU2NC746; TranscriptID=hiseq_21986
Chr2	.	exon	9402738	9403033	.	-	.	ID=CU2NC746.exon
Chr2	.	lincRNA	9403040	9403290	.	-	.	ID=CU2NC747; TranscriptID=hiseq_54699
Chr2	.	exon	9403040	9403290	.	-	.	ID=CU2NC747.exon
Chr2	.	lincRNA	9405438	9405640	.	+	.	ID=CU2NC748; TranscriptID=hiseq_241240
Chr2	.	exon	9405438	9405640	.	+	.	ID=CU2NC748.exon
Chr2	.	lincRNA	9460206	9460483	.	-	.	ID=CU2NC749; TranscriptID=hiseq_24
Chr2	.	exon	9460206	9460483	.	-	.	ID=CU2NC749.exon
Chr2	.	lincRNA	9478898	9479141	.	+	.	ID=CU2NC750; TranscriptID=CU139706
Chr2	.	exon	9478898	9479141	.	+	.	ID=CU2NC750.exon
Chr2	.	lincRNA	9587725	9587953	.	+	.	ID=CU2NC751; TranscriptID=hiseq_252639
Chr2	.	exon	9587725	9587953	.	+	.	ID=CU2NC751.exon
Chr2	.	lincRNA	9591411	9591726	.	-	.	ID=CU2NC752; TranscriptID=hiseq_146797
Chr2	.	exon	9591411	9591726	.	-	.	ID=CU2NC752.exon
Chr2	.	lincRNA	9691615	9691879	.	-	.	ID=CU2NC753; TranscriptID=CU131440
Chr2	.	exon	9691615	9691879	.	-	.	ID=CU2NC753.exon
Chr2	.	lincRNA	9692062	9692288	.	+	.	ID=CU2NC754; TranscriptID=CU139995
Chr2	.	exon	9692062	9692288	.	+	.	ID=CU2NC754.exon
Chr2	.	lincRNA	9875723	9875923	.	-	.	ID=CU2NC755; TranscriptID=hiseq_124123
Chr2	.	exon	9875723	9875923	.	-	.	ID=CU2NC755.exon
Chr2	.	lincRNA	9876377	9876602	.	-	.	ID=CU2NC756; TranscriptID=hiseq_129690
Chr2	.	exon	9876377	9876602	.	-	.	ID=CU2NC756.exon
Chr2	.	lincRNA	9945734	9945939	.	+	.	ID=CU2NC757; TranscriptID=hiseq_137945
Chr2	.	exon	9945734	9945939	.	+	.	ID=CU2NC757.exon
Chr2	.	lincRNA	10141172	10141555	.	+	.	ID=CU2NC758; TranscriptID=hiseq_56453
Chr2	.	exon	10141172	10141190	.	+	.	ID=CU2NC758.exon1
Chr2	.	exon	10141285	10141357	.	+	.	ID=CU2NC758.exon2
Chr2	.	exon	10141441	10141555	.	+	.	ID=CU2NC758.exon3
Chr2	.	lincRNA	10288484	10290064	.	-	.	ID=CU2NC759; TranscriptID=hiseq_154199
Chr2	.	exon	10288484	10288676	.	-	.	ID=CU2NC759.exon1
Chr2	.	exon	10288782	10288961	.	-	.	ID=CU2NC759.exon2
Chr2	.	exon	10289807	10289891	.	-	.	ID=CU2NC759.exon3
Chr2	.	exon	10289968	10290064	.	-	.	ID=CU2NC759.exon4
Chr2	.	lincRNA	10288484	10290064	.	-	.	ID=CU2NC760; TranscriptID=hiseq_154200
Chr2	.	exon	10288484	10288676	.	-	.	ID=CU2NC760.exon1
Chr2	.	exon	10288782	10288961	.	-	.	ID=CU2NC760.exon2
Chr2	.	exon	10289807	10290064	.	-	.	ID=CU2NC760.exon3
Chr2	.	lincRNA	10290042	10290283	.	+	.	ID=CU2NC761; TranscriptID=hiseq_194793
Chr2	.	exon	10290042	10290283	.	+	.	ID=CU2NC761.exon
Chr2	.	lincRNA	10291678	10292011	.	-	.	ID=CU2NC762; TranscriptID=hiseq_63212
Chr2	.	exon	10291678	10292011	.	-	.	ID=CU2NC762.exon
Chr2	.	lincRNA	10475686	10475981	.	+	.	ID=CU2NC763; TranscriptID=hiseq_51812
Chr2	.	exon	10475686	10475981	.	+	.	ID=CU2NC763.exon
Chr2	.	lincRNA	10579185	10579553	.	-	.	ID=CU2NC764; TranscriptID=hiseq_199552
Chr2	.	exon	10579185	10579553	.	-	.	ID=CU2NC764.exon
Chr2	.	lincRNA	10580726	10581077	.	-	.	ID=CU2NC765; TranscriptID=hiseq_60932
Chr2	.	exon	10580726	10581077	.	-	.	ID=CU2NC765.exon
Chr2	.	lincRNA	10621068	10621280	.	+	.	ID=CU2NC766; TranscriptID=hiseq_129508
Chr2	.	exon	10621068	10621280	.	+	.	ID=CU2NC766.exon
Chr2	.	lincRNA	10690080	10690654	.	+	.	ID=CU2NC767; TranscriptID=hiseq_4855
Chr2	.	exon	10690080	10690654	.	+	.	ID=CU2NC767.exon
Chr2	.	lincRNA	10913666	10913965	.	+	.	ID=CU2NC768; TranscriptID=hiseq_197643
Chr2	.	exon	10913666	10913965	.	+	.	ID=CU2NC768.exon
Chr2	.	lincRNA	10924640	10924897	.	-	.	ID=CU2NC769; TranscriptID=CU139965
Chr2	.	exon	10924640	10924693	.	-	.	ID=CU2NC769.exon1
Chr2	.	exon	10924696	10924897	.	-	.	ID=CU2NC769.exon2
Chr2	.	lincRNA	11035062	11035425	.	-	.	ID=CU2NC770; TranscriptID=hiseq_199276
Chr2	.	exon	11035062	11035114	.	-	.	ID=CU2NC770.exon1
Chr2	.	exon	11035252	11035425	.	-	.	ID=CU2NC770.exon2
Chr2	.	lincRNA	11086815	11087077	.	-	.	ID=CU2NC771; TranscriptID=hiseq_203920
Chr2	.	exon	11086815	11087077	.	-	.	ID=CU2NC771.exon
Chr2	.	lincRNA	11089343	11089828	.	-	.	ID=CU2NC772; TranscriptID=hiseq_57369
Chr2	.	exon	11089343	11089828	.	-	.	ID=CU2NC772.exon
Chr2	.	lincRNA	11168048	11168390	.	-	.	ID=CU2NC773; TranscriptID=hiseq_71177
Chr2	.	exon	11168048	11168390	.	-	.	ID=CU2NC773.exon
Chr2	.	lincRNA	11168398	11168656	.	+	.	ID=CU2NC774; TranscriptID=CU131752
Chr2	.	exon	11168398	11168656	.	+	.	ID=CU2NC774.exon
Chr2	.	lincRNA	11168754	11169035	.	+	.	ID=CU2NC775; TranscriptID=hiseq_246673
Chr2	.	exon	11168754	11169035	.	+	.	ID=CU2NC775.exon
Chr2	.	lincRNA	11186529	11186730	.	+	.	ID=CU2NC776; TranscriptID=hiseq_254745
Chr2	.	exon	11186529	11186730	.	+	.	ID=CU2NC776.exon
Chr2	.	lincRNA	11186576	11186862	.	+	.	ID=CU2NC777; TranscriptID=hiseq_62578
Chr2	.	exon	11186576	11186849	.	+	.	ID=CU2NC777.exon1
Chr2	.	exon	11186852	11186862	.	+	.	ID=CU2NC777.exon2
Chr2	.	lincRNA	11403967	11404261	.	-	.	ID=CU2NC778; TranscriptID=CU144053
Chr2	.	exon	11403967	11404203	.	-	.	ID=CU2NC778.exon1
Chr2	.	exon	11404205	11404261	.	-	.	ID=CU2NC778.exon2
Chr2	.	lincRNA	11486890	11487199	.	+	.	ID=CU2NC779; TranscriptID=hiseq_196942
Chr2	.	exon	11486890	11487199	.	+	.	ID=CU2NC779.exon
Chr2	.	lincRNA	11490009	11490407	.	-	.	ID=CU2NC780; TranscriptID=hiseq_201341
Chr2	.	exon	11490009	11490407	.	-	.	ID=CU2NC780.exon
Chr2	.	lincRNA	11553279	11553575	.	-	.	ID=CU2NC781; TranscriptID=CU146625
Chr2	.	exon	11553279	11553575	.	-	.	ID=CU2NC781.exon
Chr2	.	lincRNA	11693864	11694072	.	-	.	ID=CU2NC782; TranscriptID=CU128436
Chr2	.	exon	11693864	11694072	.	-	.	ID=CU2NC782.exon
Chr2	.	lincRNA	11695671	11695901	.	+	.	ID=CU2NC783; TranscriptID=hiseq_61407
Chr2	.	exon	11695671	11695901	.	+	.	ID=CU2NC783.exon
Chr2	.	lincRNA	11731154	11731356	.	+	.	ID=CU2NC784; TranscriptID=hiseq_66534
Chr2	.	exon	11731154	11731356	.	+	.	ID=CU2NC784.exon
Chr2	.	lincRNA	11833153	11833436	.	-	.	ID=CU2NC785; TranscriptID=hiseq_133378
Chr2	.	exon	11833153	11833436	.	-	.	ID=CU2NC785.exon
Chr2	.	lincRNA	11856199	11856762	.	+	.	ID=CU2NC786; TranscriptID=hiseq_132089
Chr2	.	exon	11856199	11856220	.	+	.	ID=CU2NC786.exon1
Chr2	.	exon	11856564	11856762	.	+	.	ID=CU2NC786.exon2
Chr2	.	lincRNA	11947916	11948119	.	+	.	ID=CU2NC787; TranscriptID=CU130498
Chr2	.	exon	11947916	11948119	.	+	.	ID=CU2NC787.exon
Chr2	.	lincRNA	11957510	11957718	.	+	.	ID=CU2NC788; TranscriptID=hiseq_62837
Chr2	.	exon	11957510	11957718	.	+	.	ID=CU2NC788.exon
Chr2	.	lincRNA	12000530	12000935	.	-	.	ID=CU2NC789; TranscriptID=hiseq_137576
Chr2	.	exon	12000530	12000935	.	-	.	ID=CU2NC789.exon
Chr2	.	lincRNA	12023164	12023373	.	-	.	ID=CU2NC790; TranscriptID=hiseq_128087
Chr2	.	exon	12023164	12023373	.	-	.	ID=CU2NC790.exon
Chr2	.	lincRNA	12055252	12055477	.	-	.	ID=CU2NC791; TranscriptID=hiseq_198719
Chr2	.	exon	12055252	12055477	.	-	.	ID=CU2NC791.exon
Chr2	.	lincRNA	12154836	12155040	.	+	.	ID=CU2NC792; TranscriptID=hiseq_203572
Chr2	.	exon	12154836	12155040	.	+	.	ID=CU2NC792.exon
Chr2	.	lincRNA	12155239	12155462	.	-	.	ID=CU2NC793; TranscriptID=hiseq_205470
Chr2	.	exon	12155239	12155462	.	-	.	ID=CU2NC793.exon
Chr2	.	lincRNA	12395155	12395650	.	+	.	ID=CU2NC794; TranscriptID=hiseq_140702
Chr2	.	exon	12395155	12395650	.	+	.	ID=CU2NC794.exon
Chr2	.	lincRNA	12531307	12531660	.	+	.	ID=CU2NC795; TranscriptID=hiseq_126859
Chr2	.	exon	12531307	12531487	.	+	.	ID=CU2NC795.exon1
Chr2	.	exon	12531633	12531660	.	+	.	ID=CU2NC795.exon2
Chr2	.	lincRNA	12532976	12533286	.	+	.	ID=CU2NC796; TranscriptID=hiseq_198875
Chr2	.	exon	12532976	12533286	.	+	.	ID=CU2NC796.exon
Chr2	.	lincRNA	12540020	12540232	.	-	.	ID=CU2NC797; TranscriptID=hiseq_200792
Chr2	.	exon	12540020	12540232	.	-	.	ID=CU2NC797.exon
Chr2	.	lincRNA	12540074	12540318	.	-	.	ID=CU2NC798; TranscriptID=hiseq_127396
Chr2	.	exon	12540074	12540318	.	-	.	ID=CU2NC798.exon
Chr2	.	lincRNA	12540796	12541004	.	-	.	ID=CU2NC799; TranscriptID=hiseq_195503
Chr2	.	exon	12540796	12541004	.	-	.	ID=CU2NC799.exon
Chr2	.	lincRNA	12541659	12541897	.	+	.	ID=CU2NC800; TranscriptID=hiseq_194365
Chr2	.	exon	12541659	12541897	.	+	.	ID=CU2NC800.exon
Chr2	.	lincRNA	12541794	12542078	.	+	.	ID=CU2NC801; TranscriptID=hiseq_138455
Chr2	.	exon	12541794	12542078	.	+	.	ID=CU2NC801.exon
Chr2	.	lincRNA	12541896	12542179	.	-	.	ID=CU2NC802; TranscriptID=hiseq_144273
Chr2	.	exon	12541896	12542179	.	-	.	ID=CU2NC802.exon
Chr2	.	lincRNA	12543326	12543606	.	+	.	ID=CU2NC803; TranscriptID=hiseq_68775
Chr2	.	exon	12543326	12543606	.	+	.	ID=CU2NC803.exon
Chr2	.	lincRNA	12556365	12556666	.	-	.	ID=CU2NC804; TranscriptID=hiseq_135949
Chr2	.	exon	12556365	12556666	.	-	.	ID=CU2NC804.exon
Chr2	.	lincRNA	12580694	12580963	.	-	.	ID=CU2NC805; TranscriptID=hiseq_204108
Chr2	.	exon	12580694	12580963	.	-	.	ID=CU2NC805.exon
Chr2	.	lincRNA	12592827	12593072	.	-	.	ID=CU2NC806; TranscriptID=hiseq_61234
Chr2	.	exon	12592827	12593072	.	-	.	ID=CU2NC806.exon
Chr2	.	lincRNA	12594221	12595066	.	-	.	ID=CU2NC807; TranscriptID=hiseq_69864
Chr2	.	exon	12594221	12594456	.	-	.	ID=CU2NC807.exon1
Chr2	.	exon	12595043	12595066	.	-	.	ID=CU2NC807.exon2
Chr2	.	lincRNA	12810933	12811156	.	-	.	ID=CU2NC808; TranscriptID=CU168625
Chr2	.	exon	12810933	12811156	.	-	.	ID=CU2NC808.exon
Chr2	.	lincRNA	12981792	12982078	.	-	.	ID=CU2NC809; TranscriptID=hiseq_126122
Chr2	.	exon	12981792	12982078	.	-	.	ID=CU2NC809.exon
Chr2	.	lincRNA	13061859	13062245	.	-	.	ID=CU2NC810; TranscriptID=hiseq_207359
Chr2	.	exon	13061859	13062245	.	-	.	ID=CU2NC810.exon
Chr2	.	lincRNA	13076022	13076252	.	+	.	ID=CU2NC811; TranscriptID=hiseq_210625
Chr2	.	exon	13076022	13076252	.	+	.	ID=CU2NC811.exon
Chr2	.	lincRNA	13077163	13077565	.	-	.	ID=CU2NC812; TranscriptID=CuSa200910_17071
Chr2	.	exon	13077163	13077558	.	-	.	ID=CU2NC812.exon1
Chr2	.	exon	13077560	13077565	.	-	.	ID=CU2NC812.exon2
Chr2	.	lincRNA	13086302	13086596	.	-	.	ID=CU2NC813; TranscriptID=hiseq_135712
Chr2	.	exon	13086302	13086596	.	-	.	ID=CU2NC813.exon
Chr2	.	lincRNA	13087650	13087897	.	-	.	ID=CU2NC814; TranscriptID=hiseq_253988
Chr2	.	exon	13087650	13087897	.	-	.	ID=CU2NC814.exon
Chr2	.	lincRNA	13097298	13097632	.	+	.	ID=CU2NC815; TranscriptID=hiseq_202671
Chr2	.	exon	13097298	13097632	.	+	.	ID=CU2NC815.exon
Chr2	.	lincRNA	13539802	13540285	.	-	.	ID=CU2NC816; TranscriptID=hiseq_171525
Chr2	.	exon	13539802	13540285	.	-	.	ID=CU2NC816.exon
Chr2	.	lincRNA	13539805	13540703	.	-	.	ID=CU2NC817; TranscriptID=hiseq_81196
Chr2	.	exon	13539805	13540257	.	-	.	ID=CU2NC817.exon1
Chr2	.	exon	13540680	13540703	.	-	.	ID=CU2NC817.exon2
Chr2	.	lincRNA	13582282	13582529	.	-	.	ID=CU2NC818; TranscriptID=hiseq_138034
Chr2	.	exon	13582282	13582529	.	-	.	ID=CU2NC818.exon
Chr2	.	lincRNA	14000683	14001189	.	+	.	ID=CU2NC819; TranscriptID=hiseq_52786
Chr2	.	exon	14000683	14001189	.	+	.	ID=CU2NC819.exon
Chr2	.	lincRNA	14118579	14118921	.	+	.	ID=CU2NC820; TranscriptID=hiseq_48363
Chr2	.	exon	14118579	14118921	.	+	.	ID=CU2NC820.exon
Chr2	.	lincRNA	14119084	14119402	.	+	.	ID=CU2NC821; TranscriptID=hiseq_248186
Chr2	.	exon	14119084	14119402	.	+	.	ID=CU2NC821.exon
Chr2	.	lincRNA	14483403	14483692	.	-	.	ID=CU2NC822; TranscriptID=hiseq_62760
Chr2	.	exon	14483403	14483692	.	-	.	ID=CU2NC822.exon
Chr2	.	lincRNA	14909976	14910285	.	-	.	ID=CU2NC823; TranscriptID=hiseq_63856
Chr2	.	exon	14909976	14910285	.	-	.	ID=CU2NC823.exon
Chr2	.	lincRNA	14910264	14910607	.	+	.	ID=CU2NC824; TranscriptID=hiseq_64422
Chr2	.	exon	14910264	14910607	.	+	.	ID=CU2NC824.exon
Chr2	.	lincRNA	14970370	14970635	.	-	.	ID=CU2NC825; TranscriptID=hiseq_133019
Chr2	.	exon	14970370	14970635	.	-	.	ID=CU2NC825.exon
Chr2	.	lincRNA	15006408	15006612	.	+	.	ID=CU2NC826; TranscriptID=CU157055
Chr2	.	exon	15006408	15006612	.	+	.	ID=CU2NC826.exon
Chr2	.	lincRNA	15036488	15036955	.	+	.	ID=CU2NC827; TranscriptID=hiseq_15904
Chr2	.	exon	15036488	15036537	.	+	.	ID=CU2NC827.exon1
Chr2	.	exon	15036621	15036775	.	+	.	ID=CU2NC827.exon2
Chr2	.	exon	15036902	15036955	.	+	.	ID=CU2NC827.exon3
Chr2	.	lincRNA	15036488	15036815	.	+	.	ID=CU2NC828; TranscriptID=hiseq_15905
Chr2	.	exon	15036488	15036537	.	+	.	ID=CU2NC828.exon1
Chr2	.	exon	15036621	15036815	.	+	.	ID=CU2NC828.exon2
Chr2	.	lincRNA	15038611	15039108	.	+	.	ID=CU2NC829; TranscriptID=hiseq_61715
Chr2	.	exon	15038611	15039108	.	+	.	ID=CU2NC829.exon
Chr2	.	lincRNA	15080712	15080919	.	+	.	ID=CU2NC830; TranscriptID=hiseq_251565
Chr2	.	exon	15080712	15080919	.	+	.	ID=CU2NC830.exon
Chr2	.	lincRNA	15243128	15243401	.	-	.	ID=CU2NC831; TranscriptID=hiseq_127317
Chr2	.	exon	15243128	15243401	.	-	.	ID=CU2NC831.exon
Chr2	.	lincRNA	15244048	15244304	.	-	.	ID=CU2NC832; TranscriptID=CU127071
Chr2	.	exon	15244048	15244304	.	-	.	ID=CU2NC832.exon
Chr2	.	lincRNA	15244248	15244567	.	+	.	ID=CU2NC833; TranscriptID=hiseq_127465
Chr2	.	exon	15244248	15244567	.	+	.	ID=CU2NC833.exon
Chr2	.	lincRNA	15245008	15245320	.	+	.	ID=CU2NC834; TranscriptID=hiseq_48794
Chr2	.	exon	15245008	15245320	.	+	.	ID=CU2NC834.exon
Chr2	.	lincRNA	15399438	15399886	.	-	.	ID=CU2NC835; TranscriptID=hiseq_139142
Chr2	.	exon	15399438	15399886	.	-	.	ID=CU2NC835.exon
Chr2	.	lincRNA	15399910	15400193	.	-	.	ID=CU2NC836; TranscriptID=hiseq_197155
Chr2	.	exon	15399910	15400193	.	-	.	ID=CU2NC836.exon
Chr2	.	lincRNA	15400193	15400622	.	-	.	ID=CU2NC837; TranscriptID=hiseq_129186
Chr2	.	exon	15400193	15400622	.	-	.	ID=CU2NC837.exon
Chr2	.	lincRNA	15607471	15607682	.	-	.	ID=CU2NC838; TranscriptID=hiseq_200389
Chr2	.	exon	15607471	15607682	.	-	.	ID=CU2NC838.exon
Chr2	.	lincRNA	15643232	15643502	.	+	.	ID=CU2NC839; TranscriptID=hiseq_139948
Chr2	.	exon	15643232	15643502	.	+	.	ID=CU2NC839.exon
Chr2	.	lincRNA	15699018	15699295	.	-	.	ID=CU2NC840; TranscriptID=hiseq_119994
Chr2	.	exon	15699018	15699295	.	-	.	ID=CU2NC840.exon
Chr2	.	lincRNA	15702654	15702918	.	+	.	ID=CU2NC841; TranscriptID=hiseq_55793
Chr2	.	exon	15702654	15702918	.	+	.	ID=CU2NC841.exon
Chr2	.	lincRNA	15703106	15703320	.	-	.	ID=CU2NC842; TranscriptID=hiseq_134241
Chr2	.	exon	15703106	15703320	.	-	.	ID=CU2NC842.exon
Chr2	.	lincRNA	15768048	15768348	.	-	.	ID=CU2NC843; TranscriptID=hiseq_63432
Chr2	.	exon	15768048	15768348	.	-	.	ID=CU2NC843.exon
Chr2	.	lincRNA	15871642	15872137	.	-	.	ID=CU2NC844; TranscriptID=hiseq_239686
Chr2	.	exon	15871642	15872137	.	-	.	ID=CU2NC844.exon
Chr2	.	lincRNA	15997551	15997925	.	-	.	ID=CU2NC845; TranscriptID=hiseq_131166
Chr2	.	exon	15997551	15997925	.	-	.	ID=CU2NC845.exon
Chr2	.	lincRNA	16205661	16205972	.	-	.	ID=CU2NC846; TranscriptID=hiseq_205403
Chr2	.	exon	16205661	16205800	.	-	.	ID=CU2NC846.exon1
Chr2	.	exon	16205912	16205972	.	-	.	ID=CU2NC846.exon2
Chr2	.	lincRNA	16206591	16206877	.	-	.	ID=CU2NC847; TranscriptID=hiseq_59483
Chr2	.	exon	16206591	16206877	.	-	.	ID=CU2NC847.exon
Chr2	.	lincRNA	16273946	16274164	.	+	.	ID=CU2NC848; TranscriptID=CU138360
Chr2	.	exon	16273946	16274164	.	+	.	ID=CU2NC848.exon
Chr2	.	lincRNA	16420687	16421015	.	-	.	ID=CU2NC849; TranscriptID=hiseq_63861
Chr2	.	exon	16420687	16421015	.	-	.	ID=CU2NC849.exon
Chr2	.	lincRNA	16437224	16437444	.	-	.	ID=CU2NC850; TranscriptID=hiseq_132172
Chr2	.	exon	16437224	16437444	.	-	.	ID=CU2NC850.exon
Chr2	.	lincRNA	16460104	16460352	.	-	.	ID=CU2NC851; TranscriptID=CU165505
Chr2	.	exon	16460104	16460282	.	-	.	ID=CU2NC851.exon1
Chr2	.	exon	16460284	16460352	.	-	.	ID=CU2NC851.exon2
Chr2	.	lincRNA	16520974	16521253	.	-	.	ID=CU2NC852; TranscriptID=hiseq_202749
Chr2	.	exon	16520974	16521253	.	-	.	ID=CU2NC852.exon
Chr2	.	lincRNA	16684837	16685089	.	-	.	ID=CU2NC853; TranscriptID=hiseq_128193
Chr2	.	exon	16684837	16685089	.	-	.	ID=CU2NC853.exon
Chr2	.	lincRNA	16729593	16729805	.	+	.	ID=CU2NC854; TranscriptID=hiseq_137433
Chr2	.	exon	16729593	16729805	.	+	.	ID=CU2NC854.exon
Chr2	.	lincRNA	16730212	16731199	.	+	.	ID=CU2NC855; TranscriptID=hiseq_51122
Chr2	.	exon	16730212	16730449	.	+	.	ID=CU2NC855.exon1
Chr2	.	exon	16730765	16730880	.	+	.	ID=CU2NC855.exon2
Chr2	.	exon	16731113	16731199	.	+	.	ID=CU2NC855.exon3
Chr2	.	lincRNA	16952380	16952615	.	+	.	ID=CU2NC856; TranscriptID=hiseq_242773
Chr2	.	exon	16952380	16952615	.	+	.	ID=CU2NC856.exon
Chr2	.	lincRNA	16963393	16963641	.	-	.	ID=CU2NC857; TranscriptID=hiseq_203266
Chr2	.	exon	16963393	16963641	.	-	.	ID=CU2NC857.exon
Chr2	.	lincRNA	16980317	16980570	.	-	.	ID=CU2NC858; TranscriptID=hiseq_59931
Chr2	.	exon	16980317	16980570	.	-	.	ID=CU2NC858.exon
Chr2	.	lincRNA	16986724	16986986	.	-	.	ID=CU2NC859; TranscriptID=hiseq_126704
Chr2	.	exon	16986724	16986986	.	-	.	ID=CU2NC859.exon
Chr2	.	lincRNA	17031222	17031479	.	-	.	ID=CU2NC860; TranscriptID=hiseq_201911
Chr2	.	exon	17031222	17031479	.	-	.	ID=CU2NC860.exon
Chr2	.	lincRNA	17096724	17096968	.	-	.	ID=CU2NC861; TranscriptID=hiseq_251049
Chr2	.	exon	17096724	17096968	.	-	.	ID=CU2NC861.exon
Chr2	.	lincRNA	17097241	17097548	.	+	.	ID=CU2NC862; TranscriptID=hiseq_203495
Chr2	.	exon	17097241	17097548	.	+	.	ID=CU2NC862.exon
Chr2	.	lincRNA	17175684	17175919	.	+	.	ID=CU2NC863; TranscriptID=hiseq_52350
Chr2	.	exon	17175684	17175919	.	+	.	ID=CU2NC863.exon
Chr2	.	lincRNA	17316497	17316738	.	+	.	ID=CU2NC864; TranscriptID=hiseq_150776
Chr2	.	exon	17316497	17316738	.	+	.	ID=CU2NC864.exon
Chr2	.	lincRNA	17470865	17471424	.	+	.	ID=CU2NC865; TranscriptID=hiseq_78584
Chr2	.	exon	17470865	17471424	.	+	.	ID=CU2NC865.exon
Chr2	.	lincRNA	17642892	17643094	.	+	.	ID=CU2NC866; TranscriptID=hiseq_143975
Chr2	.	exon	17642892	17643094	.	+	.	ID=CU2NC866.exon
Chr2	.	lincRNA	17768510	17769219	.	-	.	ID=CU2NC867; TranscriptID=hiseq_81006
Chr2	.	exon	17768510	17768831	.	-	.	ID=CU2NC867.exon1
Chr2	.	exon	17768937	17769219	.	-	.	ID=CU2NC867.exon2
Chr2	.	lincRNA	17900197	17900400	.	+	.	ID=CU2NC868; TranscriptID=hiseq_138256
Chr2	.	exon	17900197	17900400	.	+	.	ID=CU2NC868.exon
Chr2	.	lincRNA	17902330	17902611	.	+	.	ID=CU2NC869; TranscriptID=hiseq_64349
Chr2	.	exon	17902330	17902611	.	+	.	ID=CU2NC869.exon
Chr2	.	lincRNA	17903559	17903872	.	-	.	ID=CU2NC870; TranscriptID=hiseq_129297
Chr2	.	exon	17903559	17903872	.	-	.	ID=CU2NC870.exon
Chr2	.	lincRNA	17905356	17905632	.	-	.	ID=CU2NC871; TranscriptID=hiseq_124464
Chr2	.	exon	17905356	17905632	.	-	.	ID=CU2NC871.exon
Chr2	.	lincRNA	17906306	17906651	.	-	.	ID=CU2NC872; TranscriptID=hiseq_133665
Chr2	.	exon	17906306	17906651	.	-	.	ID=CU2NC872.exon
Chr2	.	lincRNA	17988437	17988864	.	-	.	ID=CU2NC873; TranscriptID=hiseq_194222
Chr2	.	exon	17988437	17988864	.	-	.	ID=CU2NC873.exon
Chr2	.	lincRNA	17989198	17989512	.	+	.	ID=CU2NC874; TranscriptID=hiseq_140318
Chr2	.	exon	17989198	17989512	.	+	.	ID=CU2NC874.exon
Chr2	.	lincRNA	18490288	18490501	.	+	.	ID=CU2NC875; TranscriptID=hiseq_204244
Chr2	.	exon	18490288	18490501	.	+	.	ID=CU2NC875.exon
Chr2	.	lincRNA	18540326	18541019	.	+	.	ID=CU2NC876; TranscriptID=hiseq_49993
Chr2	.	exon	18540326	18541019	.	+	.	ID=CU2NC876.exon
Chr2	.	lincRNA	18542671	18543127	.	+	.	ID=CU2NC877; TranscriptID=hiseq_79514
Chr2	.	exon	18542671	18543127	.	+	.	ID=CU2NC877.exon
Chr2	.	lincRNA	18543414	18543879	.	+	.	ID=CU2NC878; TranscriptID=hiseq_119546
Chr2	.	exon	18543414	18543879	.	+	.	ID=CU2NC878.exon
Chr2	.	lincRNA	18549759	18549989	.	+	.	ID=CU2NC879; TranscriptID=hiseq_199049
Chr2	.	exon	18549759	18549989	.	+	.	ID=CU2NC879.exon
Chr2	.	lincRNA	18550300	18550579	.	-	.	ID=CU2NC880; TranscriptID=hiseq_60577
Chr2	.	exon	18550300	18550579	.	-	.	ID=CU2NC880.exon
Chr2	.	lincRNA	18553035	18553236	.	-	.	ID=CU2NC881; TranscriptID=hiseq_199767
Chr2	.	exon	18553035	18553236	.	-	.	ID=CU2NC881.exon
Chr2	.	lincRNA	18618591	18618804	.	+	.	ID=CU2NC882; TranscriptID=hiseq_68974
Chr2	.	exon	18618591	18618804	.	+	.	ID=CU2NC882.exon
Chr2	.	lincRNA	18619012	18619296	.	+	.	ID=CU2NC883; TranscriptID=hiseq_133038
Chr2	.	exon	18619012	18619296	.	+	.	ID=CU2NC883.exon
Chr2	.	lincRNA	18638934	18639295	.	+	.	ID=CU2NC884; TranscriptID=hiseq_61036
Chr2	.	exon	18638934	18639295	.	+	.	ID=CU2NC884.exon
Chr2	.	lincRNA	18639836	18640213	.	-	.	ID=CU2NC885; TranscriptID=hiseq_239320
Chr2	.	exon	18639836	18640213	.	-	.	ID=CU2NC885.exon
Chr2	.	lincRNA	18640469	18640705	.	+	.	ID=CU2NC886; TranscriptID=hiseq_138344
Chr2	.	exon	18640469	18640705	.	+	.	ID=CU2NC886.exon
Chr2	.	lincRNA	18640826	18641365	.	-	.	ID=CU2NC887; TranscriptID=hiseq_75651
Chr2	.	exon	18640826	18641365	.	-	.	ID=CU2NC887.exon
Chr2	.	lincRNA	18641176	18641640	.	+	.	ID=CU2NC888; TranscriptID=hiseq_197198
Chr2	.	exon	18641176	18641640	.	+	.	ID=CU2NC888.exon
Chr2	.	lincRNA	18641343	18641673	.	-	.	ID=CU2NC889; TranscriptID=hiseq_131812
Chr2	.	exon	18641343	18641673	.	-	.	ID=CU2NC889.exon
Chr2	.	lincRNA	18998868	18999149	.	+	.	ID=CU2NC890; TranscriptID=hiseq_135508
Chr2	.	exon	18998868	18999149	.	+	.	ID=CU2NC890.exon
Chr2	.	lincRNA	19068254	19068566	.	-	.	ID=CU2NC891; TranscriptID=hiseq_68112
Chr2	.	exon	19068254	19068566	.	-	.	ID=CU2NC891.exon
Chr2	.	lincRNA	19147798	19147999	.	-	.	ID=CU2NC892; TranscriptID=hiseq_138206
Chr2	.	exon	19147798	19147999	.	-	.	ID=CU2NC892.exon
Chr2	.	lincRNA	19148539	19148783	.	-	.	ID=CU2NC893; TranscriptID=hiseq_69836
Chr2	.	exon	19148539	19148783	.	-	.	ID=CU2NC893.exon
Chr2	.	lincRNA	19547304	19547547	.	-	.	ID=CU2NC894; TranscriptID=hiseq_200675
Chr2	.	exon	19547304	19547547	.	-	.	ID=CU2NC894.exon
Chr2	.	lincRNA	19844418	19844749	.	-	.	ID=CU2NC895; TranscriptID=hiseq_41144
Chr2	.	exon	19844418	19844749	.	-	.	ID=CU2NC895.exon
Chr2	.	lincRNA	19846186	19846445	.	+	.	ID=CU2NC896; TranscriptID=hiseq_54709
Chr2	.	exon	19846186	19846445	.	+	.	ID=CU2NC896.exon
Chr2	.	lincRNA	19846628	19846932	.	-	.	ID=CU2NC897; TranscriptID=hiseq_60475
Chr2	.	exon	19846628	19846932	.	-	.	ID=CU2NC897.exon
Chr2	.	lincRNA	19930656	19931039	.	+	.	ID=CU2NC898; TranscriptID=hiseq_68149
Chr2	.	exon	19930656	19931039	.	+	.	ID=CU2NC898.exon
Chr2	.	lincRNA	20234852	20235093	.	+	.	ID=CU2NC899; TranscriptID=hiseq_123306
Chr2	.	exon	20234852	20235093	.	+	.	ID=CU2NC899.exon
Chr2	.	lincRNA	20236963	20237278	.	-	.	ID=CU2NC900; TranscriptID=hiseq_67837
Chr2	.	exon	20236963	20237278	.	-	.	ID=CU2NC900.exon
Chr2	.	lincRNA	20254558	20254775	.	-	.	ID=CU2NC901; TranscriptID=hiseq_203394
Chr2	.	exon	20254558	20254775	.	-	.	ID=CU2NC901.exon
Chr2	.	lincRNA	20325474	20325693	.	-	.	ID=CU2NC902; TranscriptID=hiseq_57557
Chr2	.	exon	20325474	20325693	.	-	.	ID=CU2NC902.exon
Chr2	.	lincRNA	20325845	20326212	.	+	.	ID=CU2NC903; TranscriptID=hiseq_55576
Chr2	.	exon	20325845	20326212	.	+	.	ID=CU2NC903.exon
Chr2	.	lincRNA	20434592	20434796	.	-	.	ID=CU2NC904; TranscriptID=hiseq_203895
Chr2	.	exon	20434592	20434796	.	-	.	ID=CU2NC904.exon
Chr2	.	lincRNA	20650937	20652718	.	-	.	ID=CU2NC905; TranscriptID=hiseq_201765
Chr2	.	exon	20650937	20651000	.	-	.	ID=CU2NC905.exon1
Chr2	.	exon	20652266	20652718	.	-	.	ID=CU2NC905.exon2
Chr2	.	lincRNA	20685111	20685333	.	-	.	ID=CU2NC906; TranscriptID=hiseq_252960
Chr2	.	exon	20685111	20685333	.	-	.	ID=CU2NC906.exon
Chr2	.	lincRNA	20723022	20723258	.	+	.	ID=CU2NC907; TranscriptID=hiseq_139459
Chr2	.	exon	20723022	20723258	.	+	.	ID=CU2NC907.exon
Chr2	.	lincRNA	20723243	20723459	.	+	.	ID=CU2NC908; TranscriptID=hiseq_140205
Chr2	.	exon	20723243	20723459	.	+	.	ID=CU2NC908.exon
Chr2	.	lincRNA	20808361	20808678	.	-	.	ID=CU2NC909; TranscriptID=hiseq_137351
Chr2	.	exon	20808361	20808678	.	-	.	ID=CU2NC909.exon
Chr2	.	lincRNA	20873060	20873280	.	+	.	ID=CU2NC910; TranscriptID=hiseq_69775
Chr2	.	exon	20873060	20873280	.	+	.	ID=CU2NC910.exon
Chr2	.	lincRNA	20957599	20957938	.	-	.	ID=CU2NC911; TranscriptID=hiseq_133883
Chr2	.	exon	20957599	20957938	.	-	.	ID=CU2NC911.exon
Chr2	.	lincRNA	21165215	21165549	.	+	.	ID=CU2NC912; TranscriptID=hiseq_117030
Chr2	.	exon	21165215	21165549	.	+	.	ID=CU2NC912.exon
Chr2	.	lincRNA	21165863	21166064	.	+	.	ID=CU2NC913; TranscriptID=hiseq_133314
Chr2	.	exon	21165863	21166064	.	+	.	ID=CU2NC913.exon
Chr2	.	lincRNA	21166195	21166468	.	+	.	ID=CU2NC914; TranscriptID=hiseq_127602
Chr2	.	exon	21166195	21166468	.	+	.	ID=CU2NC914.exon
Chr2	.	lincRNA	21167248	21167492	.	+	.	ID=CU2NC915; TranscriptID=hiseq_131745
Chr2	.	exon	21167248	21167492	.	+	.	ID=CU2NC915.exon
Chr2	.	lincRNA	21181560	21181826	.	-	.	ID=CU2NC916; TranscriptID=hiseq_170462
Chr2	.	exon	21181560	21181826	.	-	.	ID=CU2NC916.exon
Chr2	.	lincRNA	21366179	21366471	.	-	.	ID=CU2NC917; TranscriptID=hiseq_56719
Chr2	.	exon	21366179	21366471	.	-	.	ID=CU2NC917.exon
Chr2	.	lincRNA	21396593	21396819	.	-	.	ID=CU2NC918; TranscriptID=hiseq_65960
Chr2	.	exon	21396593	21396819	.	-	.	ID=CU2NC918.exon
Chr2	.	lincRNA	21558207	21558419	.	+	.	ID=CU2NC919; TranscriptID=hiseq_133773
Chr2	.	exon	21558207	21558419	.	+	.	ID=CU2NC919.exon
Chr2	.	lincRNA	21592178	21592501	.	-	.	ID=CU2NC920; TranscriptID=hiseq_64905
Chr2	.	exon	21592178	21592501	.	-	.	ID=CU2NC920.exon
Chr2	.	lincRNA	21592259	21592601	.	-	.	ID=CU2NC921; TranscriptID=hiseq_134046
Chr2	.	exon	21592259	21592601	.	-	.	ID=CU2NC921.exon
Chr2	.	lincRNA	21641006	21641255	.	-	.	ID=CU2NC922; TranscriptID=hiseq_65528
Chr2	.	exon	21641006	21641255	.	-	.	ID=CU2NC922.exon
Chr2	.	lincRNA	21641692	21641901	.	-	.	ID=CU2NC923; TranscriptID=hiseq_66763
Chr2	.	exon	21641692	21641901	.	-	.	ID=CU2NC923.exon
Chr2	.	lincRNA	21707658	21708191	.	-	.	ID=CU2NC924; TranscriptID=hiseq_127914
Chr2	.	exon	21707658	21708191	.	-	.	ID=CU2NC924.exon
Chr2	.	lincRNA	21707981	21708296	.	-	.	ID=CU2NC925; TranscriptID=hiseq_144162
Chr2	.	exon	21707981	21708296	.	-	.	ID=CU2NC925.exon
Chr2	.	lincRNA	21708176	21708391	.	-	.	ID=CU2NC926; TranscriptID=hiseq_134244
Chr2	.	exon	21708176	21708391	.	-	.	ID=CU2NC926.exon
Chr2	.	lincRNA	21746379	21746659	.	+	.	ID=CU2NC927; TranscriptID=hiseq_244701
Chr2	.	exon	21746379	21746659	.	+	.	ID=CU2NC927.exon
Chr2	.	lincRNA	21898717	21899052	.	-	.	ID=CU2NC928; TranscriptID=hiseq_144013
Chr2	.	exon	21898717	21899052	.	-	.	ID=CU2NC928.exon
Chr2	.	lincRNA	22126854	22127180	.	+	.	ID=CU2NC929; TranscriptID=hiseq_48017
Chr2	.	exon	22126854	22127180	.	+	.	ID=CU2NC929.exon
Chr2	.	lincRNA	22127778	22128045	.	+	.	ID=CU2NC930; TranscriptID=hiseq_241433
Chr2	.	exon	22127778	22128045	.	+	.	ID=CU2NC930.exon
Chr2	.	lincRNA	22128493	22128753	.	+	.	ID=CU2NC931; TranscriptID=CU135631
Chr2	.	exon	22128493	22128584	.	+	.	ID=CU2NC931.exon1
Chr2	.	exon	22128586	22128753	.	+	.	ID=CU2NC931.exon2
Chr2	.	lincRNA	22129088	22129331	.	-	.	ID=CU2NC932; TranscriptID=hiseq_202413
Chr2	.	exon	22129088	22129331	.	-	.	ID=CU2NC932.exon
Chr2	.	lincRNA	22129316	22130360	.	-	.	ID=CU2NC933; TranscriptID=hiseq_187100
Chr2	.	exon	22129316	22129750	.	-	.	ID=CU2NC933.exon1
Chr2	.	exon	22130111	22130360	.	-	.	ID=CU2NC933.exon2
Chr2	.	lincRNA	22130060	22130360	.	-	.	ID=CU2NC934; TranscriptID=hiseq_187095
Chr2	.	exon	22130060	22130360	.	-	.	ID=CU2NC934.exon
Chr2	.	lincRNA	22292378	22292583	.	+	.	ID=CU2NC935; TranscriptID=hiseq_63089
Chr2	.	exon	22292378	22292583	.	+	.	ID=CU2NC935.exon
Chr2	.	lincRNA	22404282	22404492	.	-	.	ID=CU2NC936; TranscriptID=hiseq_249259
Chr2	.	exon	22404282	22404492	.	-	.	ID=CU2NC936.exon
Chr2	.	lincRNA	22404969	22405330	.	-	.	ID=CU2NC937; TranscriptID=hiseq_69033
Chr2	.	exon	22404969	22405330	.	-	.	ID=CU2NC937.exon
Chr2	.	lincRNA	22435301	22435743	.	+	.	ID=CU2NC938; TranscriptID=hiseq_152598
Chr2	.	exon	22435301	22435743	.	+	.	ID=CU2NC938.exon
Chr2	.	lincRNA	22436092	22436335	.	+	.	ID=CU2NC939; TranscriptID=hiseq_61982
Chr2	.	exon	22436092	22436335	.	+	.	ID=CU2NC939.exon
Chr2	.	lincRNA	22436467	22436696	.	-	.	ID=CU2NC940; TranscriptID=hiseq_202694
Chr2	.	exon	22436467	22436696	.	-	.	ID=CU2NC940.exon
[truncated: 5,004 more rows]
