# Supplementary material for: Genome-Wide Identification, Characterization and Evolutionary Analysis of Long Intergenic Noncoding RNAs in Cucumber
Source: PLoS One. 2015 Mar 23;10(3):e0121800. doi: 10.1371/journal.pone.0121800 (PMC4370693; doi:10.1371/journal.pone.0121800)
Supplement: S3 Table — (XLS) [file pone.0121800.s007.xls]

## Sheet: Sheet1
S3 Table. Conservation of lincRNAs across three genomes, including cucumber, melon and watermelon
	E value < 1e-10	E value < 1e-10 and coverage > 10%	E value < 1e-10 and coverage > 20%	E value < 1e-10 and coverage > 30%	E value < 1e-10 and coverage > 40%
Number of conserved lincRNAs between Cucumber and Melon	1331	1321	1265	1173	1040
Number of conserved lincRNAs between Cucumber and Watermelon	1518	1505	1396	1141	930
