# Supplementary material for: Genome-Wide Identification, Characterization and Evolutionary Analysis of Long Intergenic Noncoding RNAs in Cucumber
Source: PLoS One. 2015 Mar 23;10(3):e0121800. doi: 10.1371/journal.pone.0121800 (PMC4370693; doi:10.1371/journal.pone.0121800)
Supplement: S4 Table — (XLS) [file pone.0121800.s008.xls]

## Sheet: Sheet1
S4 Table. Tissue-specific expression of lincRNAs
LincRNA_ID	Chromosome	RPKM value	Tissue specific expression
CU1NC21	Chr1	4.22	Male flower
CU1NC58	Chr1	2.8	Female flower
CU1NC63	Chr1	12.11	Ovary1
CU1NC64	Chr1	3.56	Ovary1
CU1NC85	Chr1	1.95	Tendril base
CU1NC109	Chr1	1.86	Female flower
CU1NC110	Chr1	1.93	Female flower
CU1NC156	Chr1	0.75	Tendril base
CU1NC158	Chr1	2.01	Tendril
CU1NC160	Chr1	3.55	Root
CU1NC161	Chr1	4.99	Root
CU1NC165	Chr1	95.18	Root
CU1NC175	Chr1	11.55	Root
CU1NC222	Chr1	1.27	Stem
CU1NC243	Chr1	3.77	Root
CU1NC268	Chr1	1.3	Female flower
CU1NC270	Chr1	2.34	Tendril base
CU1NC292	Chr1	0.7	Stem
CU1NC298	Chr1	2.71	Ovary1
CU1NC299	Chr1	1	Ovary2
CU1NC304	Chr1	3.69	Root
CU1NC317	Chr1	12.91	Female flower
CU1NC332	Chr1	6.59	Male flower
CU1NC333	Chr1	6.19	Male flower
CU1NC345	Chr1	1.32	Male flower
CU1NC348	Chr1	1.45	Ovary3
CU1NC355	Chr1	12.2	Root
CU1NC362	Chr1	2.63	Male flower
CU1NC369	Chr1	3.2	Male flower
CU1NC386	Chr1	4.13	Tendril
CU1NC404	Chr1	8.86	Tendril base
CU1NC405	Chr1	3.76	Tendril base
CU1NC406	Chr1	6.3	Tendril base
CU1NC407	Chr1	9.71	Male flower
CU1NC411	Chr1	1.55	Leaf
CU1NC418	Chr1	8.26	Root
CU1NC419	Chr1	3.68	Root
CU1NC434	Chr1	4.31	Male flower
CU1NC455	Chr1	6.92	Root
CU1NC456	Chr1	2.33	Ovary3
CU1NC489	Chr1	2.68	Ovary1
CU1NC490	Chr1	2.5	Root
CU1NC503	Chr1	6.88	Male flower
CU1NC526	Chr1	2.67	Root
CU1NC533	Chr1	1.62	Root
CU1NC538	Chr1	2.22	Female flower
CU1NC540	Chr1	1.03	Male flower
CU1NC545	Chr1	4.91	Male flower
CU1NC553	Chr1	52.23	Stem
CU1NC556	Chr1	1.94	Stem
CU2NC572	Chr2	3.62	Root
CU2NC573	Chr2	9.98	Root
CU2NC612	Chr2	1.43	Tendril
CU2NC636	Chr2	6.88	Root
CU2NC639	Chr2	1.9	Leaf
CU2NC640	Chr2	3.07	Tendril
CU2NC641	Chr2	1.99	Tendril
CU2NC642	Chr2	5.01	Female flower
CU2NC673	Chr2	1.91	Root
CU2NC676	Chr2	4.69	Ovary3
CU2NC687	Chr2	1.85	Root
CU2NC689	Chr2	20.95	Male flower
CU2NC708	Chr2	2.94	Root
CU2NC713	Chr2	1.5	Ovary2
CU2NC727	Chr2	1.57	Ovary3
CU2NC728	Chr2	7.21	Male flower
CU2NC733	Chr2	0.34	Root
CU2NC753	Chr2	0.54	Root
CU2NC754	Chr2	0.19	Male flower
CU2NC758	Chr2	4.51	Root
CU2NC766	Chr2	5.73	Root
CU2NC767	Chr2	10.5	Ovary3
CU2NC779	Chr2	3.56	Female flower
CU2NC780	Chr2	2.5	Female flower
CU2NC797	Chr2	1.2	Tendril base
CU2NC800	Chr2	2.95	Tendril base
CU2NC832	Chr2	0.27	Ovary3
CU2NC837	Chr2	11.05	Tendril base
CU2NC841	Chr2	5.96	Root
CU2NC842	Chr2	6.68	Root
CU2NC860	Chr2	2.78	Female flower
CU2NC892	Chr2	1.3	Male flower
CU2NC897	Chr2	3.95	Ovary3
CU2NC917	Chr2	4.9	Root
CU2NC919	Chr2	1.23	Male flower
CU2NC923	Chr2	2.38	Root
CU2NC937	Chr2	1.56	Ovary3
CU3NC976	Chr3	2.31	Male flower
CU3NC984	Chr3	3.1	Root
CU3NC986	Chr3	1.76	Male flower
CU3NC993	Chr3	5.82	Ovary1
CU3NC999	Chr3	8.58	Root
CU3NC1004	Chr3	3.59	Tendril base
CU3NC1042	Chr3	1.09	Root
CU3NC1073	Chr3	2.22	Ovary2
CU3NC1081	Chr3	3.58	Ovary3
CU3NC1095	Chr3	2.97	Root
CU3NC1105	Chr3	22.27	Root
CU3NC1107	Chr3	0.38	Leaf
CU3NC1109	Chr3	1.24	Ovary3
CU3NC1123	Chr3	0.3	Root
CU3NC1133	Chr3	0.9	Leaf
CU3NC1140	Chr3	2.92	Tendril base
CU3NC1183	Chr3	3.56	Root
CU3NC1186	Chr3	0.53	Ovary2
CU3NC1190	Chr3	15.34	Stem
CU3NC1216	Chr3	6.59	Root
CU3NC1217	Chr3	0.34	Ovary2
CU3NC1231	Chr3	9.15	Male flower
CU3NC1236	Chr3	9.84	Tendril base
CU3NC1242	Chr3	1.74	Root
CU3NC1279	Chr3	10.31	Ovary3
CU3NC1280	Chr3	12.55	Ovary3
CU3NC1281	Chr3	7.67	Ovary3
CU3NC1282	Chr3	5.86	Root
CU3NC1283	Chr3	5.54	Root
CU3NC1298	Chr3	1.68	Male flower
CU3NC1299	Chr3	0.36	Ovary3
CU3NC1320	Chr3	1.98	Root
CU3NC1338	Chr3	0.32	Root
CU3NC1346	Chr3	1.69	Male flower
CU3NC1347	Chr3	18.65	Root
CU3NC1356	Chr3	0.58	Male flower
CU3NC1369	Chr3	3.76	Root
CU3NC1383	Chr3	2.31	Ovary2
CU3NC1391	Chr3	26.53	Root
CU3NC1407	Chr3	0.21	Male flower
CU3NC1430	Chr3	1.08	Tendril base
CU3NC1434	Chr3	32.39	Male flower
CU3NC1450	Chr3	1.18	Ovary3
CU3NC1459	Chr3	2.62	Female flower
CU3NC1460	Chr3	7.06	Female flower
CU3NC1464	Chr3	0.67	Root
CU3NC1470	Chr3	6.45	Male flower
CU3NC1471	Chr3	11.81	Male flower
CU3NC1472	Chr3	17.79	Male flower
CU3NC1473	Chr3	47.42	Male flower
CU3NC1522	Chr3	2813.44	Root
CU3NC1523	Chr3	2.11	Root
CU3NC1528	Chr3	1.31	Male flower
CU3NC1530	Chr3	7.36	Stem
CU3NC1543	Chr3	0.32	Ovary3
CU3NC1553	Chr3	3.92	Ovary1
CU3NC1556	Chr3	1.18	Leaf
CU4NC1563	Chr4	2.12	Tendril
CU4NC1564	Chr4	9.03	Root
CU4NC1572	Chr4	1.84	Root
CU4NC1586	Chr4	11.64	Female flower
CU4NC1591	Chr4	1.78	Root
CU4NC1608	Chr4	1.33	Female flower
CU4NC1615	Chr4	1.16	Female flower
CU4NC1616	Chr4	9.56	Female flower
CU4NC1618	Chr4	16.99	Root
CU4NC1620	Chr4	2.04	Male flower
CU4NC1621	Chr4	1.4	Root
CU4NC1627	Chr4	3.02	Root
CU4NC1628	Chr4	2.02	Root
CU4NC1632	Chr4	1.06	Female flower
CU4NC1673	Chr4	14.47	Ovary1
CU4NC1674	Chr4	3.09	Ovary1
CU4NC1676	Chr4	12.08	Ovary1
CU4NC1682	Chr4	3.35	Ovary2
CU4NC1711	Chr4	2.6	Root
CU4NC1720	Chr4	2.37	Male flower
CU4NC1721	Chr4	2.59	Male flower
CU4NC1722	Chr4	5.94	Male flower
CU4NC1723	Chr4	5.7	Male flower
CU4NC1726	Chr4	1.08	Leaf
CU4NC1728	Chr4	0.85	Leaf
CU4NC1739	Chr4	2.75	Root
CU4NC1746	Chr4	0.82	Male flower
CU4NC1756	Chr4	10.69	Male flower
CU4NC1759	Chr4	3.67	Root
CU4NC1769	Chr4	4.57	Male flower
CU4NC1797	Chr4	2.05	Ovary2
CU4NC1803	Chr4	13.06	Root
CU4NC1804	Chr4	5.8	Root
CU4NC1806	Chr4	4.52	Root
CU4NC1816	Chr4	5.1	Root
CU4NC1817	Chr4	4.46	Female flower
CU4NC1823	Chr4	2.6	Root
CU4NC1824	Chr4	4.78	Root
CU4NC1826	Chr4	4.37	Root
CU4NC1827	Chr4	6.94	Leaf
CU4NC1831	Chr4	14.85	Ovary3
CU4NC1832	Chr4	3.9	Ovary3
CU4NC1833	Chr4	4.49	Ovary3
CU4NC1834	Chr4	5.03	Ovary3
CU4NC1835	Chr4	4.01	Ovary3
CU4NC1836	Chr4	3.24	Ovary3
CU4NC1837	Chr4	2.94	Ovary3
CU4NC1841	Chr4	1.03	Root
CU4NC1850	Chr4	0.67	Root
CU4NC1853	Chr4	3.02	Ovary3
CU4NC1864	Chr4	1.15	Leaf
CU4NC1868	Chr4	1.16	Root
CU4NC1870	Chr4	4	Root
CU4NC1871	Chr4	2.03	Root
CU4NC1872	Chr4	239.68	Root
CU4NC1899	Chr4	0.98	Male flower
CU4NC1921	Chr4	12.77	Male flower
CU4NC1927	Chr4	2.88	Ovary3
CU4NC1947	Chr4	3.92	Root
CU4NC1948	Chr4	3.15	Root
CU5NC1975	Chr5	4	Root
CU5NC1977	Chr5	1.4	Ovary3
CU5NC2006	Chr5	1.08	Tendril base
CU5NC2013	Chr5	5.89	Male flower
CU5NC2014	Chr5	16.5	Root
CU5NC2018	Chr5	0.97	Ovary1
CU5NC2025	Chr5	19.13	Ovary3
CU5NC2080	Chr5	2.66	Male flower
CU5NC2081	Chr5	1.33	Male flower
CU5NC2128	Chr5	1.22	Male flower
CU5NC2164	Chr5	6.72	Male flower
CU5NC2184	Chr5	1.48	Tendril base
CU5NC2198	Chr5	7.27	Male flower
CU5NC2210	Chr5	1.55	Tendril base
CU5NC2213	Chr5	16.31	Ovary3
CU5NC2215	Chr5	0.94	Male flower
CU5NC2225	Chr5	0.27	Root
CU5NC2240	Chr5	0.7	Leaf
CU5NC2241	Chr5	2.35	Male flower
CU5NC2254	Chr5	6.36	Root
CU5NC2259	Chr5	2.95	Male flower
CU5NC2267	Chr5	9.11	Female flower
CU5NC2271	Chr5	1.23	Leaf
CU5NC2290	Chr5	0.93	Ovary3
CU5NC2291	Chr5	0.17	Male flower
CU5NC2293	Chr5	2.12	Tendril
CU5NC2296	Chr5	8.81	Tendril base
CU5NC2298	Chr5	1.75	Male flower
CU5NC2300	Chr5	9.71	Ovary3
CU5NC2301	Chr5	5.21	Ovary3
CU5NC2326	Chr5	1.66	Leaf
CU5NC2328	Chr5	8.04	Root
CU5NC2330	Chr5	8.13	Root
CU5NC2331	Chr5	6.96	Root
CU5NC2336	Chr5	0.86	Male flower
CU5NC2367	Chr5	1.22	Female flower
CU5NC2373	Chr5	12.26	Male flower
CU5NC2374	Chr5	2.02	Root
CU5NC2390	Chr5	0.94	Ovary2
CU5NC2405	Chr5	2.05	Tendril
CU5NC2417	Chr5	2.44	Tendril base
CU5NC2439	Chr5	3.66	Ovary3
CU5NC2442	Chr5	2.06	Ovary3
CU6NC2464	Chr6	1.77	Male flower
CU6NC2467	Chr6	4.48	Female flower
CU6NC2478	Chr6	25.72	Tendril base
CU6NC2479	Chr6	33.27	Ovary3
CU6NC2480	Chr6	2.77	Ovary3
CU6NC2481	Chr6	1.38	Female flower
CU6NC2482	Chr6	4.14	Leaf
CU6NC2493	Chr6	5.73	Ovary3
CU6NC2495	Chr6	6.2	Ovary3
CU6NC2496	Chr6	1.26	Male flower
CU6NC2497	Chr6	11.41	Male flower
CU6NC2505	Chr6	6.22	Male flower
CU6NC2507	Chr6	5.36	Male flower
CU6NC2526	Chr6	0.62	Tendril
CU6NC2538	Chr6	1.72	Ovary3
CU6NC2559	Chr6	3.37	Leaf
CU6NC2560	Chr6	2.99	Leaf
CU6NC2561	Chr6	3.6	Leaf
CU6NC2562	Chr6	2.48	Root
CU6NC2578	Chr6	0.91	Tendril base
CU6NC2613	Chr6	3.06	Tendril
CU6NC2614	Chr6	6.4	Root
CU6NC2620	Chr6	1.32	Leaf
CU6NC2625	Chr6	0.4	Female flower
CU6NC2630	Chr6	25.27	Ovary2
CU6NC2632	Chr6	4.55	Ovary1
CU6NC2634	Chr6	7.75	Ovary1
CU6NC2635	Chr6	3.22	Ovary2
CU6NC2638	Chr6	13.04	Ovary1
CU6NC2641	Chr6	6.27	Ovary3
CU6NC2647	Chr6	5.74	Ovary3
CU6NC2656	Chr6	7.89	Root
CU6NC2672	Chr6	2.35	Root
CU6NC2678	Chr6	7.08	Male flower
CU6NC2684	Chr6	2.31	Root
CU6NC2705	Chr6	1.72	Male flower
CU6NC2706	Chr6	4.69	Male flower
CU6NC2707	Chr6	48.29	Male flower
CU6NC2708	Chr6	1.03	Male flower
CU6NC2710	Chr6	20.09	Root
CU6NC2711	Chr6	78.6	Root
CU6NC2712	Chr6	86.69	Root
CU6NC2721	Chr6	4.63	Male flower
CU6NC2737	Chr6	0.59	Ovary2
CU6NC2739	Chr6	1.05	Ovary3
CU6NC2755	Chr6	0.14	Male flower
CU6NC2766	Chr6	3.69	Ovary1
CU6NC2768	Chr6	12.97	Tendril base
CU6NC2778	Chr6	24.17	Ovary1
CU6NC2779	Chr6	13.16	Ovary1
CU6NC2789	Chr6	2.84	Root
CU6NC2790	Chr6	17.47	Leaf
CU6NC2791	Chr6	6.27	Leaf
CU6NC2795	Chr6	1.77	Male flower
CU6NC2802	Chr6	0.25	Female flower
CU6NC2816	Chr6	1.76	Ovary1
CU6NC2843	Chr6	7.41	Root
CU6NC2854	Chr6	5.92	Root
CU6NC2864	Chr6	2.34	Root
CU6NC2876	Chr6	1.38	Ovary3
CU6NC2891	Chr6	1.58	Tendril base
CU6NC2898	Chr6	1.92	Tendril base
CU6NC2906	Chr6	5.5	Root
CU6NC2907	Chr6	2.46	Root
CU6NC2908	Chr6	5.21	Ovary3
CU6NC2912	Chr6	4.75	Root
CU6NC2918	Chr6	20.85	Male flower
CU6NC2919	Chr6	7.48	Root
CU6NC2933	Chr6	1.05	Root
CU6NC2934	Chr6	4.74	Root
CU6NC2935	Chr6	12.07	Male flower
CU6NC2941	Chr6	5.7	Root
CU7NC2980	Chr7	3.62	Ovary3
CU7NC2988	Chr7	2.41	Root
CU7NC2996	Chr7	1.78	Female flower
CU7NC3006	Chr7	1.32	Ovary3
CU7NC3021	Chr7	9.3	Tendril base
CU7NC3023	Chr7	8.83	Leaf
CU7NC3025	Chr7	1.21	Tendril
CU7NC3026	Chr7	1.66	Leaf
CU7NC3038	Chr7	6.02	Root
CU7NC3061	Chr7	9.15	Root
CU7NC3070	Chr7	0.18	Male flower
CU7NC3091	Chr7	1.48	Leaf
CU7NC3104	Chr7	1.65	Male flower
CU7NC3128	Chr7	2.42	Ovary3
CU7NC3134	Chr7	0.26	Tendril base
CU7NC3135	Chr7	1.6	Tendril base
CU7NC3143	Chr7	2.4	Ovary2
CU7NC3152	Chr7	2.18	Root
CU7NC3175	Chr7	66.94	Ovary1
CU7NC3192	Chr7	2.15	Tendril base
CU7NC3205	Chr7	0.81	Tendril base
CU7NC3212	Chr7	3.58	Root
CU7NC3213	Chr7	6.08	Female flower
CU7NC3214	Chr7	3.55	Female flower
CU7NC3215	Chr7	3.55	Female flower
CU7NC3217	Chr7	2.78	Ovary2
CU7NC3244	Chr7	11.19	Ovary2
CU7NC3245	Chr7	17.93	Ovary2
CU7NC3246	Chr7	6.13	Ovary3
CU7NC3255	Chr7	29.94	Root
CU7NC3256	Chr7	26.35	Root
CU7NC3273	Chr7	1.29	Male flower
CU7NC3293	Chr7	8.64	Ovary1
CU7NC3294	Chr7	4.52	Ovary1
