# Supplementary material for: Genome-Wide Identification, Characterization and Evolutionary Analysis of Long Intergenic Noncoding RNAs in Cucumber
Source: PLoS One. 2015 Mar 23;10(3):e0121800. doi: 10.1371/journal.pone.0121800 (PMC4370693; doi:10.1371/journal.pone.0121800)
Supplement: S5 Table — (XLS) [file pone.0121800.s009.xls]

## Sheet: Sheet1
S5 Table. The functions of overlapping lincRNAs predicted through the hub-based method
LincRNA ID	GO ID	GO term	GO level	GO Type	Cluster frequency	Genome frequency of use	Raw P-value	Corrected P-value	Genes annotated to the term (seperated by “;”)	Genes function annotated to the term (seperated by “;”)
CU1NC106	GO:0019789	SUMO ligase activity	8	molecular_function	2 out of 23 genes, 8.7%	7 out of 25600 genes, 0.0%	1.61e-05	0	Csa1M086920.1;Csa1M086920.2	Sumo ligase, putative; contains IPR003034 (SAP domain), IPR004181 (Zinc finger, MIZ-type), IPR013083 (Zinc finger, RING/FYVE/PHD-type);Sumo ligase, putative; contains IPR003034 (SAP domain), IPR004181 (Zinc finger, MIZ-type), IPR013083 (Zinc finger, RING/FYVE/PHD-type)
CU1NC106	GO:0030374	ligand-dependent nuclear receptor transcription coactivator activity	13	molecular_function	2 out of 23 genes, 8.7%	10 out of 25600 genes, 0.0%	3.45e-05	0	Csa1M086920.1;Csa1M086920.2	Sumo ligase, putative; contains IPR003034 (SAP domain), IPR004181 (Zinc finger, MIZ-type), IPR013083 (Zinc finger, RING/FYVE/PHD-type);Sumo ligase, putative; contains IPR003034 (SAP domain), IPR004181 (Zinc finger, MIZ-type), IPR013083 (Zinc finger, RING/FYVE/PHD-type)
CU1NC106	GO:0042393	histone binding	4	molecular_function	3 out of 23 genes, 13.0%	103 out of 25600 genes, 0.4%	0.0001	0	Csa3M890030.2;Csa3M890030.1;Csa3M122300.1	WD and tetratricopeptide repeat protein, putative; contains IPR011990 (Tetratricopeptide-like helical), IPR015943 (WD40/YVTN repeat-like-containing domain);WD and tetratricopeptide repeat protein, putative; contains IPR011990 (Tetratricopeptide-like helical), IPR015943 (WD40/YVTN repeat-like-containing domain);DNA helicase; contains IPR000330 (SNF2-related), IPR001487 (Bromodomain), IPR001650 (He…
CU1NC106	GO:0003712	transcription cofactor activity	11	molecular_function	4 out of 23 genes, 17.4%	295 out of 25600 genes, 1.2%	0.00012	0	Csa1M086920.1;Csa1M086920.2;Csa3M122300.1;Csa4M358660.1	Sumo ligase, putative; contains IPR003034 (SAP domain), IPR004181 (Zinc finger, MIZ-type), IPR013083 (Zinc finger, RING/FYVE/PHD-type);Sumo ligase, putative; contains IPR003034 (SAP domain), IPR004181 (Zinc finger, MIZ-type), IPR013083 (Zinc finger, RING/FYVE/PHD-type);DNA helicase; contains IPR000330 (SNF2-related), IPR001487 (Bromodomain), IPR001650 (Helicase, C-terminal), IPR014978 (Glutamine-…
CU1NC106	GO:0005515	protein binding	3	molecular_function	17 out of 23 genes, 73.9%	9400 out of 25600 genes, 36.7%	0.00031	0.008	Csa3M890030.2;Csa5M582200.1;Csa4M648530.1;Csa6M362420.2;Csa5M522960.1;Csa4M358660.1;Csa6M151700.1;Csa3M890030.1;Csa3M122300.1;Csa1M086920.1;Csa6M362420.1;Csa6M095310.1;Csa2M073020.1;Csa5M242650.1;Csa3M116870.1;Csa6M489930.1;Csa1M086920.2	WD and tetratricopeptide repeat protein, putative; contains IPR011990 (Tetratricopeptide-like helical), IPR015943 (WD40/YVTN repeat-like-containing domain);80 kDa MCM3-associated protein; contains IPR005062 (SAC3/GANP/Nin1/mts3/eIF-3 p25);MTD1;Retinoblastoma-binding protein; contains IPR001878 (Zinc finger, CCHC-type), IPR013083 (Zinc finger, RING/FYVE/PHD-type), IPR014891 (DWNN domain);General v…
CU1NC106	GO:0003713	transcription coactivator activity	12	molecular_function	3 out of 23 genes, 13.0%	179 out of 25600 genes, 0.7%	0.00053	0.01	Csa1M086920.1;Csa1M086920.2;Csa3M122300.1	Sumo ligase, putative; contains IPR003034 (SAP domain), IPR004181 (Zinc finger, MIZ-type), IPR013083 (Zinc finger, RING/FYVE/PHD-type);Sumo ligase, putative; contains IPR003034 (SAP domain), IPR004181 (Zinc finger, MIZ-type), IPR013083 (Zinc finger, RING/FYVE/PHD-type);DNA helicase; contains IPR000330 (SNF2-related), IPR001487 (Bromodomain), IPR001650 (Helicase, C-terminal), IPR014978 (Glutamine-…
CU1NC106	GO:0019787	small conjugating protein ligase activity	7	molecular_function	4 out of 23 genes, 17.4%	442 out of 25600 genes, 1.7%	0.00059	0.00857	Csa1M086920.1;Csa6M362420.1;Csa1M086920.2;Csa6M362420.2	Sumo ligase, putative; contains IPR003034 (SAP domain), IPR004181 (Zinc finger, MIZ-type), IPR013083 (Zinc finger, RING/FYVE/PHD-type);Retinoblastoma-binding protein; contains IPR001878 (Zinc finger, CCHC-type), IPR013083 (Zinc finger, RING/FYVE/PHD-type), IPR014891 (DWNN domain);Sumo ligase, putative; contains IPR003034 (SAP domain), IPR004181 (Zinc finger, MIZ-type), IPR013083 (Zinc finger, RIN…
CU1NC106	GO:0042826	histone deacetylase binding	5	molecular_function	2 out of 23 genes, 8.7%	41 out of 25600 genes, 0.2%	0.00061	0.0075	Csa3M890030.2;Csa3M890030.1	WD and tetratricopeptide repeat protein, putative; contains IPR011990 (Tetratricopeptide-like helical), IPR015943 (WD40/YVTN repeat-like-containing domain);WD and tetratricopeptide repeat protein, putative; contains IPR011990 (Tetratricopeptide-like helical), IPR015943 (WD40/YVTN repeat-like-containing domain)
CU1NC106	GO:0004857	enzyme inhibitor activity	7	molecular_function	3 out of 23 genes, 13.0%	205 out of 25600 genes, 0.8%	0.00079	0.01333	Csa3M890030.2;Csa6M489930.1;Csa3M890030.1	WD and tetratricopeptide repeat protein, putative; contains IPR011990 (Tetratricopeptide-like helical), IPR015943 (WD40/YVTN repeat-like-containing domain);Guanine nucleotide-binding protein alpha-2 subunit; contains IPR001019 (Guanine nucleotide binding protein (G-protein), alpha subunit), IPR027417 (P-loop containing nucleoside triphosphate hydrolase);WD and tetratricopeptide repeat protein, pu…
CU1NC106	GO:0008134	transcription factor binding	4	molecular_function	4 out of 23 genes, 17.4%	485 out of 25600 genes, 1.9%	0.00084	0.014	Csa1M086920.1;Csa1M086920.2;Csa3M122300.1;Csa4M358660.1	Sumo ligase, putative; contains IPR003034 (SAP domain), IPR004181 (Zinc finger, MIZ-type), IPR013083 (Zinc finger, RING/FYVE/PHD-type);Sumo ligase, putative; contains IPR003034 (SAP domain), IPR004181 (Zinc finger, MIZ-type), IPR013083 (Zinc finger, RING/FYVE/PHD-type);DNA helicase; contains IPR000330 (SNF2-related), IPR001487 (Bromodomain), IPR001650 (Helicase, C-terminal), IPR014978 (Glutamine-…
CU1NC106	GO:0016881	acid-amino acid ligase activity	6	molecular_function	4 out of 23 genes, 17.4%	485 out of 25600 genes, 1.9%	0.00084	0.01273	Csa1M086920.1;Csa6M362420.1;Csa1M086920.2;Csa6M362420.2	Sumo ligase, putative; contains IPR003034 (SAP domain), IPR004181 (Zinc finger, MIZ-type), IPR013083 (Zinc finger, RING/FYVE/PHD-type);Retinoblastoma-binding protein; contains IPR001878 (Zinc finger, CCHC-type), IPR013083 (Zinc finger, RING/FYVE/PHD-type), IPR014891 (DWNN domain);Sumo ligase, putative; contains IPR003034 (SAP domain), IPR004181 (Zinc finger, MIZ-type), IPR013083 (Zinc finger, RIN…
CU1NC106	GO:0016879	ligase activity, forming carbon-nitrogen bonds	5	molecular_function	4 out of 23 genes, 17.4%	586 out of 25600 genes, 2.3%	0.0017	0.03333	Csa1M086920.1;Csa6M362420.1;Csa1M086920.2;Csa6M362420.2	Sumo ligase, putative; contains IPR003034 (SAP domain), IPR004181 (Zinc finger, MIZ-type), IPR013083 (Zinc finger, RING/FYVE/PHD-type);Retinoblastoma-binding protein; contains IPR001878 (Zinc finger, CCHC-type), IPR013083 (Zinc finger, RING/FYVE/PHD-type), IPR014891 (DWNN domain);Sumo ligase, putative; contains IPR003034 (SAP domain), IPR004181 (Zinc finger, MIZ-type), IPR013083 (Zinc finger, RIN…
CU1NC106	GO:0008270	zinc ion binding	7	molecular_function	8 out of 23 genes, 34.8%	2699 out of 25600 genes, 10.5%	0.00172	0.03077	Csa2M036630.1;Csa1M086920.1;Csa6M362420.1;Csa6M489930.1;Csa3M116870.1;Csa1M086920.2;Csa6M362420.2;Csa4M358660.1	Putative autophagy domain family protein; contains IPR019460 (Autophagy-related protein 11);Sumo ligase, putative; contains IPR003034 (SAP domain), IPR004181 (Zinc finger, MIZ-type), IPR013083 (Zinc finger, RING/FYVE/PHD-type);Retinoblastoma-binding protein; contains IPR001878 (Zinc finger, CCHC-type), IPR013083 (Zinc finger, RING/FYVE/PHD-type), IPR014891 (DWNN domain);Guanine nucleotide-binding…
CU1NC106	GO:0007296	vitellogenesis	7	biological_process	2 out of 23 genes, 8.7%	3 out of 25600 genes, 0.0%	2.31e-06	0	Csa1M086920.1;Csa1M086920.2	Sumo ligase, putative; contains IPR003034 (SAP domain), IPR004181 (Zinc finger, MIZ-type), IPR013083 (Zinc finger, RING/FYVE/PHD-type);Sumo ligase, putative; contains IPR003034 (SAP domain), IPR004181 (Zinc finger, MIZ-type), IPR013083 (Zinc finger, RING/FYVE/PHD-type)
CU1NC106	GO:0006357	regulation of transcription from RNA polymerase II promoter	10	biological_process	6 out of 23 genes, 26.1%	493 out of 25600 genes, 1.9%	3.78e-06	0	Csa3M890030.2;Csa1M086920.1;Csa5M582200.1;Csa3M890030.1;Csa1M086920.2;Csa3M122300.1	WD and tetratricopeptide repeat protein, putative; contains IPR011990 (Tetratricopeptide-like helical), IPR015943 (WD40/YVTN repeat-like-containing domain);Sumo ligase, putative; contains IPR003034 (SAP domain), IPR004181 (Zinc finger, MIZ-type), IPR013083 (Zinc finger, RING/FYVE/PHD-type);80 kDa MCM3-associated protein; contains IPR005062 (SAC3/GANP/Nin1/mts3/eIF-3 p25);WD and tetratricopeptide …
CU1NC106	GO:0045944	positive regulation of transcription from RNA polymerase II promoter	11	biological_process	4 out of 23 genes, 17.4%	165 out of 25600 genes, 0.6%	1.33e-05	0	Csa1M086920.1;Csa5M582200.1;Csa1M086920.2;Csa3M122300.1	Sumo ligase, putative; contains IPR003034 (SAP domain), IPR004181 (Zinc finger, MIZ-type), IPR013083 (Zinc finger, RING/FYVE/PHD-type);80 kDa MCM3-associated protein; contains IPR005062 (SAC3/GANP/Nin1/mts3/eIF-3 p25);Sumo ligase, putative; contains IPR003034 (SAP domain), IPR004181 (Zinc finger, MIZ-type), IPR013083 (Zinc finger, RING/FYVE/PHD-type);DNA helicase; contains IPR000330 (SNF2-related…
CU1NC106	GO:0040035	hermaphrodite genitalia development	9	biological_process	4 out of 23 genes, 17.4%	181 out of 25600 genes, 0.7%	1.92e-05	0	Csa1M086920.1;Csa6M489930.1;Csa1M086920.2;Csa3M122300.1	Sumo ligase, putative; contains IPR003034 (SAP domain), IPR004181 (Zinc finger, MIZ-type), IPR013083 (Zinc finger, RING/FYVE/PHD-type);Guanine nucleotide-binding protein alpha-2 subunit; contains IPR001019 (Guanine nucleotide binding protein (G-protein), alpha subunit), IPR027417 (P-loop containing nucleoside triphosphate hydrolase);Sumo ligase, putative; contains IPR003034 (SAP domain), IPR00418…
CU1NC106	GO:0010553	negative regulation of gene-specific transcription from RNA polymerase II promoter	11	biological_process	3 out of 23 genes, 13.0%	63 out of 25600 genes, 0.2%	2.42e-05	0	Csa3M890030.2;Csa3M890030.1;Csa3M122300.1	WD and tetratricopeptide repeat protein, putative; contains IPR011990 (Tetratricopeptide-like helical), IPR015943 (WD40/YVTN repeat-like-containing domain);WD and tetratricopeptide repeat protein, putative; contains IPR011990 (Tetratricopeptide-like helical), IPR015943 (WD40/YVTN repeat-like-containing domain);DNA helicase; contains IPR000330 (SNF2-related), IPR001487 (Bromodomain), IPR001650 (He…
CU1NC106	GO:0045717	negative regulation of fatty acid biosynthetic process	9	biological_process	2 out of 23 genes, 8.7%	9 out of 25600 genes, 0.0%	2.76e-05	0.00333	Csa3M890030.2;Csa3M890030.1	WD and tetratricopeptide repeat protein, putative; contains IPR011990 (Tetratricopeptide-like helical), IPR015943 (WD40/YVTN repeat-like-containing domain);WD and tetratricopeptide repeat protein, putative; contains IPR011990 (Tetratricopeptide-like helical), IPR015943 (WD40/YVTN repeat-like-containing domain)
CU1NC106	GO:0045922	negative regulation of fatty acid metabolic process	8	biological_process	2 out of 23 genes, 8.7%	9 out of 25600 genes, 0.0%	2.76e-05	0.00286	Csa3M890030.2;Csa3M890030.1	WD and tetratricopeptide repeat protein, putative; contains IPR011990 (Tetratricopeptide-like helical), IPR015943 (WD40/YVTN repeat-like-containing domain);WD and tetratricopeptide repeat protein, putative; contains IPR011990 (Tetratricopeptide-like helical), IPR015943 (WD40/YVTN repeat-like-containing domain)
CU1NC106	GO:0048806	genitalia development	8	biological_process	4 out of 23 genes, 17.4%	199 out of 25600 genes, 0.8%	2.79e-05	0.0025	Csa1M086920.1;Csa6M489930.1;Csa1M086920.2;Csa3M122300.1	Sumo ligase, putative; contains IPR003034 (SAP domain), IPR004181 (Zinc finger, MIZ-type), IPR013083 (Zinc finger, RING/FYVE/PHD-type);Guanine nucleotide-binding protein alpha-2 subunit; contains IPR001019 (Guanine nucleotide binding protein (G-protein), alpha subunit), IPR027417 (P-loop containing nucleoside triphosphate hydrolase);Sumo ligase, putative; contains IPR003034 (SAP domain), IPR00418…
CU1NC106	GO:0030261	chromosome condensation	10	biological_process	3 out of 23 genes, 13.0%	75 out of 25600 genes, 0.3%	4.1e-05	0.00444	Csa1M086920.1;Csa1M086920.2;Csa2M073020.1	Sumo ligase, putative; contains IPR003034 (SAP domain), IPR004181 (Zinc finger, MIZ-type), IPR013083 (Zinc finger, RING/FYVE/PHD-type);Sumo ligase, putative; contains IPR003034 (SAP domain), IPR004181 (Zinc finger, MIZ-type), IPR013083 (Zinc finger, RING/FYVE/PHD-type);Double-strand-break repair protein rad21-like protein; contains IPR006910 (Rad21/Rec8-like protein, N-terminal), IPR023093 (Rad21…
CU1NC106	GO:0032582	negative regulation of gene-specific transcription	10	biological_process	3 out of 23 genes, 13.0%	75 out of 25600 genes, 0.3%	4.1e-05	0.004	Csa3M890030.2;Csa3M890030.1;Csa3M122300.1	WD and tetratricopeptide repeat protein, putative; contains IPR011990 (Tetratricopeptide-like helical), IPR015943 (WD40/YVTN repeat-like-containing domain);WD and tetratricopeptide repeat protein, putative; contains IPR011990 (Tetratricopeptide-like helical), IPR015943 (WD40/YVTN repeat-like-containing domain);DNA helicase; contains IPR000330 (SNF2-related), IPR001487 (Bromodomain), IPR001650 (He…
CU1NC106	GO:0016925	protein sumoylation	10	biological_process	2 out of 23 genes, 8.7%	12 out of 25600 genes, 0.0%	5.06e-05	0.00545	Csa1M086920.1;Csa1M086920.2	Sumo ligase, putative; contains IPR003034 (SAP domain), IPR004181 (Zinc finger, MIZ-type), IPR013083 (Zinc finger, RING/FYVE/PHD-type);Sumo ligase, putative; contains IPR003034 (SAP domain), IPR004181 (Zinc finger, MIZ-type), IPR013083 (Zinc finger, RING/FYVE/PHD-type)
CU1NC106	GO:0006323	DNA packaging	9	biological_process	4 out of 23 genes, 17.4%	243 out of 25600 genes, 0.9%	6.08e-05	0.00667	Csa1M086920.1;Csa1M086920.2;Csa3M122300.1;Csa2M073020.1	Sumo ligase, putative; contains IPR003034 (SAP domain), IPR004181 (Zinc finger, MIZ-type), IPR013083 (Zinc finger, RING/FYVE/PHD-type);Sumo ligase, putative; contains IPR003034 (SAP domain), IPR004181 (Zinc finger, MIZ-type), IPR013083 (Zinc finger, RING/FYVE/PHD-type);DNA helicase; contains IPR000330 (SNF2-related), IPR001487 (Bromodomain), IPR001650 (Helicase, C-terminal), IPR014978 (Glutamine-…
CU1NC106	GO:0048146	positive regulation of fibroblast proliferation	7	biological_process	2 out of 23 genes, 8.7%	16 out of 25600 genes, 0.1%	9.19e-05	0.00769	Csa1M086920.1;Csa1M086920.2	Sumo ligase, putative; contains IPR003034 (SAP domain), IPR004181 (Zinc finger, MIZ-type), IPR013083 (Zinc finger, RING/FYVE/PHD-type);Sumo ligase, putative; contains IPR003034 (SAP domain), IPR004181 (Zinc finger, MIZ-type), IPR013083 (Zinc finger, RING/FYVE/PHD-type)
CU1NC106	GO:0006355	regulation of transcription, DNA-dependent	9	biological_process	8 out of 23 genes, 34.8%	1805 out of 25600 genes, 7.1%	0.00011	0.00857	Csa3M890030.2;Csa1M086920.1;Csa5M582200.1;Csa4M358660.1;Csa6M151700.1;Csa3M890030.1;Csa1M086920.2;Csa3M122300.1	WD and tetratricopeptide repeat protein, putative; contains IPR011990 (Tetratricopeptide-like helical), IPR015943 (WD40/YVTN repeat-like-containing domain);Sumo ligase, putative; contains IPR003034 (SAP domain), IPR004181 (Zinc finger, MIZ-type), IPR013083 (Zinc finger, RING/FYVE/PHD-type);80 kDa MCM3-associated protein; contains IPR005062 (SAC3/GANP/Nin1/mts3/eIF-3 p25);Corepressor interacting w…
CU1NC106	GO:0045833	negative regulation of lipid metabolic process	7	biological_process	2 out of 23 genes, 8.7%	18 out of 25600 genes, 0.1%	0.00011	0.008	Csa3M890030.2;Csa3M890030.1	WD and tetratricopeptide repeat protein, putative; contains IPR011990 (Tetratricopeptide-like helical), IPR015943 (WD40/YVTN repeat-like-containing domain);WD and tetratricopeptide repeat protein, putative; contains IPR011990 (Tetratricopeptide-like helical), IPR015943 (WD40/YVTN repeat-like-containing domain)
CU1NC106	GO:0051055	negative regulation of lipid biosynthetic process	8	biological_process	2 out of 23 genes, 8.7%	18 out of 25600 genes, 0.1%	0.00011	0.0075	Csa3M890030.2;Csa3M890030.1	WD and tetratricopeptide repeat protein, putative; contains IPR011990 (Tetratricopeptide-like helical), IPR015943 (WD40/YVTN repeat-like-containing domain);WD and tetratricopeptide repeat protein, putative; contains IPR011990 (Tetratricopeptide-like helical), IPR015943 (WD40/YVTN repeat-like-containing domain)
CU1NC106	GO:0007059	chromosome segregation	4	biological_process	4 out of 23 genes, 17.4%	290 out of 25600 genes, 1.1%	0.00012	0.00706	Csa1M086920.1;Csa1M086920.2;Csa3M122300.1;Csa2M073020.1	Sumo ligase, putative; contains IPR003034 (SAP domain), IPR004181 (Zinc finger, MIZ-type), IPR013083 (Zinc finger, RING/FYVE/PHD-type);Sumo ligase, putative; contains IPR003034 (SAP domain), IPR004181 (Zinc finger, MIZ-type), IPR013083 (Zinc finger, RING/FYVE/PHD-type);DNA helicase; contains IPR000330 (SNF2-related), IPR001487 (Bromodomain), IPR001650 (Helicase, C-terminal), IPR014978 (Glutamine-…
CU1NC106	GO:0007548	sex differentiation	4	biological_process	4 out of 23 genes, 17.4%	296 out of 25600 genes, 1.2%	0.00013	0.00667	Csa1M086920.1;Csa6M489930.1;Csa1M086920.2;Csa3M122300.1	Sumo ligase, putative; contains IPR003034 (SAP domain), IPR004181 (Zinc finger, MIZ-type), IPR013083 (Zinc finger, RING/FYVE/PHD-type);Guanine nucleotide-binding protein alpha-2 subunit; contains IPR001019 (Guanine nucleotide binding protein (G-protein), alpha subunit), IPR027417 (P-loop containing nucleoside triphosphate hydrolase);Sumo ligase, putative; contains IPR003034 (SAP domain), IPR00418…
CU1NC106	GO:0042304	regulation of fatty acid biosynthetic process	8	biological_process	2 out of 23 genes, 8.7%	20 out of 25600 genes, 0.1%	0.00014	0.00737	Csa3M890030.2;Csa3M890030.1	WD and tetratricopeptide repeat protein, putative; contains IPR011990 (Tetratricopeptide-like helical), IPR015943 (WD40/YVTN repeat-like-containing domain);WD and tetratricopeptide repeat protein, putative; contains IPR011990 (Tetratricopeptide-like helical), IPR015943 (WD40/YVTN repeat-like-containing domain)
CU1NC106	GO:0045893	positive regulation of transcription, DNA-dependent	10	biological_process	4 out of 23 genes, 17.4%	311 out of 25600 genes, 1.2%	0.00015	0.007	Csa1M086920.1;Csa5M582200.1;Csa1M086920.2;Csa3M122300.1	Sumo ligase, putative; contains IPR003034 (SAP domain), IPR004181 (Zinc finger, MIZ-type), IPR013083 (Zinc finger, RING/FYVE/PHD-type);80 kDa MCM3-associated protein; contains IPR005062 (SAC3/GANP/Nin1/mts3/eIF-3 p25);Sumo ligase, putative; contains IPR003034 (SAP domain), IPR004181 (Zinc finger, MIZ-type), IPR013083 (Zinc finger, RING/FYVE/PHD-type);DNA helicase; contains IPR000330 (SNF2-related…
CU1NC106	GO:0010551	regulation of gene-specific transcription from RNA polymerase II promoter	10	biological_process	3 out of 23 genes, 13.0%	118 out of 25600 genes, 0.5%	0.00015	0.00667	Csa3M890030.2;Csa3M890030.1;Csa3M122300.1	WD and tetratricopeptide repeat protein, putative; contains IPR011990 (Tetratricopeptide-like helical), IPR015943 (WD40/YVTN repeat-like-containing domain);WD and tetratricopeptide repeat protein, putative; contains IPR011990 (Tetratricopeptide-like helical), IPR015943 (WD40/YVTN repeat-like-containing domain);DNA helicase; contains IPR000330 (SNF2-related), IPR001487 (Bromodomain), IPR001650 (He…
CU1NC106	GO:0051252	regulation of RNA metabolic process	7	biological_process	8 out of 23 genes, 34.8%	1901 out of 25600 genes, 7.4%	0.00016	0.00636	Csa3M890030.2;Csa1M086920.1;Csa5M582200.1;Csa4M358660.1;Csa6M151700.1;Csa3M890030.1;Csa1M086920.2;Csa3M122300.1	WD and tetratricopeptide repeat protein, putative; contains IPR011990 (Tetratricopeptide-like helical), IPR015943 (WD40/YVTN repeat-like-containing domain);Sumo ligase, putative; contains IPR003034 (SAP domain), IPR004181 (Zinc finger, MIZ-type), IPR013083 (Zinc finger, RING/FYVE/PHD-type);80 kDa MCM3-associated protein; contains IPR005062 (SAC3/GANP/Nin1/mts3/eIF-3 p25);Corepressor interacting w…
CU1NC106	GO:0035264	multicellular organism growth	4	biological_process	2 out of 23 genes, 8.7%	22 out of 25600 genes, 0.1%	0.00017	0.00609	Csa3M890030.2;Csa3M890030.1	WD and tetratricopeptide repeat protein, putative; contains IPR011990 (Tetratricopeptide-like helical), IPR015943 (WD40/YVTN repeat-like-containing domain);WD and tetratricopeptide repeat protein, putative; contains IPR011990 (Tetratricopeptide-like helical), IPR015943 (WD40/YVTN repeat-like-containing domain)
CU1NC106	GO:0071103	DNA conformation change	8	biological_process	4 out of 23 genes, 17.4%	325 out of 25600 genes, 1.3%	0.00018	0.00583	Csa1M086920.1;Csa1M086920.2;Csa3M122300.1;Csa2M073020.1	Sumo ligase, putative; contains IPR003034 (SAP domain), IPR004181 (Zinc finger, MIZ-type), IPR013083 (Zinc finger, RING/FYVE/PHD-type);Sumo ligase, putative; contains IPR003034 (SAP domain), IPR004181 (Zinc finger, MIZ-type), IPR013083 (Zinc finger, RING/FYVE/PHD-type);DNA helicase; contains IPR000330 (SNF2-related), IPR001487 (Bromodomain), IPR001650 (Helicase, C-terminal), IPR014978 (Glutamine-…
CU1NC106	GO:0051254	positive regulation of RNA metabolic process	8	biological_process	4 out of 23 genes, 17.4%	326 out of 25600 genes, 1.3%	0.00018	0.0056	Csa1M086920.1;Csa5M582200.1;Csa1M086920.2;Csa3M122300.1	Sumo ligase, putative; contains IPR003034 (SAP domain), IPR004181 (Zinc finger, MIZ-type), IPR013083 (Zinc finger, RING/FYVE/PHD-type);80 kDa MCM3-associated protein; contains IPR005062 (SAC3/GANP/Nin1/mts3/eIF-3 p25);Sumo ligase, putative; contains IPR003034 (SAP domain), IPR004181 (Zinc finger, MIZ-type), IPR013083 (Zinc finger, RING/FYVE/PHD-type);DNA helicase; contains IPR000330 (SNF2-related…
CU1NC106	GO:0048145	regulation of fibroblast proliferation	6	biological_process	2 out of 23 genes, 8.7%	25 out of 25600 genes, 0.1%	0.00022	0.00538	Csa1M086920.1;Csa1M086920.2	Sumo ligase, putative; contains IPR003034 (SAP domain), IPR004181 (Zinc finger, MIZ-type), IPR013083 (Zinc finger, RING/FYVE/PHD-type);Sumo ligase, putative; contains IPR003034 (SAP domain), IPR004181 (Zinc finger, MIZ-type), IPR013083 (Zinc finger, RING/FYVE/PHD-type)
CU1NC106	GO:0000122	negative regulation of transcription from RNA polymerase II promoter	11	biological_process	3 out of 23 genes, 13.0%	135 out of 25600 genes, 0.5%	0.00023	0.00519	Csa3M890030.2;Csa3M890030.1;Csa3M122300.1	WD and tetratricopeptide repeat protein, putative; contains IPR011990 (Tetratricopeptide-like helical), IPR015943 (WD40/YVTN repeat-like-containing domain);WD and tetratricopeptide repeat protein, putative; contains IPR011990 (Tetratricopeptide-like helical), IPR015943 (WD40/YVTN repeat-like-containing domain);DNA helicase; contains IPR000330 (SNF2-related), IPR001487 (Bromodomain), IPR001650 (He…
CU1NC106	GO:0007292	female gamete generation	6	biological_process	3 out of 23 genes, 13.0%	139 out of 25600 genes, 0.5%	0.00025	0.005	Csa1M086920.1;Csa5M582200.1;Csa1M086920.2	Sumo ligase, putative; contains IPR003034 (SAP domain), IPR004181 (Zinc finger, MIZ-type), IPR013083 (Zinc finger, RING/FYVE/PHD-type);80 kDa MCM3-associated protein; contains IPR005062 (SAC3/GANP/Nin1/mts3/eIF-3 p25);Sumo ligase, putative; contains IPR003034 (SAP domain), IPR004181 (Zinc finger, MIZ-type), IPR013083 (Zinc finger, RING/FYVE/PHD-type)
CU1NC106	GO:0045892	negative regulation of transcription, DNA-dependent	10	biological_process	4 out of 23 genes, 17.4%	357 out of 25600 genes, 1.4%	0.00026	0.00552	Csa3M890030.2;Csa3M890030.1;Csa3M122300.1;Csa4M358660.1	WD and tetratricopeptide repeat protein, putative; contains IPR011990 (Tetratricopeptide-like helical), IPR015943 (WD40/YVTN repeat-like-containing domain);WD and tetratricopeptide repeat protein, putative; contains IPR011990 (Tetratricopeptide-like helical), IPR015943 (WD40/YVTN repeat-like-containing domain);DNA helicase; contains IPR000330 (SNF2-related), IPR001487 (Bromodomain), IPR001650 (He…
CU1NC106	GO:0051253	negative regulation of RNA metabolic process	8	biological_process	4 out of 23 genes, 17.4%	374 out of 25600 genes, 1.5%	0.00031	0.006	Csa3M890030.2;Csa3M890030.1;Csa3M122300.1;Csa4M358660.1	WD and tetratricopeptide repeat protein, putative; contains IPR011990 (Tetratricopeptide-like helical), IPR015943 (WD40/YVTN repeat-like-containing domain);WD and tetratricopeptide repeat protein, putative; contains IPR011990 (Tetratricopeptide-like helical), IPR015943 (WD40/YVTN repeat-like-containing domain);DNA helicase; contains IPR000330 (SNF2-related), IPR001487 (Bromodomain), IPR001650 (He…
CU1NC106	GO:0019219	regulation of nucleobase, nucleoside, nucleotide and nucleic acid metabolic process	6	biological_process	10 out of 23 genes, 43.5%	3358 out of 25600 genes, 13.1%	0.00033	0.00581	Csa3M890030.2;Csa1M086920.1;Csa5M582200.1;Csa6M095310.1;Csa4M358660.1;Csa6M151700.1;Csa6M489930.1;Csa3M890030.1;Csa1M086920.2;Csa3M122300.1	WD and tetratricopeptide repeat protein, putative; contains IPR011990 (Tetratricopeptide-like helical), IPR015943 (WD40/YVTN repeat-like-containing domain);Sumo ligase, putative; contains IPR003034 (SAP domain), IPR004181 (Zinc finger, MIZ-type), IPR013083 (Zinc finger, RING/FYVE/PHD-type);80 kDa MCM3-associated protein; contains IPR005062 (SAC3/GANP/Nin1/mts3/eIF-3 p25);Calmodulin-binding transc…
CU1NC106	GO:0051171	regulation of nitrogen compound metabolic process	5	biological_process	10 out of 23 genes, 43.5%	3450 out of 25600 genes, 13.5%	0.00041	0.00625	Csa3M890030.2;Csa1M086920.1;Csa5M582200.1;Csa6M095310.1;Csa4M358660.1;Csa6M151700.1;Csa6M489930.1;Csa3M890030.1;Csa1M086920.2;Csa3M122300.1	WD and tetratricopeptide repeat protein, putative; contains IPR011990 (Tetratricopeptide-like helical), IPR015943 (WD40/YVTN repeat-like-containing domain);Sumo ligase, putative; contains IPR003034 (SAP domain), IPR004181 (Zinc finger, MIZ-type), IPR013083 (Zinc finger, RING/FYVE/PHD-type);80 kDa MCM3-associated protein; contains IPR005062 (SAC3/GANP/Nin1/mts3/eIF-3 p25);Calmodulin-binding transc…
CU1NC106	GO:0048519	negative regulation of biological process	4	biological_process	8 out of 23 genes, 34.8%	2268 out of 25600 genes, 8.9%	0.00054	0.00909	Csa3M890030.2;Csa1M086920.1;Csa4M358660.1;Csa6M151700.1;Csa3M890030.1;Csa6M489930.1;Csa1M086920.2;Csa3M122300.1	WD and tetratricopeptide repeat protein, putative; contains IPR011990 (Tetratricopeptide-like helical), IPR015943 (WD40/YVTN repeat-like-containing domain);Sumo ligase, putative; contains IPR003034 (SAP domain), IPR004181 (Zinc finger, MIZ-type), IPR013083 (Zinc finger, RING/FYVE/PHD-type);Corepressor interacting with RBPJ 1; contains IPR019339 (CBF1-interacting co-repressor CIR, N-terminal domai…
CU1NC106	GO:0031326	regulation of cellular biosynthetic process	6	biological_process	10 out of 23 genes, 43.5%	3593 out of 25600 genes, 14.0%	0.00058	0.01	Csa3M890030.2;Csa1M086920.1;Csa5M582200.1;Csa6M095310.1;Csa4M358660.1;Csa6M151700.1;Csa6M489930.1;Csa3M890030.1;Csa1M086920.2;Csa3M122300.1	WD and tetratricopeptide repeat protein, putative; contains IPR011990 (Tetratricopeptide-like helical), IPR015943 (WD40/YVTN repeat-like-containing domain);Sumo ligase, putative; contains IPR003034 (SAP domain), IPR004181 (Zinc finger, MIZ-type), IPR013083 (Zinc finger, RING/FYVE/PHD-type);80 kDa MCM3-associated protein; contains IPR005062 (SAC3/GANP/Nin1/mts3/eIF-3 p25);Calmodulin-binding transc…
CU1NC106	GO:0009889	regulation of biosynthetic process	5	biological_process	10 out of 23 genes, 43.5%	3605 out of 25600 genes, 14.1%	0.00059	0.00971	Csa3M890030.2;Csa1M086920.1;Csa5M582200.1;Csa6M095310.1;Csa4M358660.1;Csa6M151700.1;Csa6M489930.1;Csa3M890030.1;Csa1M086920.2;Csa3M122300.1	WD and tetratricopeptide repeat protein, putative; contains IPR011990 (Tetratricopeptide-like helical), IPR015943 (WD40/YVTN repeat-like-containing domain);Sumo ligase, putative; contains IPR003034 (SAP domain), IPR004181 (Zinc finger, MIZ-type), IPR013083 (Zinc finger, RING/FYVE/PHD-type);80 kDa MCM3-associated protein; contains IPR005062 (SAC3/GANP/Nin1/mts3/eIF-3 p25);Calmodulin-binding transc…
CU1NC106	GO:0006974	response to DNA damage stimulus	5	biological_process	5 out of 23 genes, 21.7%	807 out of 25600 genes, 3.2%	0.00064	0.01	Csa1M086920.1;Csa5M582200.1;Csa1M086920.2;Csa3M122300.1;Csa2M073020.1	Sumo ligase, putative; contains IPR003034 (SAP domain), IPR004181 (Zinc finger, MIZ-type), IPR013083 (Zinc finger, RING/FYVE/PHD-type);80 kDa MCM3-associated protein; contains IPR005062 (SAC3/GANP/Nin1/mts3/eIF-3 p25);Sumo ligase, putative; contains IPR003034 (SAP domain), IPR004181 (Zinc finger, MIZ-type), IPR013083 (Zinc finger, RING/FYVE/PHD-type);DNA helicase; contains IPR000330 (SNF2-related…
CU1NC106	GO:0045449	regulation of transcription	9	biological_process	9 out of 23 genes, 39.1%	3066 out of 25600 genes, 12.0%	0.00084	0.01676	Csa3M890030.2;Csa1M086920.1;Csa5M582200.1;Csa6M095310.1;Csa4M358660.1;Csa6M151700.1;Csa3M890030.1;Csa1M086920.2;Csa3M122300.1	WD and tetratricopeptide repeat protein, putative; contains IPR011990 (Tetratricopeptide-like helical), IPR015943 (WD40/YVTN repeat-like-containing domain);Sumo ligase, putative; contains IPR003034 (SAP domain), IPR004181 (Zinc finger, MIZ-type), IPR013083 (Zinc finger, RING/FYVE/PHD-type);80 kDa MCM3-associated protein; contains IPR005062 (SAC3/GANP/Nin1/mts3/eIF-3 p25);Calmodulin-binding transc…
CU1NC106	GO:0032446	protein modification by small protein conjugation	9	biological_process	4 out of 23 genes, 17.4%	488 out of 25600 genes, 1.9%	0.00086	0.01684	Csa1M086920.1;Csa6M362420.1;Csa1M086920.2;Csa6M362420.2	Sumo ligase, putative; contains IPR003034 (SAP domain), IPR004181 (Zinc finger, MIZ-type), IPR013083 (Zinc finger, RING/FYVE/PHD-type);Retinoblastoma-binding protein; contains IPR001878 (Zinc finger, CCHC-type), IPR013083 (Zinc finger, RING/FYVE/PHD-type), IPR014891 (DWNN domain);Sumo ligase, putative; contains IPR003034 (SAP domain), IPR004181 (Zinc finger, MIZ-type), IPR013083 (Zinc finger, RIN…
CU1NC106	GO:0045941	positive regulation of transcription	10	biological_process	4 out of 23 genes, 17.4%	503 out of 25600 genes, 2.0%	0.00096	0.01846	Csa1M086920.1;Csa5M582200.1;Csa1M086920.2;Csa3M122300.1	Sumo ligase, putative; contains IPR003034 (SAP domain), IPR004181 (Zinc finger, MIZ-type), IPR013083 (Zinc finger, RING/FYVE/PHD-type);80 kDa MCM3-associated protein; contains IPR005062 (SAC3/GANP/Nin1/mts3/eIF-3 p25);Sumo ligase, putative; contains IPR003034 (SAP domain), IPR004181 (Zinc finger, MIZ-type), IPR013083 (Zinc finger, RING/FYVE/PHD-type);DNA helicase; contains IPR000330 (SNF2-related…
CU1NC106	GO:0032583	regulation of gene-specific transcription	9	biological_process	3 out of 23 genes, 13.0%	220 out of 25600 genes, 0.9%	0.00097	0.018	Csa3M890030.2;Csa3M890030.1;Csa3M122300.1	WD and tetratricopeptide repeat protein, putative; contains IPR011990 (Tetratricopeptide-like helical), IPR015943 (WD40/YVTN repeat-like-containing domain);WD and tetratricopeptide repeat protein, putative; contains IPR011990 (Tetratricopeptide-like helical), IPR015943 (WD40/YVTN repeat-like-containing domain);DNA helicase; contains IPR000330 (SNF2-related), IPR001487 (Bromodomain), IPR001650 (He…
CU1NC106	GO:0010628	positive regulation of gene expression	7	biological_process	4 out of 23 genes, 17.4%	507 out of 25600 genes, 2.0%	0.00099	0.01756	Csa1M086920.1;Csa5M582200.1;Csa1M086920.2;Csa3M122300.1	Sumo ligase, putative; contains IPR003034 (SAP domain), IPR004181 (Zinc finger, MIZ-type), IPR013083 (Zinc finger, RING/FYVE/PHD-type);80 kDa MCM3-associated protein; contains IPR005062 (SAC3/GANP/Nin1/mts3/eIF-3 p25);Sumo ligase, putative; contains IPR003034 (SAP domain), IPR004181 (Zinc finger, MIZ-type), IPR013083 (Zinc finger, RING/FYVE/PHD-type);DNA helicase; contains IPR000330 (SNF2-related…
CU1NC106	GO:0007028	cytoplasm organization	4	biological_process	2 out of 23 genes, 8.7%	54 out of 25600 genes, 0.2%	0.00107	0.0181	Csa1M086920.1;Csa1M086920.2	Sumo ligase, putative; contains IPR003034 (SAP domain), IPR004181 (Zinc finger, MIZ-type), IPR013083 (Zinc finger, RING/FYVE/PHD-type);Sumo ligase, putative; contains IPR003034 (SAP domain), IPR004181 (Zinc finger, MIZ-type), IPR013083 (Zinc finger, RING/FYVE/PHD-type)
CU1NC106	GO:0009910	negative regulation of flower development	8	biological_process	2 out of 23 genes, 8.7%	56 out of 25600 genes, 0.2%	0.00115	0.01907	Csa1M086920.1;Csa1M086920.2	Sumo ligase, putative; contains IPR003034 (SAP domain), IPR004181 (Zinc finger, MIZ-type), IPR013083 (Zinc finger, RING/FYVE/PHD-type);Sumo ligase, putative; contains IPR003034 (SAP domain), IPR004181 (Zinc finger, MIZ-type), IPR013083 (Zinc finger, RING/FYVE/PHD-type)
CU1NC106	GO:0009787	regulation of abscisic acid mediated signaling pathway	7	biological_process	3 out of 23 genes, 13.0%	235 out of 25600 genes, 0.9%	0.00118	0.01909	Csa1M086920.1;Csa6M489930.1;Csa1M086920.2	Sumo ligase, putative; contains IPR003034 (SAP domain), IPR004181 (Zinc finger, MIZ-type), IPR013083 (Zinc finger, RING/FYVE/PHD-type);Guanine nucleotide-binding protein alpha-2 subunit; contains IPR001019 (Guanine nucleotide binding protein (G-protein), alpha subunit), IPR027417 (P-loop containing nucleoside triphosphate hydrolase);Sumo ligase, putative; contains IPR003034 (SAP domain), IPR00418…
CU1NC106	GO:0070647	protein modification by small protein conjugation or removal	8	biological_process	4 out of 23 genes, 17.4%	532 out of 25600 genes, 2.1%	0.00119	0.01867	Csa1M086920.1;Csa6M362420.1;Csa1M086920.2;Csa6M362420.2	Sumo ligase, putative; contains IPR003034 (SAP domain), IPR004181 (Zinc finger, MIZ-type), IPR013083 (Zinc finger, RING/FYVE/PHD-type);Retinoblastoma-binding protein; contains IPR001878 (Zinc finger, CCHC-type), IPR013083 (Zinc finger, RING/FYVE/PHD-type), IPR014891 (DWNN domain);Sumo ligase, putative; contains IPR003034 (SAP domain), IPR004181 (Zinc finger, MIZ-type), IPR013083 (Zinc finger, RIN…
CU1NC106	GO:0080090	regulation of primary metabolic process	5	biological_process	10 out of 23 genes, 43.5%	3938 out of 25600 genes, 15.4%	0.00121	0.0187	Csa3M890030.2;Csa1M086920.1;Csa5M582200.1;Csa6M095310.1;Csa4M358660.1;Csa6M151700.1;Csa6M489930.1;Csa3M890030.1;Csa1M086920.2;Csa3M122300.1	WD and tetratricopeptide repeat protein, putative; contains IPR011990 (Tetratricopeptide-like helical), IPR015943 (WD40/YVTN repeat-like-containing domain);Sumo ligase, putative; contains IPR003034 (SAP domain), IPR004181 (Zinc finger, MIZ-type), IPR013083 (Zinc finger, RING/FYVE/PHD-type);80 kDa MCM3-associated protein; contains IPR005062 (SAC3/GANP/Nin1/mts3/eIF-3 p25);Calmodulin-binding transc…
CU1NC106	GO:0045935	positive regulation of nucleobase, nucleoside, nucleotide and nucleic acid metabolic process	7	biological_process	4 out of 23 genes, 17.4%	560 out of 25600 genes, 2.2%	0.00144	0.02043	Csa1M086920.1;Csa5M582200.1;Csa1M086920.2;Csa3M122300.1	Sumo ligase, putative; contains IPR003034 (SAP domain), IPR004181 (Zinc finger, MIZ-type), IPR013083 (Zinc finger, RING/FYVE/PHD-type);80 kDa MCM3-associated protein; contains IPR005062 (SAC3/GANP/Nin1/mts3/eIF-3 p25);Sumo ligase, putative; contains IPR003034 (SAP domain), IPR004181 (Zinc finger, MIZ-type), IPR013083 (Zinc finger, RING/FYVE/PHD-type);DNA helicase; contains IPR000330 (SNF2-related…
CU1NC106	GO:0010557	positive regulation of macromolecule biosynthetic process	7	biological_process	4 out of 23 genes, 17.4%	565 out of 25600 genes, 2.2%	0.00148	0.02	Csa1M086920.1;Csa5M582200.1;Csa1M086920.2;Csa3M122300.1	Sumo ligase, putative; contains IPR003034 (SAP domain), IPR004181 (Zinc finger, MIZ-type), IPR013083 (Zinc finger, RING/FYVE/PHD-type);80 kDa MCM3-associated protein; contains IPR005062 (SAC3/GANP/Nin1/mts3/eIF-3 p25);Sumo ligase, putative; contains IPR003034 (SAP domain), IPR004181 (Zinc finger, MIZ-type), IPR013083 (Zinc finger, RING/FYVE/PHD-type);DNA helicase; contains IPR000330 (SNF2-related…
CU1NC106	GO:0051173	positive regulation of nitrogen compound metabolic process	6	biological_process	4 out of 23 genes, 17.4%	566 out of 25600 genes, 2.2%	0.00149	0.02	Csa1M086920.1;Csa5M582200.1;Csa1M086920.2;Csa3M122300.1	Sumo ligase, putative; contains IPR003034 (SAP domain), IPR004181 (Zinc finger, MIZ-type), IPR013083 (Zinc finger, RING/FYVE/PHD-type);80 kDa MCM3-associated protein; contains IPR005062 (SAC3/GANP/Nin1/mts3/eIF-3 p25);Sumo ligase, putative; contains IPR003034 (SAP domain), IPR004181 (Zinc finger, MIZ-type), IPR013083 (Zinc finger, RING/FYVE/PHD-type);DNA helicase; contains IPR000330 (SNF2-related…
CU1NC106	GO:0040018	positive regulation of multicellular organism growth	6	biological_process	2 out of 23 genes, 8.7%	64 out of 25600 genes, 0.2%	0.0015	0.0196	Csa1M086920.1;Csa1M086920.2	Sumo ligase, putative; contains IPR003034 (SAP domain), IPR004181 (Zinc finger, MIZ-type), IPR013083 (Zinc finger, RING/FYVE/PHD-type);Sumo ligase, putative; contains IPR003034 (SAP domain), IPR004181 (Zinc finger, MIZ-type), IPR013083 (Zinc finger, RING/FYVE/PHD-type)
CU1NC106	GO:0007569	cell aging	5	biological_process	2 out of 23 genes, 8.7%	65 out of 25600 genes, 0.3%	0.00155	0.01961	Csa1M086920.1;Csa1M086920.2	Sumo ligase, putative; contains IPR003034 (SAP domain), IPR004181 (Zinc finger, MIZ-type), IPR013083 (Zinc finger, RING/FYVE/PHD-type);Sumo ligase, putative; contains IPR003034 (SAP domain), IPR004181 (Zinc finger, MIZ-type), IPR013083 (Zinc finger, RING/FYVE/PHD-type)
CU1NC106	GO:0016192	vesicle-mediated transport	5	biological_process	5 out of 23 genes, 21.7%	994 out of 25600 genes, 3.9%	0.00163	0.01962	Csa6M489930.1;Csa3M116870.1;Csa3M122300.1;Csa5M522960.1;Csa4M358660.1	Guanine nucleotide-binding protein alpha-2 subunit; contains IPR001019 (Guanine nucleotide binding protein (G-protein), alpha subunit), IPR027417 (P-loop containing nucleoside triphosphate hydrolase);Vacuolar protein sorting-associated protein 8-like protein; contains IPR000547 (Clathrin, heavy chain/VPS, 7-fold repeat), IPR001841 (Zinc finger, RING-type), IPR011011 (Zinc finger, FYVE/PHD-type), …
CU1NC106	GO:2000112	regulation of cellular macromolecule biosynthetic process	7	biological_process	9 out of 23 genes, 39.1%	3368 out of 25600 genes, 13.2%	0.00167	0.02075	Csa3M890030.2;Csa1M086920.1;Csa5M582200.1;Csa6M095310.1;Csa4M358660.1;Csa6M151700.1;Csa3M890030.1;Csa1M086920.2;Csa3M122300.1	WD and tetratricopeptide repeat protein, putative; contains IPR011990 (Tetratricopeptide-like helical), IPR015943 (WD40/YVTN repeat-like-containing domain);Sumo ligase, putative; contains IPR003034 (SAP domain), IPR004181 (Zinc finger, MIZ-type), IPR013083 (Zinc finger, RING/FYVE/PHD-type);80 kDa MCM3-associated protein; contains IPR005062 (SAC3/GANP/Nin1/mts3/eIF-3 p25);Calmodulin-binding transc…
CU1NC106	GO:0010556	regulation of macromolecule biosynthetic process	6	biological_process	9 out of 23 genes, 39.1%	3378 out of 25600 genes, 13.2%	0.0017	0.02037	Csa3M890030.2;Csa1M086920.1;Csa5M582200.1;Csa6M095310.1;Csa4M358660.1;Csa6M151700.1;Csa3M890030.1;Csa1M086920.2;Csa3M122300.1	WD and tetratricopeptide repeat protein, putative; contains IPR011990 (Tetratricopeptide-like helical), IPR015943 (WD40/YVTN repeat-like-containing domain);Sumo ligase, putative; contains IPR003034 (SAP domain), IPR004181 (Zinc finger, MIZ-type), IPR013083 (Zinc finger, RING/FYVE/PHD-type);80 kDa MCM3-associated protein; contains IPR005062 (SAC3/GANP/Nin1/mts3/eIF-3 p25);Calmodulin-binding transc…
CU1NC106	GO:0031323	regulation of cellular metabolic process	5	biological_process	10 out of 23 genes, 43.5%	4132 out of 25600 genes, 16.1%	0.00177	0.02	Csa3M890030.2;Csa1M086920.1;Csa5M582200.1;Csa6M095310.1;Csa4M358660.1;Csa6M151700.1;Csa6M489930.1;Csa3M890030.1;Csa1M086920.2;Csa3M122300.1	WD and tetratricopeptide repeat protein, putative; contains IPR011990 (Tetratricopeptide-like helical), IPR015943 (WD40/YVTN repeat-like-containing domain);Sumo ligase, putative; contains IPR003034 (SAP domain), IPR004181 (Zinc finger, MIZ-type), IPR013083 (Zinc finger, RING/FYVE/PHD-type);80 kDa MCM3-associated protein; contains IPR005062 (SAC3/GANP/Nin1/mts3/eIF-3 p25);Calmodulin-binding transc…
CU1NC106	GO:0016481	negative regulation of transcription	10	biological_process	4 out of 23 genes, 17.4%	596 out of 25600 genes, 2.3%	0.00181	0.02	Csa3M890030.2;Csa3M890030.1;Csa3M122300.1;Csa4M358660.1	WD and tetratricopeptide repeat protein, putative; contains IPR011990 (Tetratricopeptide-like helical), IPR015943 (WD40/YVTN repeat-like-containing domain);WD and tetratricopeptide repeat protein, putative; contains IPR011990 (Tetratricopeptide-like helical), IPR015943 (WD40/YVTN repeat-like-containing domain);DNA helicase; contains IPR000330 (SNF2-related), IPR001487 (Bromodomain), IPR001650 (He…
CU1NC106	GO:0006996	organelle organization	4	biological_process	8 out of 23 genes, 34.8%	2733 out of 25600 genes, 10.7%	0.00187	0.01965	Csa1M086920.1;Csa5M582200.1;Csa5M522960.1;Csa2M073020.1;Csa6M151700.1;Csa6M489930.1;Csa1M086920.2;Csa3M122300.1	Sumo ligase, putative; contains IPR003034 (SAP domain), IPR004181 (Zinc finger, MIZ-type), IPR013083 (Zinc finger, RING/FYVE/PHD-type);80 kDa MCM3-associated protein; contains IPR005062 (SAC3/GANP/Nin1/mts3/eIF-3 p25);General vesicular transport factor p115; contains IPR016024 (Armadillo-type fold), IPR024095 (Vesicle tethering protein p115-like);Double-strand-break repair protein rad21-like prot…
CU1NC106	GO:0032869	cellular response to insulin stimulus	9	biological_process	2 out of 23 genes, 8.7%	72 out of 25600 genes, 0.3%	0.00189	0.01931	Csa3M890030.2;Csa3M890030.1	WD and tetratricopeptide repeat protein, putative; contains IPR011990 (Tetratricopeptide-like helical), IPR015943 (WD40/YVTN repeat-like-containing domain);WD and tetratricopeptide repeat protein, putative; contains IPR011990 (Tetratricopeptide-like helical), IPR015943 (WD40/YVTN repeat-like-containing domain)
CU1NC106	GO:0019217	regulation of fatty acid metabolic process	7	biological_process	2 out of 23 genes, 8.7%	73 out of 25600 genes, 0.3%	0.00195	0.01932	Csa3M890030.2;Csa3M890030.1	WD and tetratricopeptide repeat protein, putative; contains IPR011990 (Tetratricopeptide-like helical), IPR015943 (WD40/YVTN repeat-like-containing domain);WD and tetratricopeptide repeat protein, putative; contains IPR011990 (Tetratricopeptide-like helical), IPR015943 (WD40/YVTN repeat-like-containing domain)
CU1NC106	GO:0035107	appendage morphogenesis	6	biological_process	2 out of 23 genes, 8.7%	73 out of 25600 genes, 0.3%	0.00195	0.019	Csa6M489930.1;Csa3M122300.1	Guanine nucleotide-binding protein alpha-2 subunit; contains IPR001019 (Guanine nucleotide binding protein (G-protein), alpha subunit), IPR027417 (P-loop containing nucleoside triphosphate hydrolase);DNA helicase; contains IPR000330 (SNF2-related), IPR001487 (Bromodomain), IPR001650 (Helicase, C-terminal), IPR014978 (Glutamine-Leucine-Glutamine, QLQ), IPR027417 (P-loop containing nucleoside triph…
CU1NC106	GO:0071375	cellular response to peptide hormone stimulus	8	biological_process	2 out of 23 genes, 8.7%	73 out of 25600 genes, 0.3%	0.00195	0.01869	Csa3M890030.2;Csa3M890030.1	WD and tetratricopeptide repeat protein, putative; contains IPR011990 (Tetratricopeptide-like helical), IPR015943 (WD40/YVTN repeat-like-containing domain);WD and tetratricopeptide repeat protein, putative; contains IPR011990 (Tetratricopeptide-like helical), IPR015943 (WD40/YVTN repeat-like-containing domain)
CU1NC106	GO:0031328	positive regulation of cellular biosynthetic process	7	biological_process	4 out of 23 genes, 17.4%	612 out of 25600 genes, 2.4%	0.00199	0.01839	Csa1M086920.1;Csa5M582200.1;Csa1M086920.2;Csa3M122300.1	Sumo ligase, putative; contains IPR003034 (SAP domain), IPR004181 (Zinc finger, MIZ-type), IPR013083 (Zinc finger, RING/FYVE/PHD-type);80 kDa MCM3-associated protein; contains IPR005062 (SAC3/GANP/Nin1/mts3/eIF-3 p25);Sumo ligase, putative; contains IPR003034 (SAP domain), IPR004181 (Zinc finger, MIZ-type), IPR013083 (Zinc finger, RING/FYVE/PHD-type);DNA helicase; contains IPR000330 (SNF2-related…
CU1NC106	GO:0010468	regulation of gene expression	6	biological_process	9 out of 23 genes, 39.1%	3453 out of 25600 genes, 13.5%	0.002	0.0181	Csa3M890030.2;Csa1M086920.1;Csa5M582200.1;Csa6M095310.1;Csa4M358660.1;Csa6M151700.1;Csa3M890030.1;Csa1M086920.2;Csa3M122300.1	WD and tetratricopeptide repeat protein, putative; contains IPR011990 (Tetratricopeptide-like helical), IPR015943 (WD40/YVTN repeat-like-containing domain);Sumo ligase, putative; contains IPR003034 (SAP domain), IPR004181 (Zinc finger, MIZ-type), IPR013083 (Zinc finger, RING/FYVE/PHD-type);80 kDa MCM3-associated protein; contains IPR005062 (SAC3/GANP/Nin1/mts3/eIF-3 p25);Calmodulin-binding transc…
CU1NC106	GO:0007131	reciprocal meiotic recombination	10	biological_process	2 out of 23 genes, 8.7%	75 out of 25600 genes, 0.3%	0.00205	0.01781	Csa3M122300.1;Csa2M073020.1	DNA helicase; contains IPR000330 (SNF2-related), IPR001487 (Bromodomain), IPR001650 (Helicase, C-terminal), IPR014978 (Glutamine-Leucine-Glutamine, QLQ), IPR027417 (P-loop containing nucleoside triphosphate hydrolase);Double-strand-break repair protein rad21-like protein; contains IPR006910 (Rad21/Rec8-like protein, N-terminal), IPR023093 (Rad21/Rec8-like protein, C-terminal)
CU1NC106	GO:0009891	positive regulation of biosynthetic process	6	biological_process	4 out of 23 genes, 17.4%	626 out of 25600 genes, 2.4%	0.00216	0.01785	Csa1M086920.1;Csa5M582200.1;Csa1M086920.2;Csa3M122300.1	Sumo ligase, putative; contains IPR003034 (SAP domain), IPR004181 (Zinc finger, MIZ-type), IPR013083 (Zinc finger, RING/FYVE/PHD-type);80 kDa MCM3-associated protein; contains IPR005062 (SAC3/GANP/Nin1/mts3/eIF-3 p25);Sumo ligase, putative; contains IPR003034 (SAP domain), IPR004181 (Zinc finger, MIZ-type), IPR013083 (Zinc finger, RING/FYVE/PHD-type);DNA helicase; contains IPR000330 (SNF2-related…
CU1NC106	GO:0048736	appendage development	5	biological_process	2 out of 23 genes, 8.7%	83 out of 25600 genes, 0.3%	0.00251	0.02091	Csa6M489930.1;Csa3M122300.1	Guanine nucleotide-binding protein alpha-2 subunit; contains IPR001019 (Guanine nucleotide binding protein (G-protein), alpha subunit), IPR027417 (P-loop containing nucleoside triphosphate hydrolase);DNA helicase; contains IPR000330 (SNF2-related), IPR001487 (Bromodomain), IPR001650 (Helicase, C-terminal), IPR014978 (Glutamine-Leucine-Glutamine, QLQ), IPR027417 (P-loop containing nucleoside triph…
CU1NC106	GO:0006911	phagocytosis, engulfment	8	biological_process	2 out of 23 genes, 8.7%	85 out of 25600 genes, 0.3%	0.00263	0.0209	Csa3M122300.1;Csa4M358660.1	DNA helicase; contains IPR000330 (SNF2-related), IPR001487 (Bromodomain), IPR001650 (Helicase, C-terminal), IPR014978 (Glutamine-Leucine-Glutamine, QLQ), IPR027417 (P-loop containing nucleoside triphosphate hydrolase);Corepressor interacting with RBPJ 1; contains IPR019339 (CBF1-interacting co-repressor CIR, N-terminal domain)
CU1NC106	GO:0010629	negative regulation of gene expression	7	biological_process	4 out of 23 genes, 17.4%	672 out of 25600 genes, 2.6%	0.0028	0.02088	Csa3M890030.2;Csa3M890030.1;Csa3M122300.1;Csa4M358660.1	WD and tetratricopeptide repeat protein, putative; contains IPR011990 (Tetratricopeptide-like helical), IPR015943 (WD40/YVTN repeat-like-containing domain);WD and tetratricopeptide repeat protein, putative; contains IPR011990 (Tetratricopeptide-like helical), IPR015943 (WD40/YVTN repeat-like-containing domain);DNA helicase; contains IPR000330 (SNF2-related), IPR001487 (Bromodomain), IPR001650 (He…
CU1NC106	GO:0045934	negative regulation of nucleobase, nucleoside, nucleotide and nucleic acid metabolic process	7	biological_process	4 out of 23 genes, 17.4%	673 out of 25600 genes, 2.6%	0.00281	0.02087	Csa3M890030.2;Csa3M890030.1;Csa3M122300.1;Csa4M358660.1	WD and tetratricopeptide repeat protein, putative; contains IPR011990 (Tetratricopeptide-like helical), IPR015943 (WD40/YVTN repeat-like-containing domain);WD and tetratricopeptide repeat protein, putative; contains IPR011990 (Tetratricopeptide-like helical), IPR015943 (WD40/YVTN repeat-like-containing domain);DNA helicase; contains IPR000330 (SNF2-related), IPR001487 (Bromodomain), IPR001650 (He…
CU1NC106	GO:0019222	regulation of metabolic process	4	biological_process	10 out of 23 genes, 43.5%	4397 out of 25600 genes, 17.2%	0.00286	0.02171	Csa3M890030.2;Csa1M086920.1;Csa5M582200.1;Csa6M095310.1;Csa4M358660.1;Csa6M151700.1;Csa6M489930.1;Csa3M890030.1;Csa1M086920.2;Csa3M122300.1	WD and tetratricopeptide repeat protein, putative; contains IPR011990 (Tetratricopeptide-like helical), IPR015943 (WD40/YVTN repeat-like-containing domain);Sumo ligase, putative; contains IPR003034 (SAP domain), IPR004181 (Zinc finger, MIZ-type), IPR013083 (Zinc finger, RING/FYVE/PHD-type);80 kDa MCM3-associated protein; contains IPR005062 (SAC3/GANP/Nin1/mts3/eIF-3 p25);Calmodulin-binding transc…
CU1NC106	GO:0051172	negative regulation of nitrogen compound metabolic process	6	biological_process	4 out of 23 genes, 17.4%	682 out of 25600 genes, 2.7%	0.00295	0.02141	Csa3M890030.2;Csa3M890030.1;Csa3M122300.1;Csa4M358660.1	WD and tetratricopeptide repeat protein, putative; contains IPR011990 (Tetratricopeptide-like helical), IPR015943 (WD40/YVTN repeat-like-containing domain);WD and tetratricopeptide repeat protein, putative; contains IPR011990 (Tetratricopeptide-like helical), IPR015943 (WD40/YVTN repeat-like-containing domain);DNA helicase; contains IPR000330 (SNF2-related), IPR001487 (Bromodomain), IPR001650 (He…
CU1NC106	GO:0006906	vesicle fusion	7	biological_process	2 out of 23 genes, 8.7%	92 out of 25600 genes, 0.4%	0.00307	0.02278	Csa6M489930.1;Csa5M522960.1	Guanine nucleotide-binding protein alpha-2 subunit; contains IPR001019 (Guanine nucleotide binding protein (G-protein), alpha subunit), IPR027417 (P-loop containing nucleoside triphosphate hydrolase);General vesicular transport factor p115; contains IPR016024 (Armadillo-type fold), IPR024095 (Vesicle tethering protein p115-like)
CU1NC106	GO:0016043	cellular component organization	3	biological_process	11 out of 23 genes, 47.8%	5302 out of 25600 genes, 20.7%	0.00332	0.02411	Csa3M890030.2;Csa1M086920.1;Csa5M582200.1;Csa5M522960.1;Csa2M073020.1;Csa4M358660.1;Csa6M151700.1;Csa6M489930.1;Csa3M890030.1;Csa1M086920.2;Csa3M122300.1	WD and tetratricopeptide repeat protein, putative; contains IPR011990 (Tetratricopeptide-like helical), IPR015943 (WD40/YVTN repeat-like-containing domain);Sumo ligase, putative; contains IPR003034 (SAP domain), IPR004181 (Zinc finger, MIZ-type), IPR013083 (Zinc finger, RING/FYVE/PHD-type);80 kDa MCM3-associated protein; contains IPR005062 (SAC3/GANP/Nin1/mts3/eIF-3 p25);General vesicular transpo…
CU1NC106	GO:0010604	positive regulation of macromolecule metabolic process	6	biological_process	4 out of 23 genes, 17.4%	712 out of 25600 genes, 2.8%	0.00344	0.02541	Csa1M086920.1;Csa5M582200.1;Csa1M086920.2;Csa3M122300.1	Sumo ligase, putative; contains IPR003034 (SAP domain), IPR004181 (Zinc finger, MIZ-type), IPR013083 (Zinc finger, RING/FYVE/PHD-type);80 kDa MCM3-associated protein; contains IPR005062 (SAC3/GANP/Nin1/mts3/eIF-3 p25);Sumo ligase, putative; contains IPR003034 (SAP domain), IPR004181 (Zinc finger, MIZ-type), IPR013083 (Zinc finger, RING/FYVE/PHD-type);DNA helicase; contains IPR000330 (SNF2-related…
CU1NC106	GO:2000113	negative regulation of cellular macromolecule biosynthetic process	8	biological_process	4 out of 23 genes, 17.4%	725 out of 25600 genes, 2.8%	0.00367	0.02667	Csa3M890030.2;Csa3M890030.1;Csa3M122300.1;Csa4M358660.1	WD and tetratricopeptide repeat protein, putative; contains IPR011990 (Tetratricopeptide-like helical), IPR015943 (WD40/YVTN repeat-like-containing domain);WD and tetratricopeptide repeat protein, putative; contains IPR011990 (Tetratricopeptide-like helical), IPR015943 (WD40/YVTN repeat-like-containing domain);DNA helicase; contains IPR000330 (SNF2-related), IPR001487 (Bromodomain), IPR001650 (He…
CU1NC106	GO:0060255	regulation of macromolecule metabolic process	5	biological_process	9 out of 23 genes, 39.1%	3782 out of 25600 genes, 14.8%	0.00378	0.02921	Csa3M890030.2;Csa1M086920.1;Csa5M582200.1;Csa6M095310.1;Csa4M358660.1;Csa6M151700.1;Csa3M890030.1;Csa1M086920.2;Csa3M122300.1	WD and tetratricopeptide repeat protein, putative; contains IPR011990 (Tetratricopeptide-like helical), IPR015943 (WD40/YVTN repeat-like-containing domain);Sumo ligase, putative; contains IPR003034 (SAP domain), IPR004181 (Zinc finger, MIZ-type), IPR013083 (Zinc finger, RING/FYVE/PHD-type);80 kDa MCM3-associated protein; contains IPR005062 (SAC3/GANP/Nin1/mts3/eIF-3 p25);Calmodulin-binding transc…
CU1NC106	GO:0002165	instar larval or pupal development	6	biological_process	2 out of 23 genes, 8.7%	104 out of 25600 genes, 0.4%	0.00391	0.02935	Csa6M489930.1;Csa3M122300.1	Guanine nucleotide-binding protein alpha-2 subunit; contains IPR001019 (Guanine nucleotide binding protein (G-protein), alpha subunit), IPR027417 (P-loop containing nucleoside triphosphate hydrolase);DNA helicase; contains IPR000330 (SNF2-related), IPR001487 (Bromodomain), IPR001650 (Helicase, C-terminal), IPR014978 (Glutamine-Leucine-Glutamine, QLQ), IPR027417 (P-loop containing nucleoside triph…
CU1NC106	GO:0010558	negative regulation of macromolecule biosynthetic process	7	biological_process	4 out of 23 genes, 17.4%	738 out of 25600 genes, 2.9%	0.00391	0.02897	Csa3M890030.2;Csa3M890030.1;Csa3M122300.1;Csa4M358660.1	WD and tetratricopeptide repeat protein, putative; contains IPR011990 (Tetratricopeptide-like helical), IPR015943 (WD40/YVTN repeat-like-containing domain);WD and tetratricopeptide repeat protein, putative; contains IPR011990 (Tetratricopeptide-like helical), IPR015943 (WD40/YVTN repeat-like-containing domain);DNA helicase; contains IPR000330 (SNF2-related), IPR001487 (Bromodomain), IPR001650 (He…
CU1NC106	GO:0032868	response to insulin stimulus	8	biological_process	2 out of 23 genes, 8.7%	106 out of 25600 genes, 0.4%	0.00405	0.02937	Csa3M890030.2;Csa3M890030.1	WD and tetratricopeptide repeat protein, putative; contains IPR011990 (Tetratricopeptide-like helical), IPR015943 (WD40/YVTN repeat-like-containing domain);WD and tetratricopeptide repeat protein, putative; contains IPR011990 (Tetratricopeptide-like helical), IPR015943 (WD40/YVTN repeat-like-containing domain)
CU1NC106	GO:0031327	negative regulation of cellular biosynthetic process	7	biological_process	4 out of 23 genes, 17.4%	773 out of 25600 genes, 3.0%	0.00462	0.033	Csa3M890030.2;Csa3M890030.1;Csa3M122300.1;Csa4M358660.1	WD and tetratricopeptide repeat protein, putative; contains IPR011990 (Tetratricopeptide-like helical), IPR015943 (WD40/YVTN repeat-like-containing domain);WD and tetratricopeptide repeat protein, putative; contains IPR011990 (Tetratricopeptide-like helical), IPR015943 (WD40/YVTN repeat-like-containing domain);DNA helicase; contains IPR000330 (SNF2-related), IPR001487 (Bromodomain), IPR001650 (He…
CU1NC106	GO:0046890	regulation of lipid biosynthetic process	7	biological_process	2 out of 23 genes, 8.7%	114 out of 25600 genes, 0.4%	0.00467	0.03333	Csa3M890030.2;Csa3M890030.1	WD and tetratricopeptide repeat protein, putative; contains IPR011990 (Tetratricopeptide-like helical), IPR015943 (WD40/YVTN repeat-like-containing domain);WD and tetratricopeptide repeat protein, putative; contains IPR011990 (Tetratricopeptide-like helical), IPR015943 (WD40/YVTN repeat-like-containing domain)
CU1NC106	GO:0071842	cellular component organization at cellular level	3	biological_process	8 out of 23 genes, 34.8%	3163 out of 25600 genes, 12.4%	0.00473	0.03317	Csa1M086920.1;Csa5M582200.1;Csa5M522960.1;Csa2M073020.1;Csa6M151700.1;Csa6M489930.1;Csa1M086920.2;Csa3M122300.1	Sumo ligase, putative; contains IPR003034 (SAP domain), IPR004181 (Zinc finger, MIZ-type), IPR013083 (Zinc finger, RING/FYVE/PHD-type);80 kDa MCM3-associated protein; contains IPR005062 (SAC3/GANP/Nin1/mts3/eIF-3 p25);General vesicular transport factor p115; contains IPR016024 (Armadillo-type fold), IPR024095 (Vesicle tethering protein p115-like);Double-strand-break repair protein rad21-like prot…
CU1NC106	GO:0009890	negative regulation of biosynthetic process	6	biological_process	4 out of 23 genes, 17.4%	779 out of 25600 genes, 3.0%	0.00475	0.03277	Csa3M890030.2;Csa3M890030.1;Csa3M122300.1;Csa4M358660.1	WD and tetratricopeptide repeat protein, putative; contains IPR011990 (Tetratricopeptide-like helical), IPR015943 (WD40/YVTN repeat-like-containing domain);WD and tetratricopeptide repeat protein, putative; contains IPR011990 (Tetratricopeptide-like helical), IPR015943 (WD40/YVTN repeat-like-containing domain);DNA helicase; contains IPR000330 (SNF2-related), IPR001487 (Bromodomain), IPR001650 (He…
CU1NC106	GO:0031325	positive regulation of cellular metabolic process	6	biological_process	4 out of 23 genes, 17.4%	793 out of 25600 genes, 3.1%	0.00505	0.0331	Csa1M086920.1;Csa5M582200.1;Csa1M086920.2;Csa3M122300.1	Sumo ligase, putative; contains IPR003034 (SAP domain), IPR004181 (Zinc finger, MIZ-type), IPR013083 (Zinc finger, RING/FYVE/PHD-type);80 kDa MCM3-associated protein; contains IPR005062 (SAC3/GANP/Nin1/mts3/eIF-3 p25);Sumo ligase, putative; contains IPR003034 (SAP domain), IPR004181 (Zinc finger, MIZ-type), IPR013083 (Zinc finger, RING/FYVE/PHD-type);DNA helicase; contains IPR000330 (SNF2-related…
CU1NC106	GO:0016055	Wnt receptor signaling pathway	7	biological_process	2 out of 23 genes, 8.7%	120 out of 25600 genes, 0.5%	0.00516	0.03412	Csa6M489930.1;Csa3M122300.1	Guanine nucleotide-binding protein alpha-2 subunit; contains IPR001019 (Guanine nucleotide binding protein (G-protein), alpha subunit), IPR027417 (P-loop containing nucleoside triphosphate hydrolase);DNA helicase; contains IPR000330 (SNF2-related), IPR001487 (Bromodomain), IPR001650 (Helicase, C-terminal), IPR014978 (Glutamine-Leucine-Glutamine, QLQ), IPR027417 (P-loop containing nucleoside triph…
CU1NC106	GO:0040010	positive regulation of growth rate	6	biological_process	3 out of 23 genes, 13.0%	405 out of 25600 genes, 1.6%	0.0055	0.03558	Csa1M086920.1;Csa1M086920.2;Csa3M122300.1	Sumo ligase, putative; contains IPR003034 (SAP domain), IPR004181 (Zinc finger, MIZ-type), IPR013083 (Zinc finger, RING/FYVE/PHD-type);Sumo ligase, putative; contains IPR003034 (SAP domain), IPR004181 (Zinc finger, MIZ-type), IPR013083 (Zinc finger, RING/FYVE/PHD-type);DNA helicase; contains IPR000330 (SNF2-related), IPR001487 (Bromodomain), IPR001650 (Helicase, C-terminal), IPR014978 (Glutamine-…
CU1NC106	GO:0009893	positive regulation of metabolic process	5	biological_process	4 out of 23 genes, 17.4%	813 out of 25600 genes, 3.2%	0.00552	0.0354	Csa1M086920.1;Csa5M582200.1;Csa1M086920.2;Csa3M122300.1	Sumo ligase, putative; contains IPR003034 (SAP domain), IPR004181 (Zinc finger, MIZ-type), IPR013083 (Zinc finger, RING/FYVE/PHD-type);80 kDa MCM3-associated protein; contains IPR005062 (SAC3/GANP/Nin1/mts3/eIF-3 p25);Sumo ligase, putative; contains IPR003034 (SAP domain), IPR004181 (Zinc finger, MIZ-type), IPR013083 (Zinc finger, RING/FYVE/PHD-type);DNA helicase; contains IPR000330 (SNF2-related…
CU1NC106	GO:0016044	cellular membrane organization	4	biological_process	4 out of 23 genes, 17.4%	816 out of 25600 genes, 3.2%	0.00559	0.03545	Csa6M489930.1;Csa3M122300.1;Csa5M522960.1;Csa4M358660.1	Guanine nucleotide-binding protein alpha-2 subunit; contains IPR001019 (Guanine nucleotide binding protein (G-protein), alpha subunit), IPR027417 (P-loop containing nucleoside triphosphate hydrolase);DNA helicase; contains IPR000330 (SNF2-related), IPR001487 (Bromodomain), IPR001650 (Helicase, C-terminal), IPR014978 (Glutamine-Leucine-Glutamine, QLQ), IPR027417 (P-loop containing nucleoside triph…
CU1NC106	GO:0061024	membrane organization	4	biological_process	4 out of 23 genes, 17.4%	816 out of 25600 genes, 3.2%	0.00559	0.03506	Csa6M489930.1;Csa3M122300.1;Csa5M522960.1;Csa4M358660.1	Guanine nucleotide-binding protein alpha-2 subunit; contains IPR001019 (Guanine nucleotide binding protein (G-protein), alpha subunit), IPR027417 (P-loop containing nucleoside triphosphate hydrolase);DNA helicase; contains IPR000330 (SNF2-related), IPR001487 (Bromodomain), IPR001650 (Helicase, C-terminal), IPR014978 (Glutamine-Leucine-Glutamine, QLQ), IPR027417 (P-loop containing nucleoside triph…
CU1NC106	GO:0044260	cellular macromolecule metabolic process	5	biological_process	14 out of 23 genes, 60.9%	8474 out of 25600 genes, 33.1%	0.00575	0.03489	Csa1M086920.1;Csa6M362420.1;Csa5M582200.1;Csa6M095310.1;Csa6M362420.2;Csa2M073020.1;Csa4M358660.1;Csa5M242650.1;Csa2M036630.1;Csa6M151700.1;Csa6M489930.1;Csa1M086920.2;Csa3M122300.1;Csa7M427100.1	Sumo ligase, putative; contains IPR003034 (SAP domain), IPR004181 (Zinc finger, MIZ-type), IPR013083 (Zinc finger, RING/FYVE/PHD-type);Retinoblastoma-binding protein; contains IPR001878 (Zinc finger, CCHC-type), IPR013083 (Zinc finger, RING/FYVE/PHD-type), IPR014891 (DWNN domain);80 kDa MCM3-associated protein; contains IPR005062 (SAC3/GANP/Nin1/mts3/eIF-3 p25);Calmodulin-binding transcription ac…
CU1NC106	GO:0040014	regulation of multicellular organism growth	5	biological_process	2 out of 23 genes, 8.7%	129 out of 25600 genes, 0.5%	0.00594	0.0356	Csa1M086920.1;Csa1M086920.2	Sumo ligase, putative; contains IPR003034 (SAP domain), IPR004181 (Zinc finger, MIZ-type), IPR013083 (Zinc finger, RING/FYVE/PHD-type);Sumo ligase, putative; contains IPR003034 (SAP domain), IPR004181 (Zinc finger, MIZ-type), IPR013083 (Zinc finger, RING/FYVE/PHD-type)
CU1NC106	GO:0090304	nucleic acid metabolic process	6	biological_process	10 out of 23 genes, 43.5%	4849 out of 25600 genes, 18.9%	0.00599	0.03565	Csa1M086920.1;Csa5M582200.1;Csa6M095310.1;Csa2M073020.1;Csa4M358660.1;Csa5M242650.1;Csa2M036630.1;Csa1M086920.2;Csa3M122300.1;Csa7M427100.1	Sumo ligase, putative; contains IPR003034 (SAP domain), IPR004181 (Zinc finger, MIZ-type), IPR013083 (Zinc finger, RING/FYVE/PHD-type);80 kDa MCM3-associated protein; contains IPR005062 (SAC3/GANP/Nin1/mts3/eIF-3 p25);Calmodulin-binding transcription activator; contains IPR000048 (IQ motif, EF-hand binding site), IPR005559 (CG-1 DNA-binding domain), IPR013783 (Immunoglobulin-like fold), IPR014756…
CU1NC106	GO:0040009	regulation of growth rate	5	biological_process	3 out of 23 genes, 13.0%	419 out of 25600 genes, 1.6%	0.00604	0.03548	Csa1M086920.1;Csa1M086920.2;Csa3M122300.1	Sumo ligase, putative; contains IPR003034 (SAP domain), IPR004181 (Zinc finger, MIZ-type), IPR013083 (Zinc finger, RING/FYVE/PHD-type);Sumo ligase, putative; contains IPR003034 (SAP domain), IPR004181 (Zinc finger, MIZ-type), IPR013083 (Zinc finger, RING/FYVE/PHD-type);DNA helicase; contains IPR000330 (SNF2-related), IPR001487 (Bromodomain), IPR001650 (Helicase, C-terminal), IPR014978 (Glutamine-…
CU1NC106	GO:0043434	response to peptide hormone stimulus	7	biological_process	2 out of 23 genes, 8.7%	131 out of 25600 genes, 0.5%	0.00612	0.03574	Csa3M890030.2;Csa3M890030.1	WD and tetratricopeptide repeat protein, putative; contains IPR011990 (Tetratricopeptide-like helical), IPR015943 (WD40/YVTN repeat-like-containing domain);WD and tetratricopeptide repeat protein, putative; contains IPR011990 (Tetratricopeptide-like helical), IPR015943 (WD40/YVTN repeat-like-containing domain)
CU1NC106	GO:0006259	DNA metabolic process	7	biological_process	5 out of 23 genes, 21.7%	1356 out of 25600 genes, 5.3%	0.00625	0.03579	Csa2M036630.1;Csa5M582200.1;Csa3M122300.1;Csa7M427100.1;Csa2M073020.1	Putative autophagy domain family protein; contains IPR019460 (Autophagy-related protein 11);80 kDa MCM3-associated protein; contains IPR005062 (SAC3/GANP/Nin1/mts3/eIF-3 p25);DNA helicase; contains IPR000330 (SNF2-related), IPR001487 (Bromodomain), IPR001650 (Helicase, C-terminal), IPR014978 (Glutamine-Leucine-Glutamine, QLQ), IPR027417 (P-loop containing nucleoside triphosphate hydrolase);Unknow…
CU1NC106	GO:0007127	meiosis I	8	biological_process	2 out of 23 genes, 8.7%	136 out of 25600 genes, 0.5%	0.00658	0.03625	Csa3M122300.1;Csa2M073020.1	DNA helicase; contains IPR000330 (SNF2-related), IPR001487 (Bromodomain), IPR001650 (Helicase, C-terminal), IPR014978 (Glutamine-Leucine-Glutamine, QLQ), IPR027417 (P-loop containing nucleoside triphosphate hydrolase);Double-strand-break repair protein rad21-like protein; contains IPR006910 (Rad21/Rec8-like protein, N-terminal), IPR023093 (Rad21/Rec8-like protein, C-terminal)
CU1NC106	GO:0035466	regulation of signaling pathway	6	biological_process	4 out of 23 genes, 17.4%	855 out of 25600 genes, 3.3%	0.00659	0.03588	Csa1M086920.1;Csa6M489930.1;Csa1M086920.2;Csa3M122300.1	Sumo ligase, putative; contains IPR003034 (SAP domain), IPR004181 (Zinc finger, MIZ-type), IPR013083 (Zinc finger, RING/FYVE/PHD-type);Guanine nucleotide-binding protein alpha-2 subunit; contains IPR001019 (Guanine nucleotide binding protein (G-protein), alpha subunit), IPR027417 (P-loop containing nucleoside triphosphate hydrolase);Sumo ligase, putative; contains IPR003034 (SAP domain), IPR00418…
CU1NC106	GO:0007010	cytoskeleton organization	5	biological_process	4 out of 23 genes, 17.4%	859 out of 25600 genes, 3.4%	0.0067	0.03571	Csa5M582200.1;Csa6M489930.1;Csa3M122300.1;Csa2M073020.1	80 kDa MCM3-associated protein; contains IPR005062 (SAC3/GANP/Nin1/mts3/eIF-3 p25);Guanine nucleotide-binding protein alpha-2 subunit; contains IPR001019 (Guanine nucleotide binding protein (G-protein), alpha subunit), IPR027417 (P-loop containing nucleoside triphosphate hydrolase);DNA helicase; contains IPR000330 (SNF2-related), IPR001487 (Bromodomain), IPR001650 (Helicase, C-terminal), IPR01497…
CU1NC106	GO:0071840	cellular component organization or biogenesis	2	biological_process	11 out of 23 genes, 47.8%	5786 out of 25600 genes, 22.6%	0.00676	0.03535	Csa3M890030.2;Csa1M086920.1;Csa5M582200.1;Csa5M522960.1;Csa2M073020.1;Csa4M358660.1;Csa6M151700.1;Csa6M489930.1;Csa3M890030.1;Csa1M086920.2;Csa3M122300.1	WD and tetratricopeptide repeat protein, putative; contains IPR011990 (Tetratricopeptide-like helical), IPR015943 (WD40/YVTN repeat-like-containing domain);Sumo ligase, putative; contains IPR003034 (SAP domain), IPR004181 (Zinc finger, MIZ-type), IPR013083 (Zinc finger, RING/FYVE/PHD-type);80 kDa MCM3-associated protein; contains IPR005062 (SAC3/GANP/Nin1/mts3/eIF-3 p25);General vesicular transpo…
CU1NC106	GO:0051240	positive regulation of multicellular organismal process	5	biological_process	2 out of 23 genes, 8.7%	139 out of 25600 genes, 0.5%	0.00687	0.035	Csa1M086920.1;Csa1M086920.2	Sumo ligase, putative; contains IPR003034 (SAP domain), IPR004181 (Zinc finger, MIZ-type), IPR013083 (Zinc finger, RING/FYVE/PHD-type);Sumo ligase, putative; contains IPR003034 (SAP domain), IPR004181 (Zinc finger, MIZ-type), IPR013083 (Zinc finger, RING/FYVE/PHD-type)
CU1NC106	GO:0048609	reproductive process in a multicellular organism	4	biological_process	4 out of 23 genes, 17.4%	874 out of 25600 genes, 3.4%	0.00711	0.03624	Csa1M086920.1;Csa5M582200.1;Csa6M489930.1;Csa1M086920.2	Sumo ligase, putative; contains IPR003034 (SAP domain), IPR004181 (Zinc finger, MIZ-type), IPR013083 (Zinc finger, RING/FYVE/PHD-type);80 kDa MCM3-associated protein; contains IPR005062 (SAC3/GANP/Nin1/mts3/eIF-3 p25);Guanine nucleotide-binding protein alpha-2 subunit; contains IPR001019 (Guanine nucleotide binding protein (G-protein), alpha subunit), IPR027417 (P-loop containing nucleoside triph…
CU1NC106	GO:0006944	cellular membrane fusion	5	biological_process	2 out of 23 genes, 8.7%	142 out of 25600 genes, 0.6%	0.00716	0.03608	Csa6M489930.1;Csa5M522960.1	Guanine nucleotide-binding protein alpha-2 subunit; contains IPR001019 (Guanine nucleotide binding protein (G-protein), alpha subunit), IPR027417 (P-loop containing nucleoside triphosphate hydrolase);General vesicular transport factor p115; contains IPR016024 (Armadillo-type fold), IPR024095 (Vesicle tethering protein p115-like)
CU1NC106	GO:0061025	membrane fusion	5	biological_process	2 out of 23 genes, 8.7%	142 out of 25600 genes, 0.6%	0.00716	0.03573	Csa6M489930.1;Csa5M522960.1	Guanine nucleotide-binding protein alpha-2 subunit; contains IPR001019 (Guanine nucleotide binding protein (G-protein), alpha subunit), IPR027417 (P-loop containing nucleoside triphosphate hydrolase);General vesicular transport factor p115; contains IPR016024 (Armadillo-type fold), IPR024095 (Vesicle tethering protein p115-like)
CU1NC106	GO:0032504	multicellular organism reproduction	3	biological_process	4 out of 23 genes, 17.4%	884 out of 25600 genes, 3.5%	0.0074	0.03615	Csa1M086920.1;Csa5M582200.1;Csa6M489930.1;Csa1M086920.2	Sumo ligase, putative; contains IPR003034 (SAP domain), IPR004181 (Zinc finger, MIZ-type), IPR013083 (Zinc finger, RING/FYVE/PHD-type);80 kDa MCM3-associated protein; contains IPR005062 (SAC3/GANP/Nin1/mts3/eIF-3 p25);Guanine nucleotide-binding protein alpha-2 subunit; contains IPR001019 (Guanine nucleotide binding protein (G-protein), alpha subunit), IPR027417 (P-loop containing nucleoside triph…
CU1NC106	GO:0006302	double-strand break repair	9	biological_process	2 out of 23 genes, 8.7%	147 out of 25600 genes, 0.6%	0.00765	0.03752	Csa3M122300.1;Csa2M073020.1	DNA helicase; contains IPR000330 (SNF2-related), IPR001487 (Bromodomain), IPR001650 (Helicase, C-terminal), IPR014978 (Glutamine-Leucine-Glutamine, QLQ), IPR027417 (P-loop containing nucleoside triphosphate hydrolase);Double-strand-break repair protein rad21-like protein; contains IPR006910 (Rad21/Rec8-like protein, N-terminal), IPR023093 (Rad21/Rec8-like protein, C-terminal)
CU1NC106	GO:0048284	organelle fusion	5	biological_process	2 out of 23 genes, 8.7%	148 out of 25600 genes, 0.6%	0.00775	0.03774	Csa6M489930.1;Csa5M522960.1	Guanine nucleotide-binding protein alpha-2 subunit; contains IPR001019 (Guanine nucleotide binding protein (G-protein), alpha subunit), IPR027417 (P-loop containing nucleoside triphosphate hydrolase);General vesicular transport factor p115; contains IPR016024 (Armadillo-type fold), IPR024095 (Vesicle tethering protein p115-like)
CU1NC106	GO:0010565	regulation of cellular ketone metabolic process	6	biological_process	2 out of 23 genes, 8.7%	151 out of 25600 genes, 0.6%	0.00806	0.04	Csa3M890030.2;Csa3M890030.1	WD and tetratricopeptide repeat protein, putative; contains IPR011990 (Tetratricopeptide-like helical), IPR015943 (WD40/YVTN repeat-like-containing domain);WD and tetratricopeptide repeat protein, putative; contains IPR011990 (Tetratricopeptide-like helical), IPR015943 (WD40/YVTN repeat-like-containing domain)
CU1NC106	GO:0000278	mitotic cell cycle	5	biological_process	4 out of 23 genes, 17.4%	913 out of 25600 genes, 3.6%	0.00828	0.04019	Csa5M582200.1;Csa6M489930.1;Csa3M122300.1;Csa2M073020.1	80 kDa MCM3-associated protein; contains IPR005062 (SAC3/GANP/Nin1/mts3/eIF-3 p25);Guanine nucleotide-binding protein alpha-2 subunit; contains IPR001019 (Guanine nucleotide binding protein (G-protein), alpha subunit), IPR027417 (P-loop containing nucleoside triphosphate hydrolase);DNA helicase; contains IPR000330 (SNF2-related), IPR001487 (Bromodomain), IPR001650 (Helicase, C-terminal), IPR01497…
CU1NC106	GO:0000226	microtubule cytoskeleton organization	6	biological_process	3 out of 23 genes, 13.0%	479 out of 25600 genes, 1.9%	0.00872	0.04275	Csa5M582200.1;Csa6M489930.1;Csa2M073020.1	80 kDa MCM3-associated protein; contains IPR005062 (SAC3/GANP/Nin1/mts3/eIF-3 p25);Guanine nucleotide-binding protein alpha-2 subunit; contains IPR001019 (Guanine nucleotide binding protein (G-protein), alpha subunit), IPR027417 (P-loop containing nucleoside triphosphate hydrolase);Double-strand-break repair protein rad21-like protein; contains IPR006910 (Rad21/Rec8-like protein, N-terminal), IPR…
CU1NC106	GO:0045927	positive regulation of growth	5	biological_process	3 out of 23 genes, 13.0%	479 out of 25600 genes, 1.9%	0.00872	0.04236	Csa1M086920.1;Csa1M086920.2;Csa3M122300.1	Sumo ligase, putative; contains IPR003034 (SAP domain), IPR004181 (Zinc finger, MIZ-type), IPR013083 (Zinc finger, RING/FYVE/PHD-type);Sumo ligase, putative; contains IPR003034 (SAP domain), IPR004181 (Zinc finger, MIZ-type), IPR013083 (Zinc finger, RING/FYVE/PHD-type);DNA helicase; contains IPR000330 (SNF2-related), IPR001487 (Bromodomain), IPR001650 (Helicase, C-terminal), IPR014978 (Glutamine-…
CU1NC106	GO:0010605	negative regulation of macromolecule metabolic process	6	biological_process	4 out of 23 genes, 17.4%	950 out of 25600 genes, 3.7%	0.0095	0.04613	Csa3M890030.2;Csa3M890030.1;Csa3M122300.1;Csa4M358660.1	WD and tetratricopeptide repeat protein, putative; contains IPR011990 (Tetratricopeptide-like helical), IPR015943 (WD40/YVTN repeat-like-containing domain);WD and tetratricopeptide repeat protein, putative; contains IPR011990 (Tetratricopeptide-like helical), IPR015943 (WD40/YVTN repeat-like-containing domain);DNA helicase; contains IPR000330 (SNF2-related), IPR001487 (Bromodomain), IPR001650 (He…
CU1NC106	GO:0016050	vesicle organization	5	biological_process	2 out of 23 genes, 8.7%	165 out of 25600 genes, 0.6%	0.00955	0.04625	Csa6M489930.1;Csa5M522960.1	Guanine nucleotide-binding protein alpha-2 subunit; contains IPR001019 (Guanine nucleotide binding protein (G-protein), alpha subunit), IPR027417 (P-loop containing nucleoside triphosphate hydrolase);General vesicular transport factor p115; contains IPR016024 (Armadillo-type fold), IPR024095 (Vesicle tethering protein p115-like)
CU1NC106	GO:0019216	regulation of lipid metabolic process	6	biological_process	2 out of 23 genes, 8.7%	168 out of 25600 genes, 0.7%	0.00989	0.04796	Csa3M890030.2;Csa3M890030.1	WD and tetratricopeptide repeat protein, putative; contains IPR011990 (Tetratricopeptide-like helical), IPR015943 (WD40/YVTN repeat-like-containing domain);WD and tetratricopeptide repeat protein, putative; contains IPR011990 (Tetratricopeptide-like helical), IPR015943 (WD40/YVTN repeat-like-containing domain)
CU1NC106	GO:0042127	regulation of cell proliferation	5	biological_process	3 out of 23 genes, 13.0%	503 out of 25600 genes, 2.0%	0.00996	0.04807	Csa1M086920.1;Csa1M086920.2;Csa3M122300.1	Sumo ligase, putative; contains IPR003034 (SAP domain), IPR004181 (Zinc finger, MIZ-type), IPR013083 (Zinc finger, RING/FYVE/PHD-type);Sumo ligase, putative; contains IPR003034 (SAP domain), IPR004181 (Zinc finger, MIZ-type), IPR013083 (Zinc finger, RING/FYVE/PHD-type);DNA helicase; contains IPR000330 (SNF2-related), IPR001487 (Bromodomain), IPR001650 (Helicase, C-terminal), IPR014978 (Glutamine-…
CU1NC106	GO:0031324	negative regulation of cellular metabolic process	6	biological_process	4 out of 23 genes, 17.4%	964 out of 25600 genes, 3.8%	0.00998	0.04765	Csa3M890030.2;Csa3M890030.1;Csa3M122300.1;Csa4M358660.1	WD and tetratricopeptide repeat protein, putative; contains IPR011990 (Tetratricopeptide-like helical), IPR015943 (WD40/YVTN repeat-like-containing domain);WD and tetratricopeptide repeat protein, putative; contains IPR011990 (Tetratricopeptide-like helical), IPR015943 (WD40/YVTN repeat-like-containing domain);DNA helicase; contains IPR000330 (SNF2-related), IPR001487 (Bromodomain), IPR001650 (He…
CU1NC106	GO:0051276	chromosome organization	5	biological_process	4 out of 23 genes, 17.4%	968 out of 25600 genes, 3.8%	0.01013	0.04828	Csa1M086920.1;Csa1M086920.2;Csa3M122300.1;Csa2M073020.1	Sumo ligase, putative; contains IPR003034 (SAP domain), IPR004181 (Zinc finger, MIZ-type), IPR013083 (Zinc finger, RING/FYVE/PHD-type);Sumo ligase, putative; contains IPR003034 (SAP domain), IPR004181 (Zinc finger, MIZ-type), IPR013083 (Zinc finger, RING/FYVE/PHD-type);DNA helicase; contains IPR000330 (SNF2-related), IPR001487 (Bromodomain), IPR001650 (Helicase, C-terminal), IPR014978 (Glutamine-…
CU1NC106	GO:0006909	phagocytosis	7	biological_process	2 out of 23 genes, 8.7%	175 out of 25600 genes, 0.7%	0.01069	0.04974	Csa3M122300.1;Csa4M358660.1	DNA helicase; contains IPR000330 (SNF2-related), IPR001487 (Bromodomain), IPR001650 (Helicase, C-terminal), IPR014978 (Glutamine-Leucine-Glutamine, QLQ), IPR027417 (P-loop containing nucleoside triphosphate hydrolase);Corepressor interacting with RBPJ 1; contains IPR019339 (CBF1-interacting co-repressor CIR, N-terminal domain)
CU1NC106	GO:0005940	septin ring	10	cellular_component	2 out of 23 genes, 8.7%	9 out of 25600 genes, 0.0%	2.76e-05	0	Csa1M086920.1;Csa1M086920.2	Sumo ligase, putative; contains IPR003034 (SAP domain), IPR004181 (Zinc finger, MIZ-type), IPR013083 (Zinc finger, RING/FYVE/PHD-type);Sumo ligase, putative; contains IPR003034 (SAP domain), IPR004181 (Zinc finger, MIZ-type), IPR013083 (Zinc finger, RING/FYVE/PHD-type)
CU1NC106	GO:0032156	septin cytoskeleton	9	cellular_component	2 out of 23 genes, 8.7%	9 out of 25600 genes, 0.0%	2.76e-05	0	Csa1M086920.1;Csa1M086920.2	Sumo ligase, putative; contains IPR003034 (SAP domain), IPR004181 (Zinc finger, MIZ-type), IPR013083 (Zinc finger, RING/FYVE/PHD-type);Sumo ligase, putative; contains IPR003034 (SAP domain), IPR004181 (Zinc finger, MIZ-type), IPR013083 (Zinc finger, RING/FYVE/PHD-type)
CU1NC161	GO:0050614	delta24-sterol reductase activity	8	molecular_function	2 out of 31 genes, 6.5%	2 out of 25600 genes, 0.0%	1.41e-06	0	Csa4M103350.2;Csa4M103350.1	Sterol reductase; contains IPR016166 (FAD-binding, type 2);Sterol reductase; contains IPR016166 (FAD-binding, type 2)
CU1NC161	GO:0003823	antigen binding	3	molecular_function	2 out of 31 genes, 6.5%	3 out of 25600 genes, 0.0%	4.25e-06	0.01	Csa4M103350.2;Csa4M103350.1	Sterol reductase; contains IPR016166 (FAD-binding, type 2);Sterol reductase; contains IPR016166 (FAD-binding, type 2)
CU1NC161	GO:0042605	peptide antigen binding	5	molecular_function	2 out of 31 genes, 6.5%	3 out of 25600 genes, 0.0%	4.25e-06	0.00667	Csa4M103350.2;Csa4M103350.1	Sterol reductase; contains IPR016166 (FAD-binding, type 2);Sterol reductase; contains IPR016166 (FAD-binding, type 2)
CU1NC161	GO:0003885	D-arabinono-1,4-lactone oxidase activity	8	molecular_function	2 out of 31 genes, 6.5%	5 out of 25600 genes, 0.0%	1.41e-05	0.01	Csa4M103350.2;Csa4M103350.1	Sterol reductase; contains IPR016166 (FAD-binding, type 2);Sterol reductase; contains IPR016166 (FAD-binding, type 2)
CU1NC161	GO:0016899	oxidoreductase activity, acting on the CH-OH group of donors, oxygen as acceptor	7	molecular_function	2 out of 31 genes, 6.5%	24 out of 25600 genes, 0.1%	0.00038	0.028	Csa4M103350.2;Csa4M103350.1	Sterol reductase; contains IPR016166 (FAD-binding, type 2);Sterol reductase; contains IPR016166 (FAD-binding, type 2)
CU1NC161	GO:0008447	L-ascorbate oxidase activity	8	molecular_function	2 out of 31 genes, 6.5%	36 out of 25600 genes, 0.1%	0.00087	0.04	Csa6M500640.2;Csa6M500640.1	Ascorbate oxidase; contains IPR017760 (L-ascorbate oxidase, plants);Ascorbate oxidase; contains IPR017760 (L-ascorbate oxidase, plants)
CU1NC161	GO:0008471	laccase activity		molecular_function	2 out of 31 genes, 6.5%	36 out of 25600 genes, 0.1%	0.00087	0.03429	Csa6M500640.2;Csa6M500640.1	Ascorbate oxidase; contains IPR017760 (L-ascorbate oxidase, plants);Ascorbate oxidase; contains IPR017760 (L-ascorbate oxidase, plants)
CU1NC161	GO:0016682	oxidoreductase activity, acting on diphenols and related substances as donors, oxygen as acceptor	7	molecular_function	2 out of 31 genes, 6.5%	42 out of 25600 genes, 0.2%	0.00118	0.045	Csa6M500640.2;Csa6M500640.1	Ascorbate oxidase; contains IPR017760 (L-ascorbate oxidase, plants);Ascorbate oxidase; contains IPR017760 (L-ascorbate oxidase, plants)
CU1NC161	GO:0031639	plasminogen activation	9	biological_process	2 out of 31 genes, 6.5%	2 out of 25600 genes, 0.0%	1.41e-06	0	Csa4M103350.2;Csa4M103350.1	Sterol reductase; contains IPR016166 (FAD-binding, type 2);Sterol reductase; contains IPR016166 (FAD-binding, type 2)
CU1NC161	GO:0031638	zymogen activation	8	biological_process	2 out of 31 genes, 6.5%	4 out of 25600 genes, 0.0%	8.5e-06	0	Csa4M103350.2;Csa4M103350.1	Sterol reductase; contains IPR016166 (FAD-binding, type 2);Sterol reductase; contains IPR016166 (FAD-binding, type 2)
CU1NC161	GO:0042982	amyloid precursor protein metabolic process	6	biological_process	2 out of 31 genes, 6.5%	8 out of 25600 genes, 0.0%	3.95e-05	0	Csa4M103350.2;Csa4M103350.1	Sterol reductase; contains IPR016166 (FAD-binding, type 2);Sterol reductase; contains IPR016166 (FAD-binding, type 2)
CU1NC161	GO:0042987	amyloid precursor protein catabolic process	7	biological_process	2 out of 31 genes, 6.5%	8 out of 25600 genes, 0.0%	3.95e-05	0	Csa4M103350.2;Csa4M103350.1	Sterol reductase; contains IPR016166 (FAD-binding, type 2);Sterol reductase; contains IPR016166 (FAD-binding, type 2)
CU1NC161	GO:0030539	male genitalia development	9	biological_process	2 out of 31 genes, 6.5%	13 out of 25600 genes, 0.1%	0.0001	0.016	Csa4M103350.2;Csa4M103350.1	Sterol reductase; contains IPR016166 (FAD-binding, type 2);Sterol reductase; contains IPR016166 (FAD-binding, type 2)
CU1NC161	GO:0042219	cellular amino acid derivative catabolic process	10	biological_process	3 out of 31 genes, 9.7%	79 out of 25600 genes, 0.3%	0.00011	0.01333	Csa6M501260.1;Csa6M500640.2;Csa6M500640.1	Gamma-glutamyltranspeptidase 1; contains IPR000101 (Gamma-glutamyltranspeptidase);Ascorbate oxidase; contains IPR017760 (L-ascorbate oxidase, plants);Ascorbate oxidase; contains IPR017760 (L-ascorbate oxidase, plants)
CU1NC161	GO:0006516	glycoprotein catabolic process	7	biological_process	2 out of 31 genes, 6.5%	20 out of 25600 genes, 0.1%	0.00026	0.04571	Csa4M103350.2;Csa4M103350.1	Sterol reductase; contains IPR016166 (FAD-binding, type 2);Sterol reductase; contains IPR016166 (FAD-binding, type 2)
CU1NC161	GO:0010466	negative regulation of peptidase activity	11	biological_process	2 out of 31 genes, 6.5%	23 out of 25600 genes, 0.1%	0.00035	0.05	Csa4M103350.2;Csa4M103350.1	Sterol reductase; contains IPR016166 (FAD-binding, type 2);Sterol reductase; contains IPR016166 (FAD-binding, type 2)
CU1NC161	GO:0043154	negative regulation of caspase activity	14	biological_process	2 out of 31 genes, 6.5%	23 out of 25600 genes, 0.1%	0.00035	0.04444	Csa4M103350.2;Csa4M103350.1	Sterol reductase; contains IPR016166 (FAD-binding, type 2);Sterol reductase; contains IPR016166 (FAD-binding, type 2)
CU1NC161	GO:0046546	development of primary male sexual characteristics	6	biological_process	2 out of 31 genes, 6.5%	26 out of 25600 genes, 0.1%	0.00045	0.044	Csa4M103350.2;Csa4M103350.1	Sterol reductase; contains IPR016166 (FAD-binding, type 2);Sterol reductase; contains IPR016166 (FAD-binding, type 2)
CU1NC161	GO:0050896	response to stimulus	2	biological_process	20 out of 31 genes, 64.5%	8745 out of 25600 genes, 34.2%	0.00053	0.04545	Csa6M513530.1;Csa7M070830.1;Csa2M348970.1;Csa5M623860.1;Csa3M142400.1;Csa4M103350.2;Csa5M167220.1;Csa7M430250.1;Csa3M560210.1;Csa3M669600.1;Csa6M500640.1;Csa6M500640.2;Csa1M527850.1;Csa2M163170.1;Csa6M509040.1;Csa3M078260.1;Csa6M501260.1;Csa4M573860.1;Csa1M049960.1;Csa4M103350.1	WRKY transcription factor, putative; contains IPR003657 (DNA-binding WRKY);Unknown protein;Putative receptor-like protein kinase; contains IPR002902 (Gnk2-homologous domain), IPR011009 (Protein kinase-like domain), IPR013320 (Concanavalin A-like lectin/glucanase, subgroup);NADPH:quinone oxidoreductase, putative; contains IPR005025 (NADPH-dependent FMN reductase);Proteinase inhibitor; contains IPR…
CU1NC161	GO:0019748	secondary metabolic process	4	biological_process	7 out of 31 genes, 22.6%	1304 out of 25600 genes, 5.1%	0.00078	0.04933	Csa6M513530.1;Csa2M350350.1;Csa1M527850.1;Csa6M500640.2;Csa7M430250.1;Csa6M500640.1;Csa7M431440.1	WRKY transcription factor, putative; contains IPR003657 (DNA-binding WRKY);Anthranilate N-benzoyltransferase protein, putative; contains IPR003480 (Transferase), IPR023213 (Chloramphenicol acetyltransferase-like domain);UDP-glycosyltransferase 1; contains IPR002213 (UDP-glucuronosyl/UDP-glucosyltransferase);Ascorbate oxidase; contains IPR017760 (L-ascorbate oxidase, plants);4-coumarate:CoA ligase…
CU1NC161	GO:0009624	response to nematode	6	biological_process	4 out of 31 genes, 12.9%	350 out of 25600 genes, 1.4%	0.0008	0.04625	Csa6M513530.1;Csa4M573860.1;Csa2M163170.1;Csa3M078260.1	WRKY transcription factor, putative; contains IPR003657 (DNA-binding WRKY);Amino acid permease; contains IPR013057 (Amino acid transporter, transmembrane);Ammonium transporter; contains IPR001905 (Ammonium transporter), IPR024041 (Ammonium transporter AmtB-like domain);Glucose-6-phosphate/phosphate-translocator; contains IPR004696 (Tpt phosphate/phosphoenolpyruvate translocator), IPR004853 (Domai…
CU1NC161	GO:0006695	cholesterol biosynthetic process	8	biological_process	2 out of 31 genes, 6.5%	35 out of 25600 genes, 0.1%	0.00082	0.04471	Csa4M103350.2;Csa4M103350.1	Sterol reductase; contains IPR016166 (FAD-binding, type 2);Sterol reductase; contains IPR016166 (FAD-binding, type 2)
CU1NC161	GO:0051605	protein maturation by peptide bond cleavage	7	biological_process	2 out of 31 genes, 6.5%	35 out of 25600 genes, 0.1%	0.00082	0.04222	Csa4M103350.2;Csa4M103350.1	Sterol reductase; contains IPR016166 (FAD-binding, type 2);Sterol reductase; contains IPR016166 (FAD-binding, type 2)
CU1NC161	GO:0046274	lignin catabolic process	7	biological_process	2 out of 31 genes, 6.5%	37 out of 25600 genes, 0.1%	0.00092	0.04526	Csa6M500640.2;Csa6M500640.1	Ascorbate oxidase; contains IPR017760 (L-ascorbate oxidase, plants);Ascorbate oxidase; contains IPR017760 (L-ascorbate oxidase, plants)
CU1NC161	GO:0046271	phenylpropanoid catabolic process	6	biological_process	2 out of 31 genes, 6.5%	38 out of 25600 genes, 0.1%	0.00097	0.044	Csa6M500640.2;Csa6M500640.1	Ascorbate oxidase; contains IPR017760 (L-ascorbate oxidase, plants);Ascorbate oxidase; contains IPR017760 (L-ascorbate oxidase, plants)
CU1NC161	GO:0016132	brassinosteroid biosynthetic process	8	biological_process	2 out of 31 genes, 6.5%	39 out of 25600 genes, 0.2%	0.00102	0.04381	Csa4M103350.2;Csa4M103350.1	Sterol reductase; contains IPR016166 (FAD-binding, type 2);Sterol reductase; contains IPR016166 (FAD-binding, type 2)
CU1NC161	GO:0005576	extracellular region	2	cellular_component	10 out of 31 genes, 32.3%	1853 out of 25600 genes, 7.2%	4.16e-05	0	Csa6M500640.2;Csa6M509040.1;Csa5M622440.1;Csa7M044850.1;Csa1M049960.1;Csa5M167220.1;Csa2M381670.1;Csa3M669600.1;Csa6M500640.1;Csa7M019900.1	Ascorbate oxidase; contains IPR017760 (L-ascorbate oxidase, plants);Chitinase; contains IPR016283 (Glycoside hydrolase, family 19), IPR023346 (Lysozyme-like domain);Unknown protein;Cysteine-rich repeat secretory protein; contains IPR002902 (Gnk2-homologous domain);Pectate lyase; contains IPR011050 (Pectin lyase fold/virulence factor), IPR018082 (AmbAllergen);Peroxidase; contains IPR010255 (Haem p…
CU1NC165	GO:0016491	oxidoreductase activity	5	molecular_function	118 out of 492 genes, 24.0%	2488 out of 25600 genes, 9.7%	9.07e-21	0	Csa6M012820.1;Csa6M516740.2;Csa3M180200.1;Csa2M421020.1;Csa5M000010.1;Csa7M320050.1;Csa6M504560.1;Csa4M377160.1;Csa6M516740.1;Csa3M824730.1;Csa2M069700.1;Csa7M071700.1;Csa2M361840.1;Csa6M500640.1;Csa2M000640.1;Csa6M083540.1;Csa6M216410.1;Csa7M322060.1;Csa1M572420.1;Csa5M190500.1;Csa7M253820.1;Csa4M288080.1;Csa6M525600.1;Csa4M287530.1;Csa6M525580.1;Csa1M619390.1;Csa7M253820.2;Csa1M533470.1;Csa7M42…	Laccase, putative; contains IPR017761 (Laccase);Flavoprotein wrbA, putative; contains IPR005025 (NADPH-dependent FMN reductase), IPR010089 (Flavoprotein WrbA);Sorbitol dehydrogenase-like protein; contains IPR011032 (GroES-like);Peroxidase 3, putative; contains IPR010255 (Haem peroxidase);Subtilisin-like serine protease; contains IPR015500 (Peptidase S8, subtilisin-related), IPR023828 (Peptidase S…
CU1NC165	GO:0020037	heme binding	5	molecular_function	39 out of 492 genes, 7.9%	458 out of 25600 genes, 1.8%	9.07e-15	0	Csa2M421020.1;Csa2M069200.1;Csa6M013940.1;Csa6M504560.1;Csa4M377160.1;Csa2M069700.1;Csa3M011850.1;Csa2M361840.1;Csa4M285810.1;Csa6M083540.1;Csa3M903510.1;Csa4M285790.1;Csa6M216410.1;Csa3M736970.1;Csa2M235100.1;Csa2M271470.1;Csa3M829250.1;Csa7M061710.1;Csa4M285750.1;Csa3M825090.1;Csa1M619390.1;Csa3M852630.1;Csa7M428910.1;Csa1M528600.1;Csa1M595860.1;Csa6M507230.1;Csa2M425750.1;Csa2M346020.1;CsaUNM0…	Peroxidase 3, putative; contains IPR010255 (Haem peroxidase);Cytochrome P450 cinnamate 4-hydroxylase; contains IPR001128 (Cytochrome P450);Peroxidase; contains IPR010255 (Haem peroxidase);Peroxidase 72, putative; contains IPR010255 (Haem peroxidase);Nitrate reductase; contains IPR001834 (NADH:cytochrome b5 reductase (CBR)), IPR008335 (Eukaryotic molybdopterin oxidoreductase), IPR014756 (Immunoglo…
CU1NC165	GO:0004601	peroxidase activity	7	molecular_function	23 out of 492 genes, 4.7%	156 out of 25600 genes, 0.6%	3.69e-14	0	Csa4M285750.1;Csa2M421020.1;Csa6M013940.1;Csa6M504560.1;Csa1M569450.1;Csa6M507230.1;Csa2M346020.1;Csa4M285810.1;Csa6M083540.1;Csa4M285790.1;Csa6M216410.1;Csa7M058560.1;Csa2M235100.1;Csa3M736970.1;Csa2M271470.1;Csa2M235600.1;Csa3M829250.1;Csa5M608020.1;Csa4M050170.1;Csa3M904120.1;Csa4M045010.1;Csa1M533650.1;Csa7M061710.1	Peroxidase; contains IPR010255 (Haem peroxidase);Peroxidase 3, putative; contains IPR010255 (Haem peroxidase);Peroxidase; contains IPR010255 (Haem peroxidase);Peroxidase 72, putative; contains IPR010255 (Haem peroxidase);Respiratory burst oxidase, putative; contains IPR000778 (Cytochrome b245, heavy chain), IPR011992 (EF-hand-like domain), IPR013130 (Ferric reductase transmembrane component-like …
CU1NC165	GO:0016684	oxidoreductase activity, acting on peroxide as acceptor	6	molecular_function	23 out of 492 genes, 4.7%	156 out of 25600 genes, 0.6%	3.69e-14	0	Csa4M285750.1;Csa2M421020.1;Csa6M013940.1;Csa6M504560.1;Csa1M569450.1;Csa6M507230.1;Csa2M346020.1;Csa4M285810.1;Csa6M083540.1;Csa4M285790.1;Csa6M216410.1;Csa7M058560.1;Csa2M235100.1;Csa3M736970.1;Csa2M271470.1;Csa2M235600.1;Csa3M829250.1;Csa5M608020.1;Csa4M050170.1;Csa3M904120.1;Csa4M045010.1;Csa1M533650.1;Csa7M061710.1	Peroxidase; contains IPR010255 (Haem peroxidase);Peroxidase 3, putative; contains IPR010255 (Haem peroxidase);Peroxidase; contains IPR010255 (Haem peroxidase);Peroxidase 72, putative; contains IPR010255 (Haem peroxidase);Respiratory burst oxidase, putative; contains IPR000778 (Cytochrome b245, heavy chain), IPR011992 (EF-hand-like domain), IPR013130 (Ferric reductase transmembrane component-like …
CU1NC165	GO:0046906	tetrapyrrole binding	4	molecular_function	39 out of 492 genes, 7.9%	482 out of 25600 genes, 1.9%	4.74e-14	0	Csa2M421020.1;Csa2M069200.1;Csa6M013940.1;Csa6M504560.1;Csa4M377160.1;Csa2M069700.1;Csa3M011850.1;Csa2M361840.1;Csa4M285810.1;Csa6M083540.1;Csa3M903510.1;Csa4M285790.1;Csa6M216410.1;Csa3M736970.1;Csa2M235100.1;Csa2M271470.1;Csa3M829250.1;Csa7M061710.1;Csa4M285750.1;Csa3M825090.1;Csa1M619390.1;Csa3M852630.1;Csa7M428910.1;Csa1M528600.1;Csa1M595860.1;Csa6M507230.1;Csa2M425750.1;Csa2M346020.1;CsaUNM0…	Peroxidase 3, putative; contains IPR010255 (Haem peroxidase);Cytochrome P450 cinnamate 4-hydroxylase; contains IPR001128 (Cytochrome P450);Peroxidase; contains IPR010255 (Haem peroxidase);Peroxidase 72, putative; contains IPR010255 (Haem peroxidase);Nitrate reductase; contains IPR001834 (NADH:cytochrome b5 reductase (CBR)), IPR008335 (Eukaryotic molybdopterin oxidoreductase), IPR014756 (Immunoglo…
CU1NC165	GO:0005506	iron ion binding	7	molecular_function	51 out of 492 genes, 10.4%	884 out of 25600 genes, 3.5%	3.22e-12	0	Csa2M421020.1;Csa2M069200.1;Csa2M023910.1;Csa6M013940.1;Csa6M504560.1;Csa4M377160.1;Csa2M069700.1;Csa1M569450.1;Csa3M011850.1;Csa2M361840.1;Csa4M288090.1;Csa4M285810.1;Csa2M000640.1;Csa6M083540.1;Csa3M903510.1;Csa2M373590.1;Csa4M285790.1;Csa6M216410.1;Csa3M736970.1;Csa2M235100.1;Csa2M271470.1;Csa3M829250.1;Csa4M050170.1;Csa4M288080.1;Csa4M287540.1;Csa7M061710.1;Csa4M287530.1;Csa4M286980.1;Csa4M28…	Peroxidase 3, putative; contains IPR010255 (Haem peroxidase);Cytochrome P450 cinnamate 4-hydroxylase; contains IPR001128 (Cytochrome P450);Lipoxygenase; contains IPR000907 (Lipoxygenase);Peroxidase; contains IPR010255 (Haem peroxidase);Peroxidase 72, putative; contains IPR010255 (Haem peroxidase);Nitrate reductase; contains IPR001834 (NADH:cytochrome b5 reductase (CBR)), IPR008335 (Eukaryotic mol…
CU1NC165	GO:0016209	antioxidant activity	2	molecular_function	23 out of 492 genes, 4.7%	200 out of 25600 genes, 0.8%	7.58e-12	0	Csa4M285750.1;Csa2M421020.1;Csa6M013940.1;Csa6M504560.1;Csa1M569450.1;Csa6M507230.1;Csa2M346020.1;Csa4M285810.1;Csa6M083540.1;Csa4M285790.1;Csa6M216410.1;Csa7M058560.1;Csa2M235100.1;Csa3M736970.1;Csa2M271470.1;Csa2M235600.1;Csa3M829250.1;Csa5M608020.1;Csa4M050170.1;Csa3M904120.1;Csa4M045010.1;Csa1M533650.1;Csa7M061710.1	Peroxidase; contains IPR010255 (Haem peroxidase);Peroxidase 3, putative; contains IPR010255 (Haem peroxidase);Peroxidase; contains IPR010255 (Haem peroxidase);Peroxidase 72, putative; contains IPR010255 (Haem peroxidase);Respiratory burst oxidase, putative; contains IPR000778 (Cytochrome b245, heavy chain), IPR011992 (EF-hand-like domain), IPR013130 (Ferric reductase transmembrane component-like …
CU1NC165	GO:0008447	L-ascorbate oxidase activity	8	molecular_function	11 out of 492 genes, 2.2%	36 out of 25600 genes, 0.1%	4.6e-11	0	Csa6M012820.1;Csa6M500640.2;Csa4M308480.2;Csa1M533470.1;Csa4M308480.1;Csa3M734150.1;Csa3M734120.1;Csa7M018770.1;Csa6M009490.1;Csa6M500640.1;Csa3M732490.1	Laccase, putative; contains IPR017761 (Laccase);Ascorbate oxidase; contains IPR017760 (L-ascorbate oxidase, plants);Laccase 1a; contains IPR017761 (Laccase);Laccase, putative; contains IPR017761 (Laccase);Laccase 1a; contains IPR017761 (Laccase);Laccase; contains IPR017761 (Laccase);Laccase, putative; contains IPR017761 (Laccase);Laccase-like protein; contains IPR008972 (Cupredoxin);Laccase 1a; c…
CU1NC165	GO:0008471	laccase activity		molecular_function	11 out of 492 genes, 2.2%	36 out of 25600 genes, 0.1%	4.6e-11	0	Csa6M012820.1;Csa6M500640.2;Csa4M308480.2;Csa1M533470.1;Csa4M308480.1;Csa3M734150.1;Csa3M734120.1;Csa7M018770.1;Csa6M009490.1;Csa6M500640.1;Csa3M732490.1	Laccase, putative; contains IPR017761 (Laccase);Ascorbate oxidase; contains IPR017760 (L-ascorbate oxidase, plants);Laccase 1a; contains IPR017761 (Laccase);Laccase, putative; contains IPR017761 (Laccase);Laccase 1a; contains IPR017761 (Laccase);Laccase; contains IPR017761 (Laccase);Laccase, putative; contains IPR017761 (Laccase);Laccase-like protein; contains IPR008972 (Cupredoxin);Laccase 1a; c…
CU1NC165	GO:0016682	oxidoreductase activity, acting on diphenols and related substances as donors, oxygen as acceptor	7	molecular_function	11 out of 492 genes, 2.2%	42 out of 25600 genes, 0.2%	2.95e-10	0	Csa6M012820.1;Csa6M500640.2;Csa4M308480.2;Csa1M533470.1;Csa4M308480.1;Csa3M734150.1;Csa3M734120.1;Csa7M018770.1;Csa6M009490.1;Csa6M500640.1;Csa3M732490.1	Laccase, putative; contains IPR017761 (Laccase);Ascorbate oxidase; contains IPR017760 (L-ascorbate oxidase, plants);Laccase 1a; contains IPR017761 (Laccase);Laccase, putative; contains IPR017761 (Laccase);Laccase 1a; contains IPR017761 (Laccase);Laccase; contains IPR017761 (Laccase);Laccase, putative; contains IPR017761 (Laccase);Laccase-like protein; contains IPR008972 (Cupredoxin);Laccase 1a; c…
CU1NC165	GO:0016679	oxidoreductase activity, acting on diphenols and related substances as donors	6	molecular_function	11 out of 492 genes, 2.2%	57 out of 25600 genes, 0.2%	9.82e-09	0	Csa6M012820.1;Csa6M500640.2;Csa4M308480.2;Csa1M533470.1;Csa4M308480.1;Csa3M734150.1;Csa3M734120.1;Csa7M018770.1;Csa6M009490.1;Csa6M500640.1;Csa3M732490.1	Laccase, putative; contains IPR017761 (Laccase);Ascorbate oxidase; contains IPR017760 (L-ascorbate oxidase, plants);Laccase 1a; contains IPR017761 (Laccase);Laccase, putative; contains IPR017761 (Laccase);Laccase 1a; contains IPR017761 (Laccase);Laccase; contains IPR017761 (Laccase);Laccase, putative; contains IPR017761 (Laccase);Laccase-like protein; contains IPR008972 (Cupredoxin);Laccase 1a; c…
CU1NC165	GO:0004497	monooxygenase activity	6	molecular_function	24 out of 492 genes, 4.9%	334 out of 25600 genes, 1.3%	3.87e-08	0	Csa3M119580.1;Csa3M825090.1;Csa1M619390.1;Csa3M852630.1;Csa2M069200.1;Csa7M428910.1;Csa6M124040.2;Csa1M528600.1;Csa6M120420.1;Csa2M069700.1;Csa1M595860.1;Csa7M430250.1;Csa3M011850.1;Csa2M425750.1;CsaUNM000040.1;Csa3M853170.1;Csa2M361840.1;Csa7M430240.1;Csa3M903510.1;Csa7M430230.1;Csa3M710200.1;Csa1M038950.1;Csa6M124040.1;Csa2M068700.1	Dopamine beta-monooxygenase, putative; contains IPR004877 (Cytochrome b561, eukaryote), IPR005018 (DOMON domain);Cytochrome P450; contains IPR001128 (Cytochrome P450);Cytochrome P450, putative; contains IPR001128 (Cytochrome P450);Cytochrome P450, putative; contains IPR001128 (Cytochrome P450);Cytochrome P450 cinnamate 4-hydroxylase; contains IPR001128 (Cytochrome P450);Cytochrome P450; contains …
CU1NC165	GO:0016710	trans-cinnamate 4-monooxygenase activity	8	molecular_function	7 out of 492 genes, 1.4%	22 out of 25600 genes, 0.1%	1.23e-07	0	Csa2M069700.1;Csa1M619390.1;Csa3M852630.1;Csa2M069200.1;CsaUNM000040.1;Csa3M853170.1;Csa2M068700.1	Cytochrome P450 cinnamate 4-hydroxylase; contains IPR001128 (Cytochrome P450);Cytochrome P450, putative; contains IPR001128 (Cytochrome P450);Cytochrome P450, putative; contains IPR001128 (Cytochrome P450);Cytochrome P450 cinnamate 4-hydroxylase; contains IPR001128 (Cytochrome P450);Cytochrome P450 cinnamate 4-hydroxylase; contains IPR001128 (Cytochrome P450);Cytochrome P450; contains IPR001128 (…
CU1NC165	GO:0016709	oxidoreductase activity, acting on paired donors, with incorporation or reduction of molecular oxygen, NADH or NADPH as one donor, and incorporation of one atom of oxygen	7	molecular_function	17 out of 492 genes, 3.5%	214 out of 25600 genes, 0.8%	9.48e-07	0	Csa1M619390.1;Csa3M852630.1;Csa2M069200.1;Csa7M428910.1;Csa6M124040.2;Csa6M120420.1;Csa2M069700.1;Csa1M595860.1;Csa3M011850.1;Csa2M425750.1;CsaUNM000040.1;Csa3M853170.1;Csa2M361840.1;Csa3M903510.1;Csa1M038950.1;Csa6M124040.1;Csa2M068700.1	Cytochrome P450, putative; contains IPR001128 (Cytochrome P450);Cytochrome P450, putative; contains IPR001128 (Cytochrome P450);Cytochrome P450 cinnamate 4-hydroxylase; contains IPR001128 (Cytochrome P450);Cytochrome P450; contains IPR001128 (Cytochrome P450);Dimethylaniline monooxygenase, putative; contains IPR020946 (Flavin monooxygenase-like);Dimethylaniline monooxygenase, putative; contains I…
CU1NC165	GO:0016705	oxidoreductase activity, acting on paired donors, with incorporation or reduction of molecular oxygen	6	molecular_function	25 out of 492 genes, 5.1%	428 out of 25600 genes, 1.7%	1.02e-06	0	Csa3M119580.1;Csa3M825090.1;Csa1M619390.1;Csa3M852630.1;Csa2M069200.1;Csa7M428910.1;Csa6M124040.2;Csa1M528600.1;Csa6M120420.1;Csa2M069700.1;Csa7M413380.1;Csa6M523390.1;Csa1M595860.1;Csa3M011850.1;Csa2M425750.1;Csa2M009620.1;CsaUNM000040.1;Csa3M853170.1;Csa2M361840.1;Csa3M903510.1;Csa1M038950.1;Csa3M829250.1;Csa6M075200.1;Csa6M124040.1;Csa2M068700.1	Dopamine beta-monooxygenase, putative; contains IPR004877 (Cytochrome b561, eukaryote), IPR005018 (DOMON domain);Cytochrome P450; contains IPR001128 (Cytochrome P450);Cytochrome P450, putative; contains IPR001128 (Cytochrome P450);Cytochrome P450, putative; contains IPR001128 (Cytochrome P450);Cytochrome P450 cinnamate 4-hydroxylase; contains IPR001128 (Cytochrome P450);Cytochrome P450; contains …
CU1NC165	GO:0046872	metal ion binding	5	molecular_function	148 out of 492 genes, 30.1%	5443 out of 25600 genes, 21.3%	2.25e-06	0	Csa6M507250.1;Csa6M012820.1;Csa1M348440.1;Csa5M000010.1;Csa7M320050.1;Csa2M069700.1;Csa7M071700.1;Csa1M160590.1;Csa2M000640.1;Csa6M083540.1;Csa7M322060.1;Csa5M190500.1;Csa4M288080.1;Csa6M000690.1;Csa5M612850.1;Csa5M167140.1;Csa4M287530.1;Csa2M423580.1;Csa7M336540.1;Csa3M150100.1;Csa2M000520.1;Csa2M070320.1;CsaUNM000040.1;Csa5M609820.1;Csa4M008840.1;Csa6M500640.2;Csa2M178720.1;Csa4M045010.1;Csa7M0…	Probable aspartic protease; contains IPR001461 (Peptidase A1), IPR021109 (Aspartic peptidase);Laccase, putative; contains IPR017761 (Laccase);Blue copper protein, putative; contains IPR008972 (Cupredoxin);Subtilisin-like serine protease; contains IPR015500 (Peptidase S8, subtilisin-related), IPR023828 (Peptidase S8, subtilisin, Ser-active site);Alcohol dehydrogenase; contains IPR002085 (Alcohol d…
CU1NC165	GO:0043169	cation binding	4	molecular_function	152 out of 492 genes, 30.9%	5632 out of 25600 genes, 22.0%	2.36e-06	0	Csa6M507250.1;Csa6M012820.1;Csa3M822330.1;Csa1M348440.1;Csa5M000010.1;Csa7M320050.1;Csa2M069700.1;Csa7M071700.1;Csa1M160590.1;Csa2M000640.1;Csa6M083540.1;Csa1M267230.1;Csa7M322060.1;Csa5M190500.1;Csa4M288080.1;Csa4M044980.1;Csa6M000690.1;Csa5M612850.1;Csa5M167140.1;Csa4M287530.1;Csa2M423580.1;Csa7M336540.1;Csa3M150100.1;Csa2M000520.1;Csa2M070320.1;CsaUNM000040.1;Csa5M609820.1;Csa4M008840.1;Csa6M5…	Probable aspartic protease; contains IPR001461 (Peptidase A1), IPR021109 (Aspartic peptidase);Laccase, putative; contains IPR017761 (Laccase);Beta-glucosidase; contains IPR001360 (Glycoside hydrolase, family 1), IPR017853 (Glycoside hydrolase, superfamily);Blue copper protein, putative; contains IPR008972 (Cupredoxin);Subtilisin-like serine protease; contains IPR015500 (Peptidase S8, subtilisin-r…
CU1NC165	GO:0043167	ion binding	3	molecular_function	152 out of 492 genes, 30.9%	5641 out of 25600 genes, 22.0%	2.59e-06	0	Csa6M507250.1;Csa6M012820.1;Csa3M822330.1;Csa1M348440.1;Csa5M000010.1;Csa7M320050.1;Csa2M069700.1;Csa7M071700.1;Csa1M160590.1;Csa2M000640.1;Csa6M083540.1;Csa1M267230.1;Csa7M322060.1;Csa5M190500.1;Csa4M288080.1;Csa4M044980.1;Csa6M000690.1;Csa5M612850.1;Csa5M167140.1;Csa4M287530.1;Csa2M423580.1;Csa7M336540.1;Csa3M150100.1;Csa2M000520.1;Csa2M070320.1;CsaUNM000040.1;Csa5M609820.1;Csa4M008840.1;Csa6M5…	Probable aspartic protease; contains IPR001461 (Peptidase A1), IPR021109 (Aspartic peptidase);Laccase, putative; contains IPR017761 (Laccase);Beta-glucosidase; contains IPR001360 (Glycoside hydrolase, family 1), IPR017853 (Glycoside hydrolase, superfamily);Blue copper protein, putative; contains IPR008972 (Cupredoxin);Subtilisin-like serine protease; contains IPR015500 (Peptidase S8, subtilisin-r…
CU1NC165	GO:0046914	transition metal ion binding	6	molecular_function	117 out of 492 genes, 23.8%	4065 out of 25600 genes, 15.9%	2.86e-06	0	Csa6M012820.1;Csa3M180200.1;Csa2M421020.1;Csa1M348440.1;Csa7M320050.1;Csa6M504560.1;Csa4M377160.1;Csa2M069700.1;Csa7M071700.1;Csa1M160590.1;Csa2M361840.1;Csa4M111590.1;Csa2M000640.1;Csa6M083540.1;Csa2M365080.1;Csa3M238150.1;Csa6M216410.1;Csa7M322060.1;Csa5M190500.1;Csa4M288080.1;Csa5M167140.1;Csa2M404980.1;Csa6M525600.1;Csa4M652110.1;Csa1M071810.1;Csa4M287530.1;Csa6M525580.1;Csa1M619390.1;Csa2M42…	Laccase, putative; contains IPR017761 (Laccase);Sorbitol dehydrogenase-like protein; contains IPR011032 (GroES-like);Peroxidase 3, putative; contains IPR010255 (Haem peroxidase);Blue copper protein, putative; contains IPR008972 (Cupredoxin);Alcohol dehydrogenase; contains IPR002085 (Alcohol dehydrogenase superfamily, zinc-type), IPR011032 (GroES-like), IPR013149 (Alcohol dehydrogenase, C-terminal…
CU1NC165	GO:0016701	oxidoreductase activity, acting on single donors with incorporation of molecular oxygen	6	molecular_function	17 out of 492 genes, 3.5%	232 out of 25600 genes, 0.9%	2.87e-06	0	Csa4M287530.1;Csa4M286980.1;Csa7M430230.1;Csa2M373590.1;Csa3M710200.1;Csa6M106700.1;Csa3M829250.1;Csa2M023910.1;Csa4M288080.1;Csa4M287540.1;Csa7M413380.1;Csa6M523390.1;Csa7M430250.1;Csa2M009620.1;Csa4M288090.1;Csa2M000640.1;Csa7M430240.1	Lipoxygenase; contains IPR000907 (Lipoxygenase), IPR008976 (Lipase/lipooxygenase, PLAT/LH2), IPR027433 (Lipoxygenase, domain 3);Lipoxygenase; contains IPR000907 (Lipoxygenase), IPR027433 (Lipoxygenase, domain 3);4-coumarate:CoA ligase; contains IPR000873 (AMP-dependent synthetase/ligase), IPR025110 (Domain of unknown function DUF4009);Putative uncharacterized protein MAX4-1; contains IPR004294 (C…
CU1NC165	GO:0031320	hexitol dehydrogenase activity	7	molecular_function	5 out of 492 genes, 1.0%	14 out of 25600 genes, 0.1%	4.45e-06	0	Csa7M071700.1;Csa2M299950.1;Csa3M180200.1;Csa7M007820.1;Csa3M180210.1	Cinnamyl alcohol dehydrogenase; contains IPR002085 (Alcohol dehydrogenase superfamily, zinc-type), IPR016040 (NAD(P)-binding domain), IPR020843 (Polyketide synthase, enoylreductase);Alcohol dehydrogenase, putative; contains IPR002085 (Alcohol dehydrogenase superfamily, zinc-type), IPR016040 (NAD(P)-binding domain), IPR020843 (Polyketide synthase, enoylreductase);Sorbitol dehydrogenase-like protei…
CU1NC165	GO:0033907	beta-D-fucosidase activity	7	molecular_function	6 out of 492 genes, 1.2%	24 out of 25600 genes, 0.1%	4.9e-06	0	Csa3M822330.1;Csa7M428990.2;Csa3M822330.2;Csa1M611270.1;Csa1M612830.1;Csa7M428990.1	Beta-glucosidase; contains IPR001360 (Glycoside hydrolase, family 1), IPR017853 (Glycoside hydrolase, superfamily);Beta-glucosidase; contains IPR001360 (Glycoside hydrolase, family 1), IPR017853 (Glycoside hydrolase, superfamily);Beta-glucosidase; contains IPR001360 (Glycoside hydrolase, family 1), IPR017853 (Glycoside hydrolase, superfamily);Beta-glucosidase; contains IPR001360 (Glycoside hydrol…
CU1NC165	GO:0047701	beta-L-arabinosidase activity	7	molecular_function	6 out of 492 genes, 1.2%	24 out of 25600 genes, 0.1%	4.9e-06	0	Csa3M822330.1;Csa7M428990.2;Csa3M822330.2;Csa1M611270.1;Csa1M612830.1;Csa7M428990.1	Beta-glucosidase; contains IPR001360 (Glycoside hydrolase, family 1), IPR017853 (Glycoside hydrolase, superfamily);Beta-glucosidase; contains IPR001360 (Glycoside hydrolase, family 1), IPR017853 (Glycoside hydrolase, superfamily);Beta-glucosidase; contains IPR001360 (Glycoside hydrolase, family 1), IPR017853 (Glycoside hydrolase, superfamily);Beta-glucosidase; contains IPR001360 (Glycoside hydrol…
CU1NC165	GO:0004338	glucan 1,3-beta-glucosidase activity	9	molecular_function	6 out of 492 genes, 1.2%	26 out of 25600 genes, 0.1%	8.11e-06	0	Csa3M822330.1;Csa7M428990.2;Csa3M822330.2;Csa1M611270.1;Csa1M612830.1;Csa7M428990.1	Beta-glucosidase; contains IPR001360 (Glycoside hydrolase, family 1), IPR017853 (Glycoside hydrolase, superfamily);Beta-glucosidase; contains IPR001360 (Glycoside hydrolase, family 1), IPR017853 (Glycoside hydrolase, superfamily);Beta-glucosidase; contains IPR001360 (Glycoside hydrolase, family 1), IPR017853 (Glycoside hydrolase, superfamily);Beta-glucosidase; contains IPR001360 (Glycoside hydrol…
CU1NC165	GO:0009055	electron carrier activity	2	molecular_function	29 out of 492 genes, 5.9%	612 out of 25600 genes, 2.4%	9.1e-06	0	Csa3M825090.1;Csa1M619390.1;Csa3M852630.1;Csa1M348440.1;Csa2M069200.1;Csa2M423580.1;Csa7M428910.1;Csa1M528600.1;Csa4M377160.1;Csa2M069700.1;Csa2M369150.1;Csa1M569450.1;Csa1M595860.1;Csa3M889930.1;Csa3M011850.1;Csa2M425750.1;Csa2M009620.1;CsaUNM000040.1;Csa3M853170.1;Csa2M361840.1;Csa2M006860.1;Csa3M903510.1;Csa3M214590.1;Csa3M214580.1;Csa7M007820.1;Csa4M050170.1;Csa5M190500.1;Csa2M068700.1;Csa5M1…	Cytochrome P450; contains IPR001128 (Cytochrome P450);Cytochrome P450, putative; contains IPR001128 (Cytochrome P450);Cytochrome P450, putative; contains IPR001128 (Cytochrome P450);Blue copper protein, putative; contains IPR008972 (Cupredoxin);Cytochrome P450 cinnamate 4-hydroxylase; contains IPR001128 (Cytochrome P450);Blue copper protein; contains IPR008972 (Cupredoxin);Cytochrome P450; contai…
CU1NC165	GO:0005507	copper ion binding	7	molecular_function	15 out of 492 genes, 3.0%	209 out of 25600 genes, 0.8%	1.4e-05	0	Csa2M006860.1;Csa6M012820.1;Csa3M129660.1;Csa3M214590.1;Csa1M348440.1;Csa3M214580.1;Csa2M423580.1;Csa3M734150.1;Csa2M369150.1;Csa3M889930.1;Csa3M734120.1;Csa7M018770.1;Csa5M154210.1;Csa6M009490.1;Csa5M167140.1	Blue copper protein; contains IPR008972 (Cupredoxin);Laccase, putative; contains IPR017761 (Laccase);Adenosylhomocysteinase; contains IPR000043 (Adenosylhomocysteinase), IPR016040 (NAD(P)-binding domain);Basic blue protein; contains IPR008972 (Cupredoxin);Blue copper protein, putative; contains IPR008972 (Cupredoxin);Basic blue copper protein; contains IPR008972 (Cupredoxin);Blue copper protein; …
CU1NC165	GO:0016165	lipoxygenase activity	8	molecular_function	7 out of 492 genes, 1.4%	46 out of 25600 genes, 0.2%	2.59e-05	0	Csa4M287530.1;Csa4M288080.1;Csa4M286980.1;Csa4M287540.1;Csa4M288090.1;Csa3M829250.1;Csa2M023910.1	Lipoxygenase; contains IPR000907 (Lipoxygenase), IPR008976 (Lipase/lipooxygenase, PLAT/LH2), IPR027433 (Lipoxygenase, domain 3);Lipoxygenase; contains IPR000907 (Lipoxygenase), IPR008976 (Lipase/lipooxygenase, PLAT/LH2), IPR027433 (Lipoxygenase, domain 3);Lipoxygenase; contains IPR000907 (Lipoxygenase), IPR027433 (Lipoxygenase, domain 3);Lipoxygenase; contains IPR013819 (Lipoxygenase, C-terminal)…
CU1NC165	GO:0005509	calcium ion binding	6	molecular_function	34 out of 492 genes, 6.9%	821 out of 25600 genes, 3.2%	2.64e-05	0	Csa6M507250.1;Csa2M421020.1;Csa1M024230.1;Csa5M000010.1;Csa6M013940.1;Csa6M504560.1;Csa4M182280.1;Csa1M569450.1;Csa1M569110.1;Csa4M285810.1;Csa6M083540.1;Csa4M285790.1;Csa6M538660.1;Csa6M216410.1;Csa3M736970.1;Csa2M235100.1;Csa2M271470.1;Csa4M050170.1;Csa6M000690.1;CsaUNM013090.1;Csa7M061710.1;Csa4M285750.1;Csa6M507230.1;Csa2M009620.1;Csa2M346020.1;Csa7M058560.1;Csa2M235600.1;Csa5M608020.1;Csa5M5…	Probable aspartic protease; contains IPR001461 (Peptidase A1), IPR021109 (Aspartic peptidase);Peroxidase 3, putative; contains IPR010255 (Haem peroxidase);Putative receptor-like protein kinase; contains IPR011009 (Protein kinase-like domain), IPR013320 (Concanavalin A-like lectin/glucanase, subgroup);Subtilisin-like serine protease; contains IPR015500 (Peptidase S8, subtilisin-related), IPR023828…
CU1NC165	GO:0080079	cellobiose glucosidase activity	9	molecular_function	5 out of 492 genes, 1.0%	20 out of 25600 genes, 0.1%	3.13e-05	0.00138	Csa7M428990.2;Csa1M611270.1;Csa3M852490.1;Csa1M612830.1;Csa7M428990.1	Beta-glucosidase; contains IPR001360 (Glycoside hydrolase, family 1), IPR017853 (Glycoside hydrolase, superfamily);Beta-glucosidase; contains IPR001360 (Glycoside hydrolase, family 1), IPR017853 (Glycoside hydrolase, superfamily);Beta-glucosidase; contains IPR001360 (Glycoside hydrolase, family 1), IPR017853 (Glycoside hydrolase, superfamily);Beta-glucosidase; contains IPR001360 (Glycoside hydrol…
CU1NC165	GO:0016166	phytoene dehydrogenase activity	7	molecular_function	5 out of 492 genes, 1.0%	23 out of 25600 genes, 0.1%	6.49e-05	0.00133	Csa4M287530.1;Csa4M288080.1;Csa4M286980.1;Csa4M287540.1;Csa4M288090.1	Lipoxygenase; contains IPR000907 (Lipoxygenase), IPR008976 (Lipase/lipooxygenase, PLAT/LH2), IPR027433 (Lipoxygenase, domain 3);Lipoxygenase; contains IPR000907 (Lipoxygenase), IPR008976 (Lipase/lipooxygenase, PLAT/LH2), IPR027433 (Lipoxygenase, domain 3);Lipoxygenase; contains IPR000907 (Lipoxygenase), IPR027433 (Lipoxygenase, domain 3);Lipoxygenase; contains IPR013819 (Lipoxygenase, C-terminal)…
CU1NC165	GO:0003824	catalytic activity	3	molecular_function	252 out of 492 genes, 51.2%	10926 out of 25600 genes, 42.7%	7.22e-05	0.00194	Csa6M507250.1;Csa6M012820.1;Csa3M822330.1;Csa5M000010.1;Csa7M320050.1;Csa6M516740.1;Csa2M069700.1;Csa7M071700.1;Csa2M000640.1;Csa6M083540.1;Csa1M267230.1;Csa7M322060.1;Csa5M190500.1;Csa2M176700.1;Csa4M288080.1;Csa4M044980.1;Csa6M000690.1;Csa5M612850.1;Csa6M497900.1;Csa2M074190.1;Csa6M149950.1;Csa4M287530.1;Csa3M081360.2;Csa1M111370.1;Csa7M253820.2;Csa4M332110.1;Csa6M497390.1;Csa7M336540.1;Csa3M15…	Probable aspartic protease; contains IPR001461 (Peptidase A1), IPR021109 (Aspartic peptidase);Laccase, putative; contains IPR017761 (Laccase);Beta-glucosidase; contains IPR001360 (Glycoside hydrolase, family 1), IPR017853 (Glycoside hydrolase, superfamily);Subtilisin-like serine protease; contains IPR015500 (Peptidase S8, subtilisin-related), IPR023828 (Peptidase S8, subtilisin, Ser-active site);…
CU1NC165	GO:0033799	myricetin 3'-O-methyltransferase activity	8	molecular_function	4 out of 492 genes, 0.8%	13 out of 25600 genes, 0.1%	8.39e-05	0.00188	Csa3M046220.1;Csa6M128650.1;Csa7M018720.1;Csa4M091880.1	O-methyltransferase-like protein; contains IPR001077 (O-methyltransferase, family 2);O-methyltransferase, putative; contains IPR016461 (Caffeate O-methyltransferase (COMT) family);O-methyltransferase, putative; contains IPR016461 (Caffeate O-methyltransferase (COMT) family);Caffeic acid O-methyltransferase; contains IPR016461 (Caffeate O-methyltransferase (COMT) family)
CU1NC165	GO:0047763	caffeate O-methyltransferase activity	8	molecular_function	4 out of 492 genes, 0.8%	13 out of 25600 genes, 0.1%	8.39e-05	0.00182	Csa3M046220.1;Csa6M128650.1;Csa7M018720.1;Csa4M091880.1	O-methyltransferase-like protein; contains IPR001077 (O-methyltransferase, family 2);O-methyltransferase, putative; contains IPR016461 (Caffeate O-methyltransferase (COMT) family);O-methyltransferase, putative; contains IPR016461 (Caffeate O-methyltransferase (COMT) family);Caffeic acid O-methyltransferase; contains IPR016461 (Caffeate O-methyltransferase (COMT) family)
CU1NC165	GO:0004565	beta-galactosidase activity	8	molecular_function	7 out of 492 genes, 1.4%	55 out of 25600 genes, 0.2%	8.48e-05	0.00176	Csa3M822330.1;Csa7M428990.2;Csa4M044980.1;Csa3M822330.2;Csa1M611270.1;Csa1M612830.1;Csa7M428990.1	Beta-glucosidase; contains IPR001360 (Glycoside hydrolase, family 1), IPR017853 (Glycoside hydrolase, superfamily);Beta-glucosidase; contains IPR001360 (Glycoside hydrolase, family 1), IPR017853 (Glycoside hydrolase, superfamily);Beta-galactosidase; contains IPR001944 (Glycoside hydrolase, family 35), IPR017853 (Glycoside hydrolase, superfamily);Beta-glucosidase; contains IPR001360 (Glycoside hyd…
CU1NC165	GO:0080081	4-methylumbelliferyl-beta-D-glucopyranoside beta-glucosidase activity	9	molecular_function	4 out of 492 genes, 0.8%	14 out of 25600 genes, 0.1%	0.00011	0.00171	Csa7M428990.2;Csa3M852490.1;Csa1M612830.1;Csa7M428990.1	Beta-glucosidase; contains IPR001360 (Glycoside hydrolase, family 1), IPR017853 (Glycoside hydrolase, superfamily);Beta-glucosidase; contains IPR001360 (Glycoside hydrolase, family 1), IPR017853 (Glycoside hydrolase, superfamily);Beta-glucosidase; contains IPR001360 (Glycoside hydrolase, family 1), IPR017853 (Glycoside hydrolase, superfamily);Beta-glucosidase; contains IPR001360 (Glycoside hydrol…
CU1NC165	GO:0080082	esculin beta-glucosidase activity	9	molecular_function	4 out of 492 genes, 0.8%	14 out of 25600 genes, 0.1%	0.00011	0.00167	Csa7M428990.2;Csa3M852490.1;Csa1M612830.1;Csa7M428990.1	Beta-glucosidase; contains IPR001360 (Glycoside hydrolase, family 1), IPR017853 (Glycoside hydrolase, superfamily);Beta-glucosidase; contains IPR001360 (Glycoside hydrolase, family 1), IPR017853 (Glycoside hydrolase, superfamily);Beta-glucosidase; contains IPR001360 (Glycoside hydrolase, family 1), IPR017853 (Glycoside hydrolase, superfamily);Beta-glucosidase; contains IPR001360 (Glycoside hydrol…
CU1NC165	GO:0043225	anion transmembrane-transporting ATPase activity	18	molecular_function	8 out of 492 genes, 1.6%	77 out of 25600 genes, 0.3%	0.00011	0.00162	Csa3M736560.1;Csa2M433930.1;Csa6M450940.1;Csa2M074200.1;Csa3M814320.1;Csa5M585950.1;Csa2M074190.1;Csa3M446120.1	ABC transporter G family member; contains IPR013525 (ABC-2 type transporter), IPR027417 (P-loop containing nucleoside triphosphate hydrolase);Pleiotropic drug resistance ABC transporter family protein; contains IPR013525 (ABC-2 type transporter), IPR013581 (Plant PDR ABC transporter associated), IPR027417 (P-loop containing nucleoside triphosphate hydrolase);ABC transporter G family member; conta…
CU1NC165	GO:0046526	D-xylulose reductase activity	8	molecular_function	3 out of 492 genes, 0.6%	6 out of 25600 genes, 0.0%	0.00013	0.00211	Csa3M180200.1;Csa7M007820.1;Csa3M180210.1	Sorbitol dehydrogenase-like protein; contains IPR011032 (GroES-like);NADP-dependent D-sorbitol-6-phosphate dehydrogenase; contains IPR001395 (Aldo/keto reductase), IPR023210 (NADP-dependent oxidoreductase domain);L-threonine 3-dehydrogenase; contains IPR002085 (Alcohol dehydrogenase superfamily, zinc-type), IPR011032 (GroES-like), IPR013149 (Alcohol dehydrogenase, C-terminal), IPR016040 (NAD(P)-b…
CU1NC165	GO:0015925	galactosidase activity	7	molecular_function	7 out of 492 genes, 1.4%	60 out of 25600 genes, 0.2%	0.00014	0.00205	Csa3M822330.1;Csa7M428990.2;Csa4M044980.1;Csa3M822330.2;Csa1M611270.1;Csa1M612830.1;Csa7M428990.1	Beta-glucosidase; contains IPR001360 (Glycoside hydrolase, family 1), IPR017853 (Glycoside hydrolase, superfamily);Beta-glucosidase; contains IPR001360 (Glycoside hydrolase, family 1), IPR017853 (Glycoside hydrolase, superfamily);Beta-galactosidase; contains IPR001944 (Glycoside hydrolase, family 35), IPR017853 (Glycoside hydrolase, superfamily);Beta-glucosidase; contains IPR001360 (Glycoside hyd…
CU1NC165	GO:0019137	thioglucosidase activity	7	molecular_function	4 out of 492 genes, 0.8%	15 out of 25600 genes, 0.1%	0.00015	0.003	Csa3M822330.1;Csa3M822330.2;Csa1M611270.1;Csa7M428990.1	Beta-glucosidase; contains IPR001360 (Glycoside hydrolase, family 1), IPR017853 (Glycoside hydrolase, superfamily);Beta-glucosidase; contains IPR001360 (Glycoside hydrolase, family 1), IPR017853 (Glycoside hydrolase, superfamily);Beta-glucosidase; contains IPR001360 (Glycoside hydrolase, family 1), IPR017853 (Glycoside hydrolase, superfamily);Beta-glucosidase; contains IPR001360 (Glycoside hydrol…
CU1NC165	GO:0016566	specific transcriptional repressor activity		molecular_function	10 out of 492 genes, 2.0%	128 out of 25600 genes, 0.5%	0.00018	0.00341	Csa5M152790.1;Csa3M386830.1;Csa6M538700.1;Csa3M134010.1;Csa3M782710.1;Csa5M160120.1;Csa4M645320.1;Csa2M174670.1;Csa6M136580.1;Csa5M646750.1	MYB transcription factor; contains IPR009057 (Homeodomain-like);Putative MYB transcription factor; contains IPR009057 (Homeodomain-like);Transcription factor Myb; contains IPR009057 (Homeodomain-like);MYB transcription factor; contains IPR009057 (Homeodomain-like);Nuclear transcription factor Y subunit A2; contains IPR001289 (CCAAT-binding transcription factor, subunit B);Myb-related transcriptio…
CU1NC165	GO:0030755	quercetin 3-O-methyltransferase activity	8	molecular_function	4 out of 492 genes, 0.8%	16 out of 25600 genes, 0.1%	0.0002	0.00381	Csa3M046220.1;Csa6M128650.1;Csa7M018720.1;Csa4M091880.1	O-methyltransferase-like protein; contains IPR001077 (O-methyltransferase, family 2);O-methyltransferase, putative; contains IPR016461 (Caffeate O-methyltransferase (COMT) family);O-methyltransferase, putative; contains IPR016461 (Caffeate O-methyltransferase (COMT) family);Caffeic acid O-methyltransferase; contains IPR016461 (Caffeate O-methyltransferase (COMT) family)
CU1NC165	GO:0047668	amygdalin beta-glucosidase activity	9	molecular_function	4 out of 492 genes, 0.8%	16 out of 25600 genes, 0.1%	0.0002	0.00372	Csa7M428990.2;Csa3M852490.1;Csa1M612830.1;Csa7M428990.1	Beta-glucosidase; contains IPR001360 (Glycoside hydrolase, family 1), IPR017853 (Glycoside hydrolase, superfamily);Beta-glucosidase; contains IPR001360 (Glycoside hydrolase, family 1), IPR017853 (Glycoside hydrolase, superfamily);Beta-glucosidase; contains IPR001360 (Glycoside hydrolase, family 1), IPR017853 (Glycoside hydrolase, superfamily);Beta-glucosidase; contains IPR001360 (Glycoside hydrol…
CU1NC165	GO:0045735	nutrient reservoir activity	2	molecular_function	6 out of 492 genes, 1.2%	47 out of 25600 genes, 0.2%	0.00026	0.00591	Csa1M662790.1;CsaUNM024810.1;Csa6M525580.1;Csa6M525590.1;Csa2M000740.1;Csa6M525600.1	Germin-like protein 1; contains IPR001929 (Germin);Germin-like protein; contains IPR001929 (Germin);Germin-like protein 1; contains IPR001929 (Germin);Germin-like protein 3; contains IPR001929 (Germin);Acid phosphatase-like protein; contains IPR005519 (Acid phosphatase (Class B)), IPR023214 (HAD-like domain);Germin-like protein 5; contains IPR001929 (Germin)
CU1NC165	GO:0045289	luciferin monooxygenase activity	7	molecular_function	4 out of 492 genes, 0.8%	19 out of 25600 genes, 0.1%	0.00041	0.012	Csa7M430230.1;Csa3M710200.1;Csa7M430250.1;Csa7M430240.1	4-coumarate:CoA ligase; contains IPR000873 (AMP-dependent synthetase/ligase), IPR025110 (Domain of unknown function DUF4009);p-coumarate:CoA ligase 1; contains IPR000873 (AMP-dependent synthetase/ligase), IPR025110 (Domain of unknown function DUF4009);4-coumarate:CoA ligase; contains IPR000873 (AMP-dependent synthetase/ligase), IPR025110 (Domain of unknown function DUF4009);4-coumarate:CoA ligase…
CU1NC165	GO:0047077	Photinus-luciferin 4-monooxygenase (ATP-hydrolyzing) activity	8	molecular_function	4 out of 492 genes, 0.8%	19 out of 25600 genes, 0.1%	0.00041	0.01174	Csa7M430230.1;Csa3M710200.1;Csa7M430250.1;Csa7M430240.1	4-coumarate:CoA ligase; contains IPR000873 (AMP-dependent synthetase/ligase), IPR025110 (Domain of unknown function DUF4009);p-coumarate:CoA ligase 1; contains IPR000873 (AMP-dependent synthetase/ligase), IPR025110 (Domain of unknown function DUF4009);4-coumarate:CoA ligase; contains IPR000873 (AMP-dependent synthetase/ligase), IPR025110 (Domain of unknown function DUF4009);4-coumarate:CoA ligase…
CU1NC165	GO:0008509	anion transmembrane transporter activity	10	molecular_function	14 out of 492 genes, 2.8%	254 out of 25600 genes, 1.0%	0.00043	0.01191	Csa1M058680.1;Csa1M097690.1;Csa3M736560.1;Csa2M433930.1;Csa6M450940.1;Csa4M303040.1;Csa2M175170.1;Csa5M585950.1;Csa3M446120.1;Csa5M647280.1;Csa2M074200.1;Csa3M112250.1;Csa3M814320.1;Csa2M074190.1	Putative retroelement pol polyprotein;High-affinity nitrate transporter; contains IPR016196 (Major facilitator superfamily domain, general substrate transporter);ABC transporter G family member; contains IPR013525 (ABC-2 type transporter), IPR027417 (P-loop containing nucleoside triphosphate hydrolase);Pleiotropic drug resistance ABC transporter family protein; contains IPR013525 (ABC-2 type tran…
CU1NC165	GO:0015293	symporter activity	10	molecular_function	15 out of 492 genes, 3.0%	285 out of 25600 genes, 1.1%	0.00045	0.01167	Csa6M511660.1;Csa4M303040.1;Csa2M175170.1;Csa7M253820.2;Csa7M253820.1;Csa3M149300.1;Csa5M615820.1;Csa5M647280.1;Csa1M444350.1;Csa3M112250.1;Csa4M000670.1;Csa4M470690.1;Csa1M058660.1;Csa5M150970.1;Csa5M608430.1	Solute carrier family 2 (Facilitated glucose transporter), member 13; contains IPR005828 (General substrate transporter), IPR016196 (Major facilitator superfamily domain, general substrate transporter);Putative peptide/nitrate transporter; contains IPR000109 (Proton-dependent oligopeptide transporter family), IPR016196 (Major facilitator superfamily domain, general substrate transporter);Inorgani…
CU1NC165	GO:0008194	UDP-glycosyltransferase activity	6	molecular_function	17 out of 492 genes, 3.5%	350 out of 25600 genes, 1.4%	0.00048	0.01184	Csa2M357330.1;Csa1M470270.1;Csa6M497390.1;Csa7M336540.1;Csa1M597800.1;Csa2M070320.1;Csa3M129590.1;Csa7M073510.1;Csa7M063980.1;Csa6M088080.1;Csa7M051400.1;Csa3M736900.1;Csa6M498430.1;Csa4M007660.1;Csa7M063990.1;Csa5M184810.1;Csa6M497900.1	Glycogenin, putative; contains IPR002495 (Glycosyl transferase, family 8);Cellulose synthase A1; contains IPR005150 (Cellulose synthase), IPR013083 (Zinc finger, RING/FYVE/PHD-type), IPR017896 (4Fe-4S ferredoxin-type, iron-sulpur binding domain);UDP-glycosyltransferase 1; contains IPR002213 (UDP-glucuronosyl/UDP-glucosyltransferase);Sterol 3-beta-glucosyltransferase; contains IPR002213 (UDP-glucu…
CU1NC165	GO:0050468	reticuline oxidase activity	8	molecular_function	4 out of 492 genes, 0.8%	20 out of 25600 genes, 0.1%	0.00051	0.012	Csa1M541370.1;Csa1M540350.1;Csa1M539330.1;Csa1M537480.1	Reticuline oxidase, putative; contains IPR012951 (Berberine/berberine-like);Reticuline oxidase; contains IPR012951 (Berberine/berberine-like);Reticuline oxidase, putative; contains IPR012951 (Berberine/berberine-like);Reticuline oxidase, putative; contains IPR012951 (Berberine/berberine-like)
CU1NC165	GO:0016621	cinnamoyl-CoA reductase activity	8	molecular_function	3 out of 492 genes, 0.6%	9 out of 25600 genes, 0.0%	0.00054	0.01176	Csa3M715370.1;Csa3M717880.1;Csa3M717870.1	Cinnamoyl-CoA reductase 4; contains IPR001509 (NAD-dependent epimerase/dehydratase), IPR016040 (NAD(P)-binding domain);Cinnamoyl CoA reductase; contains IPR016040 (NAD(P)-binding domain);Cinnamoyl CoA reductase; contains IPR001509 (NAD-dependent epimerase/dehydratase), IPR016040 (NAD(P)-binding domain)
CU1NC165	GO:0035251	UDP-glucosyltransferase activity	8	molecular_function	13 out of 492 genes, 2.6%	231 out of 25600 genes, 0.9%	0.00057	0.01154	Csa7M063980.1;Csa6M088080.1;Csa7M051400.1;Csa2M357330.1;Csa6M498430.1;Csa1M470270.1;Csa6M497390.1;Csa7M336540.1;Csa1M597800.1;Csa7M063990.1;Csa2M070320.1;Csa6M497900.1;Csa7M073510.1	UDP-glycosyltransferase 1; contains IPR002213 (UDP-glucuronosyl/UDP-glucosyltransferase);Cellulose synthase; contains IPR005150 (Cellulose synthase), IPR013083 (Zinc finger, RING/FYVE/PHD-type);UDP-glycosyltransferase 74 F1; contains IPR002213 (UDP-glucuronosyl/UDP-glucosyltransferase);Glycogenin, putative; contains IPR002495 (Glycosyl transferase, family 8);UDP-glycosyltransferase 1; contains IP…
CU1NC165	GO:0016702	oxidoreductase activity, acting on single donors with incorporation of molecular oxygen, incorporation of two atoms of oxygen	7	molecular_function	12 out of 492 genes, 2.4%	202 out of 25600 genes, 0.8%	0.00057	0.01132	Csa4M287530.1;Csa4M286980.1;Csa2M373590.1;Csa6M106700.1;Csa3M829250.1;Csa2M023910.1;Csa4M288080.1;Csa4M287540.1;Csa7M413380.1;Csa6M523390.1;Csa2M009620.1;Csa4M288090.1	Lipoxygenase; contains IPR000907 (Lipoxygenase), IPR008976 (Lipase/lipooxygenase, PLAT/LH2), IPR027433 (Lipoxygenase, domain 3);Lipoxygenase; contains IPR000907 (Lipoxygenase), IPR027433 (Lipoxygenase, domain 3);Putative uncharacterized protein MAX4-1; contains IPR004294 (Carotenoid oxygenase);Carotenoid cleavage dioxygenase 7; contains IPR004294 (Carotenoid oxygenase);Peroxidase; contains IPR010…
CU1NC165	GO:0051213	dioxygenase activity	6	molecular_function	12 out of 492 genes, 2.4%	205 out of 25600 genes, 0.8%	0.00065	0.01296	Csa4M287530.1;Csa4M286980.1;Csa2M373590.1;Csa6M106700.1;Csa3M829250.1;Csa2M023910.1;Csa4M288080.1;Csa4M287540.1;Csa7M413380.1;Csa6M523390.1;Csa2M009620.1;Csa4M288090.1	Lipoxygenase; contains IPR000907 (Lipoxygenase), IPR008976 (Lipase/lipooxygenase, PLAT/LH2), IPR027433 (Lipoxygenase, domain 3);Lipoxygenase; contains IPR000907 (Lipoxygenase), IPR027433 (Lipoxygenase, domain 3);Putative uncharacterized protein MAX4-1; contains IPR004294 (Carotenoid oxygenase);Carotenoid cleavage dioxygenase 7; contains IPR004294 (Carotenoid oxygenase);Peroxidase; contains IPR010…
CU1NC165	GO:0022804	active transmembrane transporter activity	8	molecular_function	30 out of 492 genes, 6.1%	831 out of 25600 genes, 3.2%	0.00079	0.01564	Csa3M736560.1;Csa6M511660.1;Csa2M175170.1;Csa7M253820.2;Csa5M585950.1;Csa3M149300.1;Csa2M074200.1;Csa1M444350.1;Csa3M112250.1;Csa3M180310.1;Csa1M569110.1;Csa5M154210.1;Csa3M814320.1;Csa1M058660.1;Csa5M608430.1;Csa6M450940.1;Csa2M433930.1;Csa4M303040.1;Csa1M009610.1;Csa4M050260.1;Csa3M446120.1;Csa2M000800.1;Csa7M253820.1;Csa5M615820.1;Csa5M647280.1;Csa4M000670.1;Csa4M470690.1;Csa2M074190.1;Csa3M90…	ABC transporter G family member; contains IPR013525 (ABC-2 type transporter), IPR027417 (P-loop containing nucleoside triphosphate hydrolase);Solute carrier family 2 (Facilitated glucose transporter), member 13; contains IPR005828 (General substrate transporter), IPR016196 (Major facilitator superfamily domain, general substrate transporter);Inorganic phosphate transporter, putative; contains IPR…
CU1NC165	GO:0046527	glucosyltransferase activity	7	molecular_function	13 out of 492 genes, 2.6%	240 out of 25600 genes, 0.9%	0.00081	0.01536	Csa7M063980.1;Csa6M088080.1;Csa7M051400.1;Csa2M357330.1;Csa6M498430.1;Csa1M470270.1;Csa6M497390.1;Csa7M336540.1;Csa1M597800.1;Csa7M063990.1;Csa2M070320.1;Csa6M497900.1;Csa7M073510.1	UDP-glycosyltransferase 1; contains IPR002213 (UDP-glucuronosyl/UDP-glucosyltransferase);Cellulose synthase; contains IPR005150 (Cellulose synthase), IPR013083 (Zinc finger, RING/FYVE/PHD-type);UDP-glycosyltransferase 74 F1; contains IPR002213 (UDP-glucuronosyl/UDP-glucosyltransferase);Glycogenin, putative; contains IPR002495 (Glycosyl transferase, family 8);UDP-glycosyltransferase 1; contains IP…
CU1NC165	GO:0016207	4-coumarate-CoA ligase activity	7	molecular_function	4 out of 492 genes, 0.8%	23 out of 25600 genes, 0.1%	0.00089	0.01509	Csa7M430230.1;Csa3M710200.1;Csa7M430250.1;Csa7M430240.1	4-coumarate:CoA ligase; contains IPR000873 (AMP-dependent synthetase/ligase), IPR025110 (Domain of unknown function DUF4009);p-coumarate:CoA ligase 1; contains IPR000873 (AMP-dependent synthetase/ligase), IPR025110 (Domain of unknown function DUF4009);4-coumarate:CoA ligase; contains IPR000873 (AMP-dependent synthetase/ligase), IPR025110 (Domain of unknown function DUF4009);4-coumarate:CoA ligase…
CU1NC165	GO:0047807	cytokinin 7-beta-glucosyltransferase activity	9	molecular_function	6 out of 492 genes, 1.2%	59 out of 25600 genes, 0.2%	0.00093	0.01517	Csa7M063980.1;Csa7M051400.1;Csa6M497900.1;Csa6M498430.1;Csa7M073510.1;Csa6M497390.1	UDP-glycosyltransferase 1; contains IPR002213 (UDP-glucuronosyl/UDP-glucosyltransferase);UDP-glycosyltransferase 74 F1; contains IPR002213 (UDP-glucuronosyl/UDP-glucosyltransferase);UDP-glycosyltransferase 1; contains IPR002213 (UDP-glucuronosyl/UDP-glucosyltransferase);UDP-glycosyltransferase 1; contains IPR002213 (UDP-glucuronosyl/UDP-glucosyltransferase);UDP glycosyltransferase; contains IPR00…
CU1NC165	GO:0015415	phosphate transmembrane-transporting ATPase activity	19	molecular_function	3 out of 492 genes, 0.6%	11 out of 25600 genes, 0.0%	0.00103	0.01729	Csa2M074200.1;Csa5M585950.1;Csa2M074190.1	Lipid A export ATP-binding/permease protein MsbA; contains IPR011527 (ABC transporter, transmembrane domain, type 1), IPR027417 (P-loop containing nucleoside triphosphate hydrolase);Lipid A export ATP-binding/permease protein MsbA; contains IPR011527 (ABC transporter, transmembrane domain, type 1), IPR027417 (P-loop containing nucleoside triphosphate hydrolase);Lipid A export ATP-binding/permease…
CU1NC165	GO:0046992	oxidoreductase activity, acting on X-H and Y-H to form an X-Y bond	6	molecular_function	4 out of 492 genes, 0.8%	24 out of 25600 genes, 0.1%	0.00105	0.01767	Csa1M541370.1;Csa1M540350.1;Csa1M539330.1;Csa1M537480.1	Reticuline oxidase, putative; contains IPR012951 (Berberine/berberine-like);Reticuline oxidase; contains IPR012951 (Berberine/berberine-like);Reticuline oxidase, putative; contains IPR012951 (Berberine/berberine-like);Reticuline oxidase, putative; contains IPR012951 (Berberine/berberine-like)
CU1NC165	GO:0046993	oxidoreductase activity, acting on X-H and Y-H to form an X-Y bond, with oxygen as acceptor	7	molecular_function	4 out of 492 genes, 0.8%	24 out of 25600 genes, 0.1%	0.00105	0.01738	Csa1M541370.1;Csa1M540350.1;Csa1M539330.1;Csa1M537480.1	Reticuline oxidase, putative; contains IPR012951 (Berberine/berberine-like);Reticuline oxidase; contains IPR012951 (Berberine/berberine-like);Reticuline oxidase, putative; contains IPR012951 (Berberine/berberine-like);Reticuline oxidase, putative; contains IPR012951 (Berberine/berberine-like)
CU1NC165	GO:0050660	FAD binding	6	molecular_function	12 out of 492 genes, 2.4%	217 out of 25600 genes, 0.8%	0.00106	0.0171	Csa1M541370.1;Csa1M540350.1;Csa1M038950.1;Csa4M050170.1;Csa1M537480.1;Csa6M124040.2;Csa4M377160.1;Csa6M120420.1;Csa5M175820.1;Csa1M569450.1;Csa6M124040.1;Csa1M539330.1	Reticuline oxidase, putative; contains IPR012951 (Berberine/berberine-like);Reticuline oxidase; contains IPR012951 (Berberine/berberine-like);Flavin-containing monooxygenase family protein; contains IPR020946 (Flavin monooxygenase-like);Respiratory burst oxidase, putative; contains IPR000778 (Cytochrome b245, heavy chain), IPR011992 (EF-hand-like domain), IPR013130 (Ferric reductase transmembrane…
CU1NC165	GO:0050625	2-hydroxy-1,4-benzoquinone reductase activity	8	molecular_function	2 out of 492 genes, 0.4%	3 out of 25600 genes, 0.0%	0.00109	0.0219	Csa6M516740.1;Csa6M516740.2	Flavoprotein wrbA, putative; contains IPR005025 (NADPH-dependent FMN reductase), IPR010089 (Flavoprotein WrbA);Flavoprotein wrbA, putative; contains IPR005025 (NADPH-dependent FMN reductase), IPR010089 (Flavoprotein WrbA)
CU1NC165	GO:0005199	structural constituent of cell wall	3	molecular_function	3 out of 492 genes, 0.6%	12 out of 25600 genes, 0.0%	0.00136	0.02719	Csa4M291360.1;Csa6M058200.1;Csa7M304870.1	Unknown protein; contains IPR006706 (Extensin repeat);Unknown protein;Unknown protein
CU1NC165	GO:0004567	beta-mannosidase activity	8	molecular_function	4 out of 492 genes, 0.8%	26 out of 25600 genes, 0.1%	0.00144	0.02769	Csa7M428990.2;Csa3M852490.1;Csa1M612830.1;Csa7M428990.1	Beta-glucosidase; contains IPR001360 (Glycoside hydrolase, family 1), IPR017853 (Glycoside hydrolase, superfamily);Beta-glucosidase; contains IPR001360 (Glycoside hydrolase, family 1), IPR017853 (Glycoside hydrolase, superfamily);Beta-glucosidase; contains IPR001360 (Glycoside hydrolase, family 1), IPR017853 (Glycoside hydrolase, superfamily);Beta-glucosidase; contains IPR001360 (Glycoside hydrol…
CU1NC165	GO:0004499	flavin-containing monooxygenase activity	8	molecular_function	4 out of 492 genes, 0.8%	27 out of 25600 genes, 0.1%	0.00166	0.02727	Csa6M120420.1;Csa1M038950.1;Csa6M124040.1;Csa6M124040.2	Dimethylaniline monooxygenase, putative; contains IPR020946 (Flavin monooxygenase-like);Flavin-containing monooxygenase family protein; contains IPR020946 (Flavin monooxygenase-like);Dimethylaniline monooxygenase, putative; contains IPR020946 (Flavin monooxygenase-like);Dimethylaniline monooxygenase, putative; contains IPR020946 (Flavin monooxygenase-like)
CU1NC165	GO:0004015	adenosylmethionine-8-amino-7-oxononanoate transaminase activity	7	molecular_function	2 out of 492 genes, 0.4%	4 out of 25600 genes, 0.0%	0.00215	0.03612	Csa4M056840.1;Csa4M618430.1	Aminotransferase; contains IPR005814 (Aminotransferase class-III), IPR015424 (Pyridoxal phosphate-dependent transferase);Aminotransferase; contains IPR005814 (Aminotransferase class-III), IPR015424 (Pyridoxal phosphate-dependent transferase)
CU1NC165	GO:0016223	beta-alanine-pyruvate transaminase activity	7	molecular_function	2 out of 492 genes, 0.4%	4 out of 25600 genes, 0.0%	0.00215	0.03559	Csa4M056840.1;Csa4M618430.1	Aminotransferase; contains IPR005814 (Aminotransferase class-III), IPR015424 (Pyridoxal phosphate-dependent transferase);Aminotransferase; contains IPR005814 (Aminotransferase class-III), IPR015424 (Pyridoxal phosphate-dependent transferase)
CU1NC165	GO:0003680	AT DNA binding	7	molecular_function	5 out of 492 genes, 1.0%	48 out of 25600 genes, 0.2%	0.00222	0.03739	Csa5M010650.1;Csa3M127050.1;Csa3M141840.1;Csa5M157420.1;Csa5M010650.2	DNA binding protein, putative; contains IPR005175 (Domain of unknown function DUF296);AT-hook DNA-binding protein; contains IPR014476 (Predicted AT-hook DNA-binding);DNA binding protein, putative; contains IPR014476 (Predicted AT-hook DNA-binding);AT-hook DNA-binding protein; contains IPR014476 (Predicted AT-hook DNA-binding);DNA binding protein, putative; contains IPR005175 (Domain of unknown fu…
CU1NC165	GO:0008171	O-methyltransferase activity	7	molecular_function	4 out of 492 genes, 0.8%	30 out of 25600 genes, 0.1%	0.00248	0.03714	Csa3M046220.1;Csa6M128650.1;Csa7M018720.1;Csa4M091880.1	O-methyltransferase-like protein; contains IPR001077 (O-methyltransferase, family 2);O-methyltransferase, putative; contains IPR016461 (Caffeate O-methyltransferase (COMT) family);O-methyltransferase, putative; contains IPR016461 (Caffeate O-methyltransferase (COMT) family);Caffeic acid O-methyltransferase; contains IPR016461 (Caffeate O-methyltransferase (COMT) family)
CU1NC165	GO:0004568	chitinase activity	7	molecular_function	4 out of 492 genes, 0.8%	32 out of 25600 genes, 0.1%	0.00316	0.04085	Csa6M507520.1;Csa3M166220.1;Csa6M508020.1;Csa1M267230.1	Chitinase; contains IPR016283 (Glycoside hydrolase, family 19), IPR023346 (Lysozyme-like domain);Chitinase-like protein; contains IPR016283 (Glycoside hydrolase, family 19), IPR023346 (Lysozyme-like domain);Chitinase; contains IPR016283 (Glycoside hydrolase, family 19), IPR023346 (Lysozyme-like domain);Chitinase, putative; contains IPR017853 (Glycoside hydrolase, superfamily)
CU1NC165	GO:0015923	mannosidase activity	7	molecular_function	4 out of 492 genes, 0.8%	33 out of 25600 genes, 0.1%	0.00354	0.04361	Csa7M428990.2;Csa3M852490.1;Csa1M612830.1;Csa7M428990.1	Beta-glucosidase; contains IPR001360 (Glycoside hydrolase, family 1), IPR017853 (Glycoside hydrolase, superfamily);Beta-glucosidase; contains IPR001360 (Glycoside hydrolase, family 1), IPR017853 (Glycoside hydrolase, superfamily);Beta-glucosidase; contains IPR001360 (Glycoside hydrolase, family 1), IPR017853 (Glycoside hydrolase, superfamily);Beta-glucosidase; contains IPR001360 (Glycoside hydrol…
CU1NC165	GO:0016703	oxidoreductase activity, acting on single donors with incorporation of molecular oxygen, incorporation of one atom of oxygen (internal monooxygenases or internal mixed function oxidases)	7	molecular_function	4 out of 492 genes, 0.8%	33 out of 25600 genes, 0.1%	0.00354	0.04301	Csa7M430230.1;Csa3M710200.1;Csa7M430250.1;Csa7M430240.1	4-coumarate:CoA ligase; contains IPR000873 (AMP-dependent synthetase/ligase), IPR025110 (Domain of unknown function DUF4009);p-coumarate:CoA ligase 1; contains IPR000873 (AMP-dependent synthetase/ligase), IPR025110 (Domain of unknown function DUF4009);4-coumarate:CoA ligase; contains IPR000873 (AMP-dependent synthetase/ligase), IPR025110 (Domain of unknown function DUF4009);4-coumarate:CoA ligase…
CU1NC165	GO:0008392	arachidonic acid epoxygenase activity	8	molecular_function	2 out of 492 genes, 0.4%	5 out of 25600 genes, 0.0%	0.00354	0.04946	Csa3M825090.1;Csa1M595860.1	Cytochrome P450; contains IPR001128 (Cytochrome P450);Cytochrome P450, putative; contains IPR001128 (Cytochrome P450)
CU1NC165	GO:0008405	arachidonic acid 11,12-epoxygenase activity	9	molecular_function	2 out of 492 genes, 0.4%	5 out of 25600 genes, 0.0%	0.00354	0.0488	Csa3M825090.1;Csa1M595860.1	Cytochrome P450; contains IPR001128 (Cytochrome P450);Cytochrome P450, putative; contains IPR001128 (Cytochrome P450)
CU1NC165	GO:0080043	quercetin 3-O-glucosyltransferase activity	9	molecular_function	6 out of 492 genes, 1.2%	77 out of 25600 genes, 0.3%	0.00366	0.04947	Csa7M063980.1;Csa7M051400.1;Csa6M497900.1;Csa6M498430.1;Csa7M073510.1;Csa6M497390.1	UDP-glycosyltransferase 1; contains IPR002213 (UDP-glucuronosyl/UDP-glucosyltransferase);UDP-glycosyltransferase 74 F1; contains IPR002213 (UDP-glucuronosyl/UDP-glucosyltransferase);UDP-glycosyltransferase 1; contains IPR002213 (UDP-glucuronosyl/UDP-glucosyltransferase);UDP-glycosyltransferase 1; contains IPR002213 (UDP-glucuronosyl/UDP-glucosyltransferase);UDP glycosyltransferase; contains IPR00…
CU1NC165	GO:0080044	quercetin 7-O-glucosyltransferase activity	9	molecular_function	6 out of 492 genes, 1.2%	78 out of 25600 genes, 0.3%	0.0039	0.04961	Csa7M063980.1;Csa7M051400.1;Csa6M497900.1;Csa6M498430.1;Csa7M073510.1;Csa6M497390.1	UDP-glycosyltransferase 1; contains IPR002213 (UDP-glucuronosyl/UDP-glucosyltransferase);UDP-glycosyltransferase 74 F1; contains IPR002213 (UDP-glucuronosyl/UDP-glucosyltransferase);UDP-glycosyltransferase 1; contains IPR002213 (UDP-glucuronosyl/UDP-glucosyltransferase);UDP-glycosyltransferase 1; contains IPR002213 (UDP-glucuronosyl/UDP-glucosyltransferase);UDP glycosyltransferase; contains IPR00…
CU1NC165	GO:0019748	secondary metabolic process	4	biological_process	88 out of 492 genes, 17.9%	1304 out of 25600 genes, 5.1%	3.01e-25	0	Csa6M012820.1;Csa3M822330.1;Csa6M538700.1;Csa2M069700.1;Csa4M050130.1;Csa7M071700.1;Csa2M361840.1;Csa6M500640.1;Csa2M365080.1;Csa6M498430.1;Csa6M446280.1;Csa6M497900.1;Csa1M619390.1;Csa6M446290.1;Csa1M533470.1;Csa7M428910.1;Csa6M497390.1;Csa3M822330.2;Csa3M039850.1;Csa3M814320.1;Csa2M425750.1;CsaUNM000040.1;Csa4M091880.1;Csa7M073510.1;Csa7M430240.1;Csa2M350350.1;Csa6M500640.2;Csa4M652090.1;Csa1M0…	Laccase, putative; contains IPR017761 (Laccase);Beta-glucosidase; contains IPR001360 (Glycoside hydrolase, family 1), IPR017853 (Glycoside hydrolase, superfamily);Transcription factor Myb; contains IPR009057 (Homeodomain-like);Cytochrome P450 cinnamate 4-hydroxylase; contains IPR001128 (Cytochrome P450);WRKY transcription factor; contains IPR003657 (DNA-binding WRKY);Cinnamyl alcohol dehydrogenas…
CU1NC165	GO:0009698	phenylpropanoid metabolic process	5	biological_process	59 out of 492 genes, 12.0%	755 out of 25600 genes, 2.9%	5.01e-20	0	Csa6M012820.1;Csa2M299950.1;Csa6M538700.1;Csa2M069200.1;Csa4M308480.1;Csa6M445750.1;Csa2M069700.1;Csa6M128650.1;Csa7M071700.1;Csa3M717870.1;Csa2M361740.1;Csa3M734120.1;Csa6M500640.1;Csa5M646750.1;Csa7M063980.1;Csa7M430230.1;Csa2M365080.1;Csa4M308480.2;Csa3M710200.1;Csa3M386830.1;Csa6M498430.1;Csa3M166220.1;Csa6M446280.1;Csa7M018770.1;Csa6M497900.1;Csa5M152790.1;Csa7M004020.1;Csa6M446290.1;Csa3M85…	Laccase, putative; contains IPR017761 (Laccase);Alcohol dehydrogenase, putative; contains IPR002085 (Alcohol dehydrogenase superfamily, zinc-type), IPR016040 (NAD(P)-binding domain), IPR020843 (Polyketide synthase, enoylreductase);Transcription factor Myb; contains IPR009057 (Homeodomain-like);Cytochrome P450 cinnamate 4-hydroxylase; contains IPR001128 (Cytochrome P450);Laccase 1a; contains IPR01…
CU1NC165	GO:0055114	oxidation reduction	4	biological_process	84 out of 492 genes, 17.1%	1533 out of 25600 genes, 6.0%	2.44e-18	0	Csa6M012820.1;Csa3M180200.1;Csa2M421020.1;Csa1M348440.1;Csa7M320050.1;Csa6M504560.1;Csa4M377160.1;Csa2M069700.1;Csa7M071700.1;Csa2M361840.1;Csa6M500640.1;Csa2M000640.1;Csa6M083540.1;Csa6M216410.1;Csa7M322060.1;Csa5M190500.1;Csa4M288080.1;Csa5M167140.1;Csa4M287530.1;Csa1M619390.1;Csa1M533470.1;Csa7M428910.1;Csa2M000520.1;Csa2M425750.1;CsaUNM000040.1;Csa1M662790.1;Csa6M500640.2;Csa7M058560.1;Csa5M6…	Laccase, putative; contains IPR017761 (Laccase);Sorbitol dehydrogenase-like protein; contains IPR011032 (GroES-like);Peroxidase 3, putative; contains IPR010255 (Haem peroxidase);Blue copper protein, putative; contains IPR008972 (Cupredoxin);Alcohol dehydrogenase; contains IPR002085 (Alcohol dehydrogenase superfamily, zinc-type), IPR011032 (GroES-like), IPR013149 (Alcohol dehydrogenase, C-terminal…
CU1NC165	GO:0042221	response to chemical stimulus	3	biological_process	187 out of 492 genes, 38.0%	5385 out of 25600 genes, 21.0%	2.86e-18	0	Csa6M012820.1;Csa3M822330.1;Csa3M099630.1;Csa1M348440.1;Csa7M320050.1;Csa6M516740.1;Csa2M069700.1;Csa1M160590.1;Csa6M083540.1;Csa4M291360.1;Csa1M267230.1;Csa7M322060.1;Csa5M190500.1;Csa2M179220.1;Csa4M288080.1;Csa6M000690.1;Csa5M612850.1;Csa5M604990.1;Csa6M497900.1;Csa2M074190.1;Csa4M287530.1;Csa6M344210.1;Csa6M497390.1;Csa7M407820.1;Csa6M516600.1;Csa3M782710.1;Csa2M070320.1;Csa3M814320.1;Csa6M50…	Laccase, putative; contains IPR017761 (Laccase);Beta-glucosidase; contains IPR001360 (Glycoside hydrolase, family 1), IPR017853 (Glycoside hydrolase, superfamily);Protein PLANT CADMIUM RESISTANCE 8; contains IPR006461 (Uncharacterised protein family Cys-rich);Blue copper protein, putative; contains IPR008972 (Cupredoxin);Alcohol dehydrogenase; contains IPR002085 (Alcohol dehydrogenase superfamily…
CU1NC165	GO:0006725	cellular aromatic compound metabolic process	4	biological_process	74 out of 492 genes, 15.0%	1238 out of 25600 genes, 4.8%	3.13e-18	0	Csa6M012820.1;Csa3M822330.1;Csa6M538700.1;Csa2M069700.1;Csa4M050130.1;Csa7M071700.1;Csa6M500640.1;Csa2M365080.1;Csa6M498430.1;Csa6M446280.1;Csa6M497900.1;Csa1M619390.1;Csa6M446290.1;Csa1M533470.1;Csa6M497390.1;Csa3M150100.1;Csa3M822330.2;Csa3M814320.1;Csa2M425750.1;CsaUNM000040.1;Csa4M091880.1;Csa7M073510.1;Csa7M430240.1;Csa6M500640.2;Csa6M125240.1;Csa1M001360.1;Csa3M446120.1;Csa3M734150.1;Csa5M1…	Laccase, putative; contains IPR017761 (Laccase);Beta-glucosidase; contains IPR001360 (Glycoside hydrolase, family 1), IPR017853 (Glycoside hydrolase, superfamily);Transcription factor Myb; contains IPR009057 (Homeodomain-like);Cytochrome P450 cinnamate 4-hydroxylase; contains IPR001128 (Cytochrome P450);WRKY transcription factor; contains IPR003657 (DNA-binding WRKY);Cinnamyl alcohol dehydrogenas…
CU1NC165	GO:0050896	response to stimulus	2	biological_process	261 out of 492 genes, 53.0%	8745 out of 25600 genes, 34.2%	3.27e-18	0	Csa6M507250.1;Csa3M099630.1;Csa1M348440.1;Csa1M160590.1;Csa4M291360.1;Csa1M267230.1;Csa5M190500.1;Csa6M000690.1;Csa4M287530.1;Csa3M134840.2;Csa6M497390.1;Csa7M407820.1;Csa6M516600.1;Csa3M782710.1;Csa3M814320.1;Csa5M010650.2;Csa6M508020.1;Csa6M500640.2;Csa4M045010.1;Csa1M539330.1;Csa5M181430.1;Csa3M119420.1;Csa2M245470.1;Csa6M476020.1;Csa4M455680.1;Csa2M361740.1;Csa5M072680.1;Csa1M058660.1;Csa6M31…	Probable aspartic protease; contains IPR001461 (Peptidase A1), IPR021109 (Aspartic peptidase);Protein PLANT CADMIUM RESISTANCE 8; contains IPR006461 (Uncharacterised protein family Cys-rich);Blue copper protein, putative; contains IPR008972 (Cupredoxin);Zinc finger-like protein; contains IPR013087 (Zinc finger C2H2-type/integrase DNA-binding domain);Unknown protein; contains IPR006706 (Extensin r…
CU1NC165	GO:0006575	cellular amino acid derivative metabolic process	9	biological_process	67 out of 492 genes, 13.6%	1065 out of 25600 genes, 4.2%	1.14e-17	0	Csa6M012820.1;Csa6M538700.1;Csa2M069700.1;Csa7M071700.1;Csa6M500640.1;Csa2M365080.1;Csa6M498430.1;Csa6M446280.1;Csa6M497900.1;Csa1M619390.1;Csa6M446290.1;Csa1M533470.1;Csa6M497390.1;Csa2M000520.1;Csa2M425750.1;CsaUNM000040.1;Csa4M091880.1;Csa7M073510.1;Csa7M430240.1;Csa6M500640.2;Csa1M001360.1;Csa3M734150.1;Csa5M182690.1;Csa2M299950.1;Csa2M069200.1;Csa6M445750.1;Csa4M308480.1;Csa6M128650.1;Csa2M3…	Laccase, putative; contains IPR017761 (Laccase);Transcription factor Myb; contains IPR009057 (Homeodomain-like);Cytochrome P450 cinnamate 4-hydroxylase; contains IPR001128 (Cytochrome P450);Cinnamyl alcohol dehydrogenase; contains IPR002085 (Alcohol dehydrogenase superfamily, zinc-type), IPR016040 (NAD(P)-binding domain), IPR020843 (Polyketide synthase, enoylreductase);Ascorbate oxidase; contains…
CU1NC165	GO:0006950	response to stress	3	biological_process	204 out of 492 genes, 41.5%	6319 out of 25600 genes, 24.7%	1.2e-16	0	Csa6M507250.1;Csa6M012820.1;Csa3M822330.1;Csa3M099630.1;Csa1M348440.1;Csa7M320050.1;Csa6M516740.1;Csa6M083540.1;Csa4M291360.1;Csa7M322060.1;Csa5M190500.1;Csa4M288080.1;Csa6M000690.1;Csa5M604990.1;Csa6M497900.1;Csa4M287530.1;Csa6M344210.1;Csa6M497390.1;Csa7M407820.1;Csa2M000520.1;Csa6M516600.1;Csa3M782710.1;Csa2M070320.1;Csa3M814320.1;Csa3M141900.1;Csa6M508020.1;Csa2M415500.1;Csa2M178720.1;Csa4M04…	Probable aspartic protease; contains IPR001461 (Peptidase A1), IPR021109 (Aspartic peptidase);Laccase, putative; contains IPR017761 (Laccase);Beta-glucosidase; contains IPR001360 (Glycoside hydrolase, family 1), IPR017853 (Glycoside hydrolase, superfamily);Protein PLANT CADMIUM RESISTANCE 8; contains IPR006461 (Uncharacterised protein family Cys-rich);Blue copper protein, putative; contains IPR00…
CU1NC165	GO:0009699	phenylpropanoid biosynthetic process	6	biological_process	48 out of 492 genes, 9.8%	649 out of 25600 genes, 2.5%	1.6e-15	0	Csa6M012820.1;Csa2M299950.1;Csa6M538700.1;Csa4M308480.1;Csa6M445750.1;Csa6M128650.1;Csa7M071700.1;Csa3M717870.1;Csa3M734120.1;Csa5M646750.1;Csa7M063980.1;Csa7M430230.1;Csa2M365080.1;Csa3M710200.1;Csa3M386830.1;Csa6M498430.1;Csa3M166220.1;Csa6M446280.1;Csa7M018770.1;Csa6M497900.1;Csa5M152790.1;Csa6M446290.1;Csa1M533470.1;Csa6M497390.1;Csa1M528600.1;Csa3M715370.1;Csa3M717880.1;Csa6M523390.1;Csa3M18…	Laccase, putative; contains IPR017761 (Laccase);Alcohol dehydrogenase, putative; contains IPR002085 (Alcohol dehydrogenase superfamily, zinc-type), IPR016040 (NAD(P)-binding domain), IPR020843 (Polyketide synthase, enoylreductase);Transcription factor Myb; contains IPR009057 (Homeodomain-like);Laccase 1a; contains IPR017761 (Laccase);Phenylalanine ammonia-lyase; contains IPR001106 (Aromatic amino…
CU1NC165	GO:0042743	hydrogen peroxide metabolic process	5	biological_process	22 out of 492 genes, 4.5%	133 out of 25600 genes, 0.5%	1.14e-14	0	Csa4M285750.1;Csa2M421020.1;Csa6M013940.1;Csa6M504560.1;Csa1M569450.1;Csa6M507230.1;Csa2M346020.1;Csa4M285810.1;Csa6M083540.1;Csa4M285790.1;Csa6M216410.1;Csa7M058560.1;Csa2M235100.1;Csa3M736970.1;Csa2M271470.1;Csa2M235600.1;Csa5M608020.1;Csa4M050170.1;Csa3M904120.1;Csa4M045010.1;Csa1M533650.1;Csa7M061710.1	Peroxidase; contains IPR010255 (Haem peroxidase);Peroxidase 3, putative; contains IPR010255 (Haem peroxidase);Peroxidase; contains IPR010255 (Haem peroxidase);Peroxidase 72, putative; contains IPR010255 (Haem peroxidase);Respiratory burst oxidase, putative; contains IPR000778 (Cytochrome b245, heavy chain), IPR011992 (EF-hand-like domain), IPR013130 (Ferric reductase transmembrane component-like …
CU1NC165	GO:0009808	lignin metabolic process	6	biological_process	26 out of 492 genes, 5.3%	197 out of 25600 genes, 0.8%	1.18e-14	0	Csa6M012820.1;Csa2M299950.1;Csa3M852630.1;Csa2M069200.1;Csa1M533470.1;Csa4M308480.1;Csa2M069700.1;Csa7M071700.1;Csa6M128650.1;Csa3M734120.1;CsaUNM000040.1;Csa3M853170.1;Csa6M500640.1;Csa6M009490.1;Csa7M018720.1;Csa4M091880.1;Csa5M646750.1;Csa4M308480.2;Csa6M500640.2;Csa3M166220.1;Csa3M734150.1;Csa3M046220.1;Csa7M018770.1;Csa6M136580.1;Csa2M068700.1;Csa3M732490.1	Laccase, putative; contains IPR017761 (Laccase);Alcohol dehydrogenase, putative; contains IPR002085 (Alcohol dehydrogenase superfamily, zinc-type), IPR016040 (NAD(P)-binding domain), IPR020843 (Polyketide synthase, enoylreductase);Cytochrome P450, putative; contains IPR001128 (Cytochrome P450);Cytochrome P450 cinnamate 4-hydroxylase; contains IPR001128 (Cytochrome P450);Laccase, putative; contain…
CU1NC165	GO:0042398	cellular amino acid derivative biosynthetic process	10	biological_process	52 out of 492 genes, 10.6%	800 out of 25600 genes, 3.1%	1.9e-14	0	Csa6M012820.1;Csa2M299950.1;Csa6M538700.1;Csa4M308480.1;Csa6M445750.1;Csa6M128650.1;Csa7M071700.1;Csa7M413380.1;Csa3M717870.1;Csa3M734120.1;Csa5M646750.1;Csa7M063980.1;Csa7M430230.1;Csa2M365080.1;Csa3M710200.1;Csa3M386830.1;Csa6M498430.1;Csa3M166220.1;Csa6M446280.1;Csa7M018770.1;Csa6M497900.1;Csa5M152790.1;Csa6M446290.1;Csa1M533470.1;Csa6M497390.1;Csa1M528600.1;Csa3M715370.1;Csa2M000520.1;Csa2M03…	Laccase, putative; contains IPR017761 (Laccase);Alcohol dehydrogenase, putative; contains IPR002085 (Alcohol dehydrogenase superfamily, zinc-type), IPR016040 (NAD(P)-binding domain), IPR020843 (Polyketide synthase, enoylreductase);Transcription factor Myb; contains IPR009057 (Homeodomain-like);Laccase 1a; contains IPR017761 (Laccase);Phenylalanine ammonia-lyase; contains IPR001106 (Aromatic amino…
CU1NC165	GO:0009620	response to fungus	6	biological_process	43 out of 492 genes, 8.7%	569 out of 25600 genes, 2.2%	2.45e-14	0	Csa3M822330.1;Csa1M024230.1;Csa3M851940.1;Csa6M124040.2;Csa4M377160.1;Csa7M413380.1;Csa2M361840.1;Csa4M288090.1;Csa6M083540.1;Csa3M903510.1;Csa4M285790.1;Csa1M267230.1;Csa3M736970.1;Csa7M432650.1;Csa4M288080.1;Csa4M287540.1;Csa7M061710.1;Csa4M287530.1;Csa4M286980.1;Csa7M428990.1;Csa1M574960.1;Csa1M470270.1;Csa1M528600.1;Csa6M120420.1;Csa2M000520.1;Csa6M507230.1;Csa3M822330.2;Csa3M814320.1;Csa2M34…	Beta-glucosidase; contains IPR001360 (Glycoside hydrolase, family 1), IPR017853 (Glycoside hydrolase, superfamily);Putative receptor-like protein kinase; contains IPR011009 (Protein kinase-like domain), IPR013320 (Concanavalin A-like lectin/glucanase, subgroup);Defensin; contains IPR008176 (Gamma thionin);Dimethylaniline monooxygenase, putative; contains IPR020946 (Flavin monooxygenase-like);Nitr…
CU1NC165	GO:0042744	hydrogen peroxide catabolic process	8	biological_process	20 out of 492 genes, 4.1%	110 out of 25600 genes, 0.4%	2.86e-14	0	Csa4M285750.1;Csa2M421020.1;Csa6M013940.1;Csa6M504560.1;Csa6M507230.1;Csa2M346020.1;Csa4M285810.1;Csa6M083540.1;Csa4M285790.1;Csa6M216410.1;Csa7M058560.1;Csa2M235100.1;Csa3M736970.1;Csa2M271470.1;Csa2M235600.1;Csa5M608020.1;Csa3M904120.1;Csa4M045010.1;Csa1M533650.1;Csa7M061710.1	Peroxidase; contains IPR010255 (Haem peroxidase);Peroxidase 3, putative; contains IPR010255 (Haem peroxidase);Peroxidase; contains IPR010255 (Haem peroxidase);Peroxidase 72, putative; contains IPR010255 (Haem peroxidase);Peroxidase; contains IPR010255 (Haem peroxidase);Peroxidase 64, putative; contains IPR010255 (Haem peroxidase);Peroxidase 3; contains IPR010255 (Haem peroxidase);Peroxidase famil…
CU1NC165	GO:0019438	aromatic compound biosynthetic process	5	biological_process	52 out of 492 genes, 10.6%	828 out of 25600 genes, 3.2%	7.4e-14	0	Csa6M012820.1;Csa2M299950.1;Csa6M538700.1;Csa4M308480.1;Csa6M445750.1;Csa4M050130.1;Csa6M128650.1;Csa7M071700.1;Csa3M717870.1;Csa3M121060.1;Csa3M734120.1;Csa5M646750.1;Csa7M063980.1;Csa7M430230.1;Csa2M365080.1;Csa3M710200.1;Csa3M386830.1;Csa6M498430.1;Csa3M166220.1;Csa6M446280.1;Csa7M018770.1;Csa6M497900.1;Csa5M152790.1;Csa1M619390.1;Csa6M446290.1;Csa1M533470.1;Csa6M497390.1;Csa1M528600.1;Csa3M71…	Laccase, putative; contains IPR017761 (Laccase);Alcohol dehydrogenase, putative; contains IPR002085 (Alcohol dehydrogenase superfamily, zinc-type), IPR016040 (NAD(P)-binding domain), IPR020843 (Polyketide synthase, enoylreductase);Transcription factor Myb; contains IPR009057 (Homeodomain-like);Laccase 1a; contains IPR017761 (Laccase);Phenylalanine ammonia-lyase; contains IPR001106 (Aromatic amino…
CU1NC165	GO:0019439	aromatic compound catabolic process	5	biological_process	24 out of 492 genes, 4.9%	181 out of 25600 genes, 0.7%	1.13e-13	0	Csa6M012820.1;Csa3M822330.1;Csa1M619390.1;Csa6M446290.1;Csa1M533470.1;Csa7M428990.1;Csa4M308480.1;Csa6M445750.1;Csa3M822330.2;Csa3M734120.1;Csa3M814320.1;Csa3M853170.1;Csa6M500640.1;Csa6M009490.1;Csa6M450940.1;Csa4M308480.2;Csa2M433930.1;Csa6M500640.2;Csa3M446120.1;Csa3M734150.1;Csa6M446280.1;Csa1M611270.1;Csa7M018770.1;Csa3M732490.1	Laccase, putative; contains IPR017761 (Laccase);Beta-glucosidase; contains IPR001360 (Glycoside hydrolase, family 1), IPR017853 (Glycoside hydrolase, superfamily);Cytochrome P450, putative; contains IPR001128 (Cytochrome P450);Phenylalanine ammonia-lyase; contains IPR001106 (Aromatic amino acid lyase), IPR023144 (Phenylalanine ammonia-lyase, shielding domain), IPR024083 (Fumarase/histidase, N-ter…
CU1NC165	GO:0070301	cellular response to hydrogen peroxide	7	biological_process	20 out of 492 genes, 4.1%	119 out of 25600 genes, 0.5%	1.36e-13	0	Csa4M285750.1;Csa2M421020.1;Csa6M013940.1;Csa6M504560.1;Csa6M507230.1;Csa2M346020.1;Csa4M285810.1;Csa6M083540.1;Csa4M285790.1;Csa6M216410.1;Csa7M058560.1;Csa2M235100.1;Csa3M736970.1;Csa2M271470.1;Csa2M235600.1;Csa5M608020.1;Csa3M904120.1;Csa4M045010.1;Csa1M533650.1;Csa7M061710.1	Peroxidase; contains IPR010255 (Haem peroxidase);Peroxidase 3, putative; contains IPR010255 (Haem peroxidase);Peroxidase; contains IPR010255 (Haem peroxidase);Peroxidase 72, putative; contains IPR010255 (Haem peroxidase);Peroxidase; contains IPR010255 (Haem peroxidase);Peroxidase 64, putative; contains IPR010255 (Haem peroxidase);Peroxidase 3; contains IPR010255 (Haem peroxidase);Peroxidase famil…
CU1NC165	GO:0046688	response to copper ion	6	biological_process	14 out of 492 genes, 2.8%	48 out of 25600 genes, 0.2%	2.07e-13	0	Csa6M012820.1;Csa6M500640.2;Csa4M308480.2;Csa3M180200.1;Csa1M533470.1;Csa4M308480.1;Csa3M734150.1;Csa3M734120.1;Csa7M018770.1;Csa5M154210.1;Csa6M009490.1;Csa6M500640.1;Csa3M732490.1;Csa3M180210.1	Laccase, putative; contains IPR017761 (Laccase);Ascorbate oxidase; contains IPR017760 (L-ascorbate oxidase, plants);Laccase 1a; contains IPR017761 (Laccase);Sorbitol dehydrogenase-like protein; contains IPR011032 (GroES-like);Laccase, putative; contains IPR017761 (Laccase);Laccase 1a; contains IPR017761 (Laccase);Laccase; contains IPR017761 (Laccase);Laccase, putative; contains IPR017761 (Laccase…
CU1NC165	GO:0051707	response to other organism	5	biological_process	85 out of 492 genes, 17.3%	1953 out of 25600 genes, 7.6%	8.64e-13	0	Csa6M507520.1;Csa3M822330.1;Csa3M851940.1;Csa4M377160.1;Csa4M050130.1;Csa2M000740.1;Csa2M361840.1;Csa6M083540.1;Csa3M238150.1;Csa1M267230.1;Csa4M288080.1;Csa6M000690.1;Csa2M074190.1;Csa4M287530.1;Csa3M134840.2;Csa1M619390.1;Csa7M407820.1;Csa2M000520.1;Csa6M516600.1;Csa1M444350.1;Csa3M822330.2;Csa3M814320.1;Csa2M070320.1;Csa4M303040.1;Csa7M058560.1;Csa6M125240.1;Csa3M446120.1;Csa2M415500.1;Csa5M51…	Chitinase; contains IPR016283 (Glycoside hydrolase, family 19), IPR023346 (Lysozyme-like domain);Beta-glucosidase; contains IPR001360 (Glycoside hydrolase, family 1), IPR017853 (Glycoside hydrolase, superfamily);Defensin; contains IPR008176 (Gamma thionin);Nitrate reductase; contains IPR001834 (NADH:cytochrome b5 reductase (CBR)), IPR008335 (Eukaryotic molybdopterin oxidoreductase), IPR014756 (Im…
CU1NC165	GO:0042219	cellular amino acid derivative catabolic process	10	biological_process	16 out of 492 genes, 3.3%	79 out of 25600 genes, 0.3%	1.92e-12	0	Csa6M012820.1;Csa1M619390.1;Csa1M533470.1;Csa4M308480.1;Csa3M734120.1;Csa4M056840.1;Csa3M853170.1;Csa6M500640.1;Csa6M009490.1;Csa4M308480.2;Csa6M500640.2;Csa4M618430.1;Csa3M734150.1;Csa6M501260.1;Csa7M018770.1;Csa3M732490.1	Laccase, putative; contains IPR017761 (Laccase);Cytochrome P450, putative; contains IPR001128 (Cytochrome P450);Laccase, putative; contains IPR017761 (Laccase);Laccase 1a; contains IPR017761 (Laccase);Laccase, putative; contains IPR017761 (Laccase);Aminotransferase; contains IPR005814 (Aminotransferase class-III), IPR015424 (Pyridoxal phosphate-dependent transferase);Cytochrome P450; contains IPR…
CU1NC165	GO:0050832	defense response to fungus	7	biological_process	30 out of 492 genes, 6.1%	331 out of 25600 genes, 1.3%	2.5e-12	0	Csa3M822330.1;Csa3M851940.1;Csa7M428990.1;Csa1M574960.1;Csa1M470270.1;Csa6M124040.2;Csa1M528600.1;Csa6M120420.1;Csa3M822330.2;Csa6M507230.1;Csa2M070320.1;Csa2M346020.1;Csa3M814320.1;Csa2M361840.1;Csa6M083540.1;Csa3M903510.1;Csa6M450940.1;Csa2M433930.1;Csa4M285790.1;Csa6M088080.1;Csa7M058560.1;Csa2M292780.1;Csa3M736970.1;Csa2M235600.1;Csa3M446120.1;Csa2M415500.1;Csa1M611270.1;Csa5M013260.1;Csa6M12…	Beta-glucosidase; contains IPR001360 (Glycoside hydrolase, family 1), IPR017853 (Glycoside hydrolase, superfamily);Defensin; contains IPR008176 (Gamma thionin);Beta-glucosidase; contains IPR001360 (Glycoside hydrolase, family 1), IPR017853 (Glycoside hydrolase, superfamily);Receptor-like protein kinase; contains IPR001611 (Leucine-rich repeat), IPR003591 (Leucine-rich repeat, typical subtype), IP…
CU1NC165	GO:0051704	multi-organism process	2	biological_process	106 out of 492 genes, 21.5%	2783 out of 25600 genes, 10.9%	3.43e-12	0	Csa6M507520.1;Csa3M822330.1;Csa3M851940.1;Csa4M377160.1;Csa4M050130.1;Csa7M339660.1;Csa6M518280.1;Csa2M000740.1;Csa5M600380.1;Csa2M361840.1;Csa3M009550.1;Csa6M083540.1;Csa3M238150.1;Csa1M267230.1;Csa3M217140.1;Csa2M138740.1;Csa4M288080.1;Csa6M000690.1;Csa2M074190.1;Csa5M167140.1;Csa4M287530.1;Csa6M344210.1;Csa3M134840.2;Csa7M430200.1;Csa1M619390.1;Csa7M407820.1;Csa2M000520.1;Csa6M516600.1;Csa1M59…	Chitinase; contains IPR016283 (Glycoside hydrolase, family 19), IPR023346 (Lysozyme-like domain);Beta-glucosidase; contains IPR001360 (Glycoside hydrolase, family 1), IPR017853 (Glycoside hydrolase, superfamily);Defensin; contains IPR008176 (Gamma thionin);Nitrate reductase; contains IPR001834 (NADH:cytochrome b5 reductase (CBR)), IPR008335 (Eukaryotic molybdopterin oxidoreductase), IPR014756 (Im…
CU1NC165	GO:0034614	cellular response to reactive oxygen species	6	biological_process	20 out of 492 genes, 4.1%	141 out of 25600 genes, 0.6%	3.63e-12	0	Csa4M285750.1;Csa2M421020.1;Csa6M013940.1;Csa6M504560.1;Csa6M507230.1;Csa2M346020.1;Csa4M285810.1;Csa6M083540.1;Csa4M285790.1;Csa6M216410.1;Csa7M058560.1;Csa2M235100.1;Csa3M736970.1;Csa2M271470.1;Csa2M235600.1;Csa5M608020.1;Csa3M904120.1;Csa4M045010.1;Csa1M533650.1;Csa7M061710.1	Peroxidase; contains IPR010255 (Haem peroxidase);Peroxidase 3, putative; contains IPR010255 (Haem peroxidase);Peroxidase; contains IPR010255 (Haem peroxidase);Peroxidase 72, putative; contains IPR010255 (Haem peroxidase);Peroxidase; contains IPR010255 (Haem peroxidase);Peroxidase 64, putative; contains IPR010255 (Haem peroxidase);Peroxidase 3; contains IPR010255 (Haem peroxidase);Peroxidase famil…
CU1NC165	GO:0009607	response to biotic stimulus	3	biological_process	91 out of 492 genes, 18.5%	2261 out of 25600 genes, 8.8%	9.09e-12	0	Csa6M507520.1;Csa3M822330.1;Csa3M851940.1;Csa4M377160.1;Csa4M050130.1;Csa2M000740.1;Csa2M361840.1;Csa6M083540.1;Csa3M238150.1;Csa1M267230.1;Csa4M288080.1;Csa6M000690.1;Csa2M074190.1;Csa4M287530.1;Csa3M134840.2;Csa1M619390.1;Csa7M407820.1;Csa2M000520.1;Csa6M516600.1;Csa1M444350.1;Csa3M822330.2;Csa3M814320.1;Csa2M070320.1;Csa6M508020.1;Csa4M303040.1;Csa7M058560.1;Csa6M125240.1;Csa3M446120.1;Csa2M41…	Chitinase; contains IPR016283 (Glycoside hydrolase, family 19), IPR023346 (Lysozyme-like domain);Beta-glucosidase; contains IPR001360 (Glycoside hydrolase, family 1), IPR017853 (Glycoside hydrolase, superfamily);Defensin; contains IPR008176 (Gamma thionin);Nitrate reductase; contains IPR001834 (NADH:cytochrome b5 reductase (CBR)), IPR008335 (Eukaryotic molybdopterin oxidoreductase), IPR014756 (Im…
CU1NC165	GO:0006519	cellular amino acid and derivative metabolic process	8	biological_process	72 out of 492 genes, 14.6%	1650 out of 25600 genes, 6.4%	5.71e-11	0	Csa6M012820.1;Csa6M538700.1;Csa2M069700.1;Csa7M071700.1;Csa6M500640.1;Csa2M365080.1;Csa6M498430.1;Csa6M446280.1;Csa6M497900.1;Csa3M902330.1;Csa1M619390.1;Csa6M446290.1;Csa1M533470.1;Csa6M497390.1;Csa2M000520.1;Csa2M425750.1;CsaUNM000040.1;Csa4M091880.1;Csa2M215520.1;Csa7M073510.1;Csa7M430240.1;Csa6M500640.2;Csa1M001360.1;Csa3M734150.1;Csa7M047460.1;Csa5M182690.1;Csa2M299950.1;Csa2M069200.1;Csa6M4…	Laccase, putative; contains IPR017761 (Laccase);Transcription factor Myb; contains IPR009057 (Homeodomain-like);Cytochrome P450 cinnamate 4-hydroxylase; contains IPR001128 (Cytochrome P450);Cinnamyl alcohol dehydrogenase; contains IPR002085 (Alcohol dehydrogenase superfamily, zinc-type), IPR016040 (NAD(P)-binding domain), IPR020843 (Polyketide synthase, enoylreductase);Ascorbate oxidase; contains…
CU1NC165	GO:0046274	lignin catabolic process	7	biological_process	11 out of 492 genes, 2.2%	37 out of 25600 genes, 0.1%	6.44e-11	0	Csa6M012820.1;Csa6M500640.2;Csa4M308480.2;Csa1M533470.1;Csa4M308480.1;Csa3M734150.1;Csa3M734120.1;Csa7M018770.1;Csa6M009490.1;Csa6M500640.1;Csa3M732490.1	Laccase, putative; contains IPR017761 (Laccase);Ascorbate oxidase; contains IPR017760 (L-ascorbate oxidase, plants);Laccase 1a; contains IPR017761 (Laccase);Laccase, putative; contains IPR017761 (Laccase);Laccase 1a; contains IPR017761 (Laccase);Laccase; contains IPR017761 (Laccase);Laccase, putative; contains IPR017761 (Laccase);Laccase-like protein; contains IPR008972 (Cupredoxin);Laccase 1a; c…
CU1NC165	GO:0009628	response to abiotic stimulus	3	biological_process	126 out of 492 genes, 25.6%	3729 out of 25600 genes, 14.6%	6.64e-11	0	Csa6M012820.1;Csa3M180200.1;Csa6M538700.1;Csa2M421020.1;Csa1M348440.1;Csa7M320050.1;Csa4M377160.1;Csa4M050130.1;Csa6M518280.1;Csa2M000740.1;Csa1M160590.1;Csa2M361840.1;Csa6M083540.1;Csa2M365080.1;Csa3M238150.1;Csa6M216410.1;Csa2M376790.1;Csa6M498430.1;Csa7M322060.1;Csa4M288080.1;Csa6M000690.1;Csa5M604990.1;Csa6M497900.1;Csa2M074190.1;Csa6M525600.1;Csa4M652110.1;Csa1M071810.1;Csa4M287530.1;Csa6M34…	Laccase, putative; contains IPR017761 (Laccase);Sorbitol dehydrogenase-like protein; contains IPR011032 (GroES-like);Transcription factor Myb; contains IPR009057 (Homeodomain-like);Peroxidase 3, putative; contains IPR010255 (Haem peroxidase);Blue copper protein, putative; contains IPR008972 (Cupredoxin);Alcohol dehydrogenase; contains IPR002085 (Alcohol dehydrogenase superfamily, zinc-type), IPR0…
CU1NC165	GO:0046271	phenylpropanoid catabolic process	6	biological_process	11 out of 492 genes, 2.2%	38 out of 25600 genes, 0.1%	8.9e-11	0	Csa6M012820.1;Csa6M500640.2;Csa4M308480.2;Csa1M533470.1;Csa4M308480.1;Csa3M734150.1;Csa3M734120.1;Csa7M018770.1;Csa6M009490.1;Csa6M500640.1;Csa3M732490.1	Laccase, putative; contains IPR017761 (Laccase);Ascorbate oxidase; contains IPR017760 (L-ascorbate oxidase, plants);Laccase 1a; contains IPR017761 (Laccase);Laccase, putative; contains IPR017761 (Laccase);Laccase 1a; contains IPR017761 (Laccase);Laccase; contains IPR017761 (Laccase);Laccase, putative; contains IPR017761 (Laccase);Laccase-like protein; contains IPR008972 (Cupredoxin);Laccase 1a; c…
CU1NC165	GO:0006800	oxygen and reactive oxygen species metabolic process		biological_process	22 out of 492 genes, 4.5%	214 out of 25600 genes, 0.8%	1.96e-10	0	Csa4M285750.1;Csa2M421020.1;Csa6M013940.1;Csa6M504560.1;Csa1M569450.1;Csa6M507230.1;Csa2M346020.1;Csa4M285810.1;Csa6M083540.1;Csa4M285790.1;Csa6M216410.1;Csa7M058560.1;Csa2M235100.1;Csa3M736970.1;Csa2M271470.1;Csa2M235600.1;Csa5M608020.1;Csa4M050170.1;Csa3M904120.1;Csa4M045010.1;Csa1M533650.1;Csa7M061710.1	Peroxidase; contains IPR010255 (Haem peroxidase);Peroxidase 3, putative; contains IPR010255 (Haem peroxidase);Peroxidase; contains IPR010255 (Haem peroxidase);Peroxidase 72, putative; contains IPR010255 (Haem peroxidase);Respiratory burst oxidase, putative; contains IPR000778 (Cytochrome b245, heavy chain), IPR011992 (EF-hand-like domain), IPR013130 (Ferric reductase transmembrane component-like …
CU1NC165	GO:0009809	lignin biosynthetic process	7	biological_process	17 out of 492 genes, 3.5%	133 out of 25600 genes, 0.5%	8.03e-10	0	Csa6M012820.1;Csa2M299950.1;Csa1M533470.1;Csa4M308480.1;Csa7M071700.1;Csa6M128650.1;Csa3M734120.1;Csa6M009490.1;Csa4M091880.1;Csa7M018720.1;Csa5M646750.1;Csa3M046220.1;Csa3M734150.1;Csa3M166220.1;Csa6M136580.1;Csa7M018770.1;Csa3M732490.1	Laccase, putative; contains IPR017761 (Laccase);Alcohol dehydrogenase, putative; contains IPR002085 (Alcohol dehydrogenase superfamily, zinc-type), IPR016040 (NAD(P)-binding domain), IPR020843 (Polyketide synthase, enoylreductase);Laccase, putative; contains IPR017761 (Laccase);Laccase 1a; contains IPR017761 (Laccase);Cinnamyl alcohol dehydrogenase; contains IPR002085 (Alcohol dehydrogenase super…
CU1NC165	GO:0010035	response to inorganic substance	4	biological_process	51 out of 492 genes, 10.4%	1044 out of 25600 genes, 4.1%	1.18e-09	0	Csa6M012820.1;Csa6M507520.1;Csa3M180200.1;Csa2M421020.1;Csa1M024230.1;Csa4M308480.1;Csa6M013940.1;Csa7M320050.1;Csa6M504560.1;Csa3M112250.1;Csa2M361740.1;Csa3M734120.1;Csa5M154210.1;Csa1M160590.1;Csa6M500640.1;Csa4M285810.1;Csa6M083540.1;Csa4M308480.2;Csa4M285790.1;Csa6M216410.1;Csa3M736970.1;Csa2M235100.1;Csa2M271470.1;Csa7M322060.1;Csa7M007820.1;Csa3M166220.1;Csa5M612850.1;Csa7M018770.1;Csa7M06…	Laccase, putative; contains IPR017761 (Laccase);Chitinase; contains IPR016283 (Glycoside hydrolase, family 19), IPR023346 (Lysozyme-like domain);Sorbitol dehydrogenase-like protein; contains IPR011032 (GroES-like);Peroxidase 3, putative; contains IPR010255 (Haem peroxidase);Putative receptor-like protein kinase; contains IPR011009 (Protein kinase-like domain), IPR013320 (Concanavalin A-like lecti…
CU1NC165	GO:0006952	defense response	4	biological_process	86 out of 492 genes, 17.5%	2292 out of 25600 genes, 9.0%	1.25e-09	0	Csa6M507250.1;Csa6M507520.1;Csa3M822330.1;Csa3M851940.1;Csa4M050130.1;Csa7M339660.1;Csa2M000740.1;Csa2M361840.1;Csa6M083540.1;Csa3M217140.1;Csa6M000690.1;Csa7M430200.1;Csa1M619390.1;Csa2M000520.1;Csa6M516600.1;Csa3M822330.2;Csa3M039850.1;Csa3M814320.1;Csa2M070320.1;Csa6M508020.1;Csa4M303040.1;Csa7M058560.1;Csa6M125240.1;Csa3M446120.1;Csa2M415500.1;Csa5M517820.1;Csa3M646670.1;Csa1M469740.1;Csa5M64…	Probable aspartic protease; contains IPR001461 (Peptidase A1), IPR021109 (Aspartic peptidase);Chitinase; contains IPR016283 (Glycoside hydrolase, family 19), IPR023346 (Lysozyme-like domain);Beta-glucosidase; contains IPR001360 (Glycoside hydrolase, family 1), IPR017853 (Glycoside hydrolase, superfamily);Defensin; contains IPR008176 (Gamma thionin);WRKY transcription factor; contains IPR003657 (D…
CU1NC165	GO:0044283	small molecule biosynthetic process	5	biological_process	82 out of 492 genes, 16.7%	2157 out of 25600 genes, 8.4%	1.8e-09	0	Csa6M012820.1;Csa3M180200.1;Csa6M538700.1;Csa2M069700.1;Csa7M071700.1;Csa4M111590.1;Csa2M000640.1;Csa2M365080.1;Csa6M498430.1;Csa4M288080.1;Csa6M446280.1;Csa6M497900.1;Csa4M287530.1;Csa1M619390.1;Csa6M446290.1;Csa1M533470.1;Csa6M497390.1;Csa2M000520.1;Csa2M425750.1;Csa4M091880.1;Csa2M215520.1;Csa7M073510.1;Csa7M430240.1;Csa1M001360.1;Csa3M734150.1;Csa7M047460.1;Csa5M182690.1;Csa2M299950.1;Csa2M06…	Laccase, putative; contains IPR017761 (Laccase);Sorbitol dehydrogenase-like protein; contains IPR011032 (GroES-like);Transcription factor Myb; contains IPR009057 (Homeodomain-like);Cytochrome P450 cinnamate 4-hydroxylase; contains IPR001128 (Cytochrome P450);Cinnamyl alcohol dehydrogenase; contains IPR002085 (Alcohol dehydrogenase superfamily, zinc-type), IPR016040 (NAD(P)-binding domain), IPR020…
CU1NC165	GO:0009719	response to endogenous stimulus	3	biological_process	104 out of 492 genes, 21.1%	3018 out of 25600 genes, 11.8%	1.83e-09	0	Csa6M507520.1;Csa3M822330.1;Csa6M516740.2;Csa3M180200.1;Csa6M538700.1;Csa3M851940.1;Csa3M816000.1;Csa6M516740.1;Csa2M069700.1;Csa4M050130.1;Csa7M339660.1;Csa6M518280.1;Csa2M000740.1;Csa2M361840.1;Csa3M238150.1;Csa4M291360.1;Csa2M234510.1;Csa2M376790.1;Csa1M572420.1;Csa2M138740.1;Csa2M179220.1;Csa4M288080.1;Csa6M000690.1;Csa5M604990.1;Csa2M074190.1;Csa4M287530.1;Csa6M344210.1;Csa7M407820.1;Csa3M03…	Chitinase; contains IPR016283 (Glycoside hydrolase, family 19), IPR023346 (Lysozyme-like domain);Beta-glucosidase; contains IPR001360 (Glycoside hydrolase, family 1), IPR017853 (Glycoside hydrolase, superfamily);Flavoprotein wrbA, putative; contains IPR005025 (NADPH-dependent FMN reductase), IPR010089 (Flavoprotein WrbA);Sorbitol dehydrogenase-like protein; contains IPR011032 (GroES-like);Transcr…
CU1NC165	GO:0034599	cellular response to oxidative stress	5	biological_process	20 out of 492 genes, 4.1%	206 out of 25600 genes, 0.8%	3.58e-09	0	Csa4M285750.1;Csa2M421020.1;Csa6M013940.1;Csa6M504560.1;Csa6M507230.1;Csa2M346020.1;Csa4M285810.1;Csa6M083540.1;Csa4M285790.1;Csa6M216410.1;Csa7M058560.1;Csa2M235100.1;Csa3M736970.1;Csa2M271470.1;Csa2M235600.1;Csa5M608020.1;Csa3M904120.1;Csa4M045010.1;Csa1M533650.1;Csa7M061710.1	Peroxidase; contains IPR010255 (Haem peroxidase);Peroxidase 3, putative; contains IPR010255 (Haem peroxidase);Peroxidase; contains IPR010255 (Haem peroxidase);Peroxidase 72, putative; contains IPR010255 (Haem peroxidase);Peroxidase; contains IPR010255 (Haem peroxidase);Peroxidase 64, putative; contains IPR010255 (Haem peroxidase);Peroxidase 3; contains IPR010255 (Haem peroxidase);Peroxidase famil…
CU1NC165	GO:0009751	response to salicylic acid stimulus	6	biological_process	33 out of 492 genes, 6.7%	529 out of 25600 genes, 2.1%	3.82e-09	0	Csa3M119420.1;Csa6M538700.1;Csa1M024230.1;Csa3M112250.1;Csa7M063980.1;Csa3M386830.1;Csa4M291360.1;Csa3M829250.1;Csa7M044860.1;Csa3M119420.2;Csa5M152790.1;Csa6M344210.1;Csa1M470270.1;Csa4M645320.1;Csa2M174670.1;Csa3M814320.1;Csa2M070320.1;Csa6M450940.1;Csa2M433930.1;Csa6M088080.1;Csa4M303040.1;Csa7M051400.1;Csa6M125240.1;Csa2M292780.1;Csa1M029570.1;Csa6M496960.1;Csa3M446120.1;Csa1M469740.1;Csa3M13…	Dof zinc finger protein; contains IPR003851 (Zinc finger, Dof-type);Transcription factor Myb; contains IPR009057 (Homeodomain-like);Putative receptor-like protein kinase; contains IPR011009 (Protein kinase-like domain), IPR013320 (Concanavalin A-like lectin/glucanase, subgroup);Probable peptide/nitrate transporter; contains IPR000109 (Proton-dependent oligopeptide transporter family), IPR016196 (…
CU1NC165	GO:0006970	response to osmotic stress	4	biological_process	60 out of 492 genes, 12.2%	1387 out of 25600 genes, 5.4%	3.82e-09	0	Csa3M180200.1;Csa6M538700.1;Csa2M421020.1;Csa7M320050.1;Csa4M455680.1;Csa4M050130.1;Csa3M112250.1;Csa3M121060.1;Csa1M569110.1;Csa2M000740.1;Csa4M285810.1;Csa6M083540.1;Csa2M365080.1;Csa3M386830.1;Csa4M285790.1;Csa6M525590.1;Csa3M144130.1;Csa6M216410.1;Csa2M235100.1;Csa2M271470.1;Csa7M322060.1;Csa6M498430.1;Csa3M166220.1;Csa7M390050.1;Csa6M000690.1;Csa6M497900.1;Csa7M061710.1;Csa6M525600.1;Csa5M15…	Sorbitol dehydrogenase-like protein; contains IPR011032 (GroES-like);Transcription factor Myb; contains IPR009057 (Homeodomain-like);Peroxidase 3, putative; contains IPR010255 (Haem peroxidase);Alcohol dehydrogenase; contains IPR002085 (Alcohol dehydrogenase superfamily, zinc-type), IPR011032 (GroES-like), IPR013149 (Alcohol dehydrogenase, C-terminal), IPR016040 (NAD(P)-binding domain);Serine/thr…
CU1NC165	GO:0009651	response to salt stress	5	biological_process	54 out of 492 genes, 11.0%	1182 out of 25600 genes, 4.6%	3.91e-09	0	Csa6M538700.1;Csa2M421020.1;Csa7M320050.1;Csa4M455680.1;Csa4M050130.1;Csa3M112250.1;Csa3M121060.1;Csa1M569110.1;Csa2M000740.1;Csa4M285810.1;Csa6M083540.1;Csa2M365080.1;Csa3M386830.1;Csa4M285790.1;Csa6M525590.1;Csa3M144130.1;Csa6M216410.1;Csa2M235100.1;Csa2M271470.1;Csa7M322060.1;Csa6M498430.1;Csa3M166220.1;Csa7M390050.1;Csa6M000690.1;Csa6M497900.1;Csa7M061710.1;Csa6M525600.1;Csa5M152790.1;Csa6M34…	Transcription factor Myb; contains IPR009057 (Homeodomain-like);Peroxidase 3, putative; contains IPR010255 (Haem peroxidase);Alcohol dehydrogenase; contains IPR002085 (Alcohol dehydrogenase superfamily, zinc-type), IPR011032 (GroES-like), IPR013149 (Alcohol dehydrogenase, C-terminal), IPR016040 (NAD(P)-binding domain);Serine/threonine-protein kinase; contains IPR011009 (Protein kinase-like domain…
CU1NC165	GO:0009753	response to jasmonic acid stimulus	6	biological_process	38 out of 492 genes, 7.7%	674 out of 25600 genes, 2.6%	4.04e-09	0	Csa3M119420.1;Csa6M538700.1;Csa3M851940.1;Csa2M023910.1;Csa3M112250.1;Csa2M000740.1;Csa4M288090.1;Csa5M646750.1;Csa3M238150.1;Csa3M386830.1;Csa2M376790.1;Csa4M288080.1;Csa4M287540.1;Csa3M119420.2;Csa4M287530.1;Csa5M152790.1;Csa6M344210.1;Csa4M286980.1;Csa1M470270.1;Csa3M164580.1;Csa4M645320.1;Csa2M174670.1;Csa3M814320.1;Csa2M070320.1;Csa3M039850.1;Csa1M023580.1;Csa6M450940.1;Csa2M433930.1;Csa6M08…	Dof zinc finger protein; contains IPR003851 (Zinc finger, Dof-type);Transcription factor Myb; contains IPR009057 (Homeodomain-like);Defensin; contains IPR008176 (Gamma thionin);Lipoxygenase; contains IPR000907 (Lipoxygenase);Probable peptide/nitrate transporter; contains IPR000109 (Proton-dependent oligopeptide transporter family), IPR016196 (Major facilitator superfamily domain, general substrat…
CU1NC165	GO:0006979	response to oxidative stress	4	biological_process	44 out of 492 genes, 8.9%	898 out of 25600 genes, 3.5%	1.6e-08	0	Csa1M540350.1;Csa2M421020.1;Csa3M099630.1;Csa1M348440.1;Csa6M013940.1;Csa6M504560.1;Csa6M445750.1;Csa2M369150.1;Csa3M889930.1;Csa2M361740.1;Csa4M056840.1;Csa2M000740.1;Csa4M285810.1;Csa6M083540.1;Csa4M285790.1;Csa6M216410.1;Csa3M736970.1;Csa2M235100.1;Csa2M271470.1;Csa3M829250.1;Csa7M007820.1;Csa5M190500.1;Csa4M618430.1;Csa6M446280.1;Csa7M061710.1;Csa7M004020.1;Csa4M285750.1;Csa6M446290.1;Csa2M38…	Reticuline oxidase; contains IPR012951 (Berberine/berberine-like);Peroxidase 3, putative; contains IPR010255 (Haem peroxidase);Protein PLANT CADMIUM RESISTANCE 8; contains IPR006461 (Uncharacterised protein family Cys-rich);Blue copper protein, putative; contains IPR008972 (Cupredoxin);Peroxidase; contains IPR010255 (Haem peroxidase);Peroxidase 72, putative; contains IPR010255 (Haem peroxidase);P…
CU1NC165	GO:0042542	response to hydrogen peroxide	6	biological_process	21 out of 492 genes, 4.3%	255 out of 25600 genes, 1.0%	2.71e-08	0	Csa4M285750.1;Csa2M421020.1;Csa2M382540.1;Csa6M013940.1;Csa6M504560.1;Csa6M507230.1;Csa2M346020.1;Csa4M285810.1;Csa6M083540.1;Csa4M285790.1;Csa6M216410.1;Csa7M058560.1;Csa2M235100.1;Csa3M736970.1;Csa2M271470.1;Csa2M235600.1;Csa5M608020.1;Csa3M904120.1;Csa4M045010.1;Csa1M533650.1;Csa7M061710.1	Peroxidase; contains IPR010255 (Haem peroxidase);Peroxidase 3, putative; contains IPR010255 (Haem peroxidase);Ethylene-responsive transcription factor 7; contains IPR016177 (DNA-binding, integrase-type);Peroxidase; contains IPR010255 (Haem peroxidase);Peroxidase 72, putative; contains IPR010255 (Haem peroxidase);Peroxidase; contains IPR010255 (Haem peroxidase);Peroxidase 64, putative; contains IP…
CU1NC165	GO:0009725	response to hormone stimulus	5	biological_process	96 out of 492 genes, 19.5%	2858 out of 25600 genes, 11.2%	3.22e-08	0	Csa6M507520.1;Csa3M822330.1;Csa6M516740.2;Csa3M180200.1;Csa6M538700.1;Csa3M851940.1;Csa3M816000.1;Csa6M516740.1;Csa2M069700.1;Csa4M050130.1;Csa7M339660.1;Csa6M518280.1;Csa2M361840.1;Csa4M291360.1;Csa2M234510.1;Csa2M376790.1;Csa1M572420.1;Csa2M138740.1;Csa2M179220.1;Csa6M000690.1;Csa5M604990.1;Csa2M074190.1;Csa4M287530.1;Csa6M344210.1;Csa7M407820.1;Csa3M814320.1;Csa3M002620.1;Csa1M433050.1;Csa1M02…	Chitinase; contains IPR016283 (Glycoside hydrolase, family 19), IPR023346 (Lysozyme-like domain);Beta-glucosidase; contains IPR001360 (Glycoside hydrolase, family 1), IPR017853 (Glycoside hydrolase, superfamily);Flavoprotein wrbA, putative; contains IPR005025 (NADPH-dependent FMN reductase), IPR010089 (Flavoprotein WrbA);Sorbitol dehydrogenase-like protein; contains IPR011032 (GroES-like);Transcr…
CU1NC165	GO:0009611	response to wounding	4	biological_process	45 out of 492 genes, 9.1%	961 out of 25600 genes, 3.8%	4.16e-08	0	Csa6M507520.1;Csa3M119420.1;Csa6M538700.1;Csa3M851940.1;Csa2M023910.1;Csa3M112250.1;Csa2M000740.1;Csa4M288090.1;Csa2M034780.1;Csa7M430230.1;Csa3M238150.1;Csa3M710200.1;Csa3M386830.1;Csa4M291360.1;Csa2M376790.1;Csa5M285030.1;Csa3M166220.1;Csa4M288080.1;Csa4M287540.1;Csa3M119420.2;Csa6M000690.1;Csa5M152790.1;Csa4M287530.1;Csa4M286980.1;Csa3M736560.1;Csa1M619390.1;Csa7M430250.1;Csa1M595860.1;Csa2M17…	Chitinase; contains IPR016283 (Glycoside hydrolase, family 19), IPR023346 (Lysozyme-like domain);Dof zinc finger protein; contains IPR003851 (Zinc finger, Dof-type);Transcription factor Myb; contains IPR009057 (Homeodomain-like);Defensin; contains IPR008176 (Gamma thionin);Lipoxygenase; contains IPR000907 (Lipoxygenase);Probable peptide/nitrate transporter; contains IPR000109 (Proton-dependent ol…
CU1NC165	GO:0010033	response to organic substance	4	biological_process	120 out of 492 genes, 24.4%	3886 out of 25600 genes, 15.2%	4.78e-08	0	Csa6M507520.1;Csa3M822330.1;Csa6M516740.2;Csa3M180200.1;Csa6M538700.1;Csa3M851940.1;Csa3M816000.1;Csa6M516740.1;Csa2M069700.1;Csa4M050130.1;Csa7M339660.1;Csa6M518280.1;Csa2M000740.1;Csa2M361840.1;Csa2M365080.1;Csa3M238150.1;Csa4M291360.1;Csa2M234510.1;Csa2M376790.1;Csa1M572420.1;Csa2M138740.1;Csa2M179220.1;Csa4M288080.1;Csa6M000690.1;Csa5M604990.1;Csa2M074190.1;Csa4M287530.1;Csa6M344210.1;Csa7M40…	Chitinase; contains IPR016283 (Glycoside hydrolase, family 19), IPR023346 (Lysozyme-like domain);Beta-glucosidase; contains IPR001360 (Glycoside hydrolase, family 1), IPR017853 (Glycoside hydrolase, superfamily);Flavoprotein wrbA, putative; contains IPR005025 (NADPH-dependent FMN reductase), IPR010089 (Flavoprotein WrbA);Sorbitol dehydrogenase-like protein; contains IPR011032 (GroES-like);Transcr…
CU1NC165	GO:0045730	respiratory burst	4	biological_process	8 out of 492 genes, 1.6%	29 out of 25600 genes, 0.1%	5.29e-08	0	Csa6M083540.1;Csa4M194780.1;Csa4M285790.1;Csa7M058560.1;Csa6M507230.1;Csa2M346020.1;Csa3M127120.1;Csa7M061710.1	Peroxidase family protein; contains IPR010255 (Haem peroxidase);U-box domain-containing protein; contains IPR013083 (Zinc finger, RING/FYVE/PHD-type), IPR016024 (Armadillo-type fold);Peroxidase; contains IPR010255 (Haem peroxidase);Peroxidase; contains IPR010255 (Haem peroxidase);Peroxidase; contains IPR010255 (Haem peroxidase);Peroxidase 64, putative; contains IPR010255 (Haem peroxidase);U-box d…
CU1NC165	GO:0009415	response to water	5	biological_process	43 out of 492 genes, 8.7%	922 out of 25600 genes, 3.6%	9.45e-08	0	Csa6M012820.1;Csa2M421020.1;Csa4M308480.1;Csa4M455680.1;Csa4M050130.1;Csa3M112250.1;Csa3M121060.1;Csa3M734120.1;Csa2M361840.1;Csa4M285810.1;Csa5M646750.1;Csa6M083540.1;Csa3M903510.1;Csa4M308480.2;Csa3M144130.1;Csa2M235100.1;Csa2M271470.1;Csa2M376790.1;Csa3M166220.1;Csa6M000690.1;Csa5M604990.1;Csa6M344210.1;Csa4M194780.1;Csa4M285750.1;Csa4M292470.1;Csa2M382540.1;Csa1M533470.1;Csa1M470270.1;Csa1M59…	Laccase, putative; contains IPR017761 (Laccase);Peroxidase 3, putative; contains IPR010255 (Haem peroxidase);Laccase 1a; contains IPR017761 (Laccase);Serine/threonine-protein kinase; contains IPR011009 (Protein kinase-like domain);WRKY transcription factor; contains IPR003657 (DNA-binding WRKY);Probable peptide/nitrate transporter; contains IPR000109 (Proton-dependent oligopeptide transporter fam…
CU1NC165	GO:0042436	indole derivative catabolic process	6	biological_process	10 out of 492 genes, 2.0%	56 out of 25600 genes, 0.2%	1.01e-07	0	Csa3M822330.1;Csa2M433930.1;Csa6M450940.1;Csa1M619390.1;Csa7M428990.1;Csa3M446120.1;Csa1M611270.1;Csa3M822330.2;Csa3M814320.1;Csa3M853170.1	Beta-glucosidase; contains IPR001360 (Glycoside hydrolase, family 1), IPR017853 (Glycoside hydrolase, superfamily);Pleiotropic drug resistance ABC transporter family protein; contains IPR013525 (ABC-2 type transporter), IPR013581 (Plant PDR ABC transporter associated), IPR027417 (P-loop containing nucleoside triphosphate hydrolase);ABC transporter G family member; contains IPR013525 (ABC-2 type t…
CU1NC165	GO:0009414	response to water deprivation	6	biological_process	42 out of 492 genes, 8.5%	903 out of 25600 genes, 3.5%	1.44e-07	0	Csa6M012820.1;Csa2M421020.1;Csa4M308480.1;Csa4M455680.1;Csa4M050130.1;Csa3M112250.1;Csa3M121060.1;Csa3M734120.1;Csa2M361840.1;Csa4M285810.1;Csa5M646750.1;Csa6M083540.1;Csa3M903510.1;Csa4M308480.2;Csa3M144130.1;Csa2M235100.1;Csa2M271470.1;Csa2M376790.1;Csa3M166220.1;Csa6M000690.1;Csa5M604990.1;Csa6M344210.1;Csa4M194780.1;Csa4M285750.1;Csa4M292470.1;Csa2M382540.1;Csa1M533470.1;Csa1M470270.1;Csa3M78…	Laccase, putative; contains IPR017761 (Laccase);Peroxidase 3, putative; contains IPR010255 (Haem peroxidase);Laccase 1a; contains IPR017761 (Laccase);Serine/threonine-protein kinase; contains IPR011009 (Protein kinase-like domain);WRKY transcription factor; contains IPR003657 (DNA-binding WRKY);Probable peptide/nitrate transporter; contains IPR000109 (Proton-dependent oligopeptide transporter fam…
CU1NC165	GO:0070887	cellular response to chemical stimulus	4	biological_process	81 out of 492 genes, 16.5%	2343 out of 25600 genes, 9.2%	1.48e-07	0	Csa6M507520.1;Csa3M822330.1;Csa2M421020.1;Csa6M504560.1;Csa3M816000.1;Csa2M069700.1;Csa7M339660.1;Csa6M518280.1;Csa6M083540.1;Csa6M216410.1;Csa2M234510.1;Csa2M376790.1;Csa6M498430.1;Csa1M572420.1;Csa2M138740.1;Csa2M179220.1;Csa6M000690.1;Csa6M497900.1;Csa2M074190.1;Csa6M344210.1;Csa6M497390.1;Csa2M070320.1;Csa7M073510.1;Csa1M433050.1;Csa1M023580.1;Csa7M058560.1;Csa6M125240.1;Csa1M029570.1;Csa3M11…	Chitinase; contains IPR016283 (Glycoside hydrolase, family 19), IPR023346 (Lysozyme-like domain);Beta-glucosidase; contains IPR001360 (Glycoside hydrolase, family 1), IPR017853 (Glycoside hydrolase, superfamily);Peroxidase 3, putative; contains IPR010255 (Haem peroxidase);Peroxidase 72, putative; contains IPR010255 (Haem peroxidase);Serine carboxypeptidase; contains IPR001563 (Peptidase S10, seri…
CU1NC165	GO:0009056	catabolic process	3	biological_process	92 out of 492 genes, 18.7%	2837 out of 25600 genes, 11.1%	3.31e-07	0	Csa6M012820.1;Csa6M507520.1;Csa3M822330.1;Csa3M180200.1;Csa2M421020.1;Csa6M504560.1;Csa2M361840.1;Csa6M500640.1;Csa2M000640.1;Csa6M083540.1;Csa1M267230.1;Csa6M216410.1;Csa2M234510.1;Csa6M498430.1;Csa2M176700.1;Csa6M446280.1;Csa5M600960.1;Csa6M497900.1;Csa6M149950.1;Csa2M404980.1;Csa1M619390.1;Csa6M446290.1;Csa1M009780.1;Csa1M533470.1;Csa6M497390.1;Csa7M336540.1;Csa3M822330.2;Csa3M814320.1;Csa3M00…	Laccase, putative; contains IPR017761 (Laccase);Chitinase; contains IPR016283 (Glycoside hydrolase, family 19), IPR023346 (Lysozyme-like domain);Beta-glucosidase; contains IPR001360 (Glycoside hydrolase, family 1), IPR017853 (Glycoside hydrolase, superfamily);Sorbitol dehydrogenase-like protein; contains IPR011032 (GroES-like);Peroxidase 3, putative; contains IPR010255 (Haem peroxidase);Peroxidas…
CU1NC165	GO:0016137	glycoside metabolic process	5	biological_process	18 out of 492 genes, 3.7%	223 out of 25600 genes, 0.9%	3.6e-07	0	Csa3M822330.1;Csa1M619390.1;Csa7M428990.1;Csa6M497390.1;Csa1M597800.1;Csa3M822330.2;Csa3M814320.1;Csa3M853170.1;Csa7M063980.1;Csa6M450940.1;Csa2M433930.1;Csa7M051400.1;Csa1M038950.1;Csa6M498430.1;Csa3M446120.1;Csa1M611270.1;Csa5M612850.1;Csa6M497900.1	Beta-glucosidase; contains IPR001360 (Glycoside hydrolase, family 1), IPR017853 (Glycoside hydrolase, superfamily);Cytochrome P450, putative; contains IPR001128 (Cytochrome P450);Beta-glucosidase; contains IPR001360 (Glycoside hydrolase, family 1), IPR017853 (Glycoside hydrolase, superfamily);UDP-glycosyltransferase 1; contains IPR002213 (UDP-glucuronosyl/UDP-glucosyltransferase);Sucrose synthase…
CU1NC165	GO:0071554	cell wall organization or biogenesis	3	biological_process	44 out of 492 genes, 8.9%	1017 out of 25600 genes, 4.0%	5.3e-07	0	Csa6M507520.1;Csa3M081360.1;Csa3M119420.1;Csa6M538700.1;Csa2M245470.1;Csa7M304870.1;Csa4M308480.1;Csa5M648680.1;Csa3M734120.1;Csa5M646750.1;Csa7M063980.1;Csa4M308480.2;Csa1M267230.1;Csa4M291360.1;Csa2M176700.1;Csa3M166220.1;Csa3M119420.2;Csa5M600960.1;Csa5M152790.1;Csa1M619390.1;Csa3M081360.2;Csa1M015700.1;Csa1M574960.1;Csa1M470270.1;Csa2M115750.1;Csa2M070320.1;Csa3M853170.1;Csa6M009490.1;Csa5M47…	Chitinase; contains IPR016283 (Glycoside hydrolase, family 19), IPR023346 (Lysozyme-like domain);Probable galacturonosyltransferase 12; contains IPR002495 (Glycosyl transferase, family 8);Dof zinc finger protein; contains IPR003851 (Zinc finger, Dof-type);Transcription factor Myb; contains IPR009057 (Homeodomain-like);BURP domain-containing protein; contains IPR004873 (BURP domain);Unknown protei…
CU1NC165	GO:0042344	indole glucosinolate catabolic process	9	biological_process	8 out of 492 genes, 1.6%	39 out of 25600 genes, 0.2%	6.41e-07	0	Csa3M822330.1;Csa2M433930.1;Csa6M450940.1;Csa7M428990.1;Csa3M446120.1;Csa1M611270.1;Csa3M822330.2;Csa3M814320.1	Beta-glucosidase; contains IPR001360 (Glycoside hydrolase, family 1), IPR017853 (Glycoside hydrolase, superfamily);Pleiotropic drug resistance ABC transporter family protein; contains IPR013525 (ABC-2 type transporter), IPR013581 (Plant PDR ABC transporter associated), IPR027417 (P-loop containing nucleoside triphosphate hydrolase);ABC transporter G family member; contains IPR013525 (ABC-2 type t…
CU1NC165	GO:0000302	response to reactive oxygen species	5	biological_process	21 out of 492 genes, 4.3%	314 out of 25600 genes, 1.2%	8.9e-07	0	Csa4M285750.1;Csa2M421020.1;Csa2M382540.1;Csa6M013940.1;Csa6M504560.1;Csa6M507230.1;Csa2M346020.1;Csa4M285810.1;Csa6M083540.1;Csa4M285790.1;Csa6M216410.1;Csa7M058560.1;Csa2M235100.1;Csa3M736970.1;Csa2M271470.1;Csa2M235600.1;Csa5M608020.1;Csa3M904120.1;Csa4M045010.1;Csa1M533650.1;Csa7M061710.1	Peroxidase; contains IPR010255 (Haem peroxidase);Peroxidase 3, putative; contains IPR010255 (Haem peroxidase);Ethylene-responsive transcription factor 7; contains IPR016177 (DNA-binding, integrase-type);Peroxidase; contains IPR010255 (Haem peroxidase);Peroxidase 72, putative; contains IPR010255 (Haem peroxidase);Peroxidase; contains IPR010255 (Haem peroxidase);Peroxidase 64, putative; contains IP…
CU1NC165	GO:0042343	indole glucosinolate metabolic process	8	biological_process	8 out of 492 genes, 1.6%	41 out of 25600 genes, 0.2%	9.62e-07	0	Csa3M822330.1;Csa2M433930.1;Csa6M450940.1;Csa7M428990.1;Csa3M446120.1;Csa1M611270.1;Csa3M822330.2;Csa3M814320.1	Beta-glucosidase; contains IPR001360 (Glycoside hydrolase, family 1), IPR017853 (Glycoside hydrolase, superfamily);Pleiotropic drug resistance ABC transporter family protein; contains IPR013525 (ABC-2 type transporter), IPR013581 (Plant PDR ABC transporter associated), IPR027417 (P-loop containing nucleoside triphosphate hydrolase);ABC transporter G family member; contains IPR013525 (ABC-2 type t…
CU1NC165	GO:0009834	secondary cell wall biogenesis	6	biological_process	14 out of 492 genes, 2.8%	147 out of 25600 genes, 0.6%	1.01e-06	0	Csa5M152790.1;Csa4M308480.2;Csa6M088080.1;Csa6M538700.1;Csa3M736900.1;Csa4M007660.1;Csa1M015700.1;Csa4M308480.1;Csa1M470270.1;Csa3M734120.1;Csa2M070320.1;Csa6M009490.1;Csa3M732490.1;Csa5M646750.1	MYB transcription factor; contains IPR009057 (Homeodomain-like);Laccase 1a; contains IPR017761 (Laccase);Cellulose synthase; contains IPR005150 (Cellulose synthase), IPR013083 (Zinc finger, RING/FYVE/PHD-type);Transcription factor Myb; contains IPR009057 (Homeodomain-like);Galactosylgalactosylxylosylprotein 3-beta-glucuronosyltransferase; contains IPR005027 (Glycosyl transferase, family 43);Glyco…
CU1NC165	GO:0044273	sulfur compound catabolic process	5	biological_process	9 out of 492 genes, 1.8%	56 out of 25600 genes, 0.2%	1.13e-06	0	Csa3M822330.1;Csa2M433930.1;Csa6M450940.1;Csa7M428990.1;Csa3M446120.1;Csa6M501260.1;Csa1M611270.1;Csa3M822330.2;Csa3M814320.1	Beta-glucosidase; contains IPR001360 (Glycoside hydrolase, family 1), IPR017853 (Glycoside hydrolase, superfamily);Pleiotropic drug resistance ABC transporter family protein; contains IPR013525 (ABC-2 type transporter), IPR013581 (Plant PDR ABC transporter associated), IPR027417 (P-loop containing nucleoside triphosphate hydrolase);ABC transporter G family member; contains IPR013525 (ABC-2 type t…
CU1NC165	GO:0009416	response to light stimulus	5	biological_process	56 out of 492 genes, 11.4%	1510 out of 25600 genes, 5.9%	1.98e-06	0	Csa5M477610.1;Csa3M119420.1;Csa6M538700.1;Csa3M127050.1;Csa1M348440.1;Csa4M377160.1;Csa2M369150.1;Csa2M074200.1;Csa7M413380.1;Csa6M518280.1;Csa3M889930.1;Csa3M011850.1;Csa2M361840.1;Csa4M288090.1;Csa2M034780.1;Csa7M063980.1;Csa3M903510.1;Csa2M365080.1;Csa3M238150.1;Csa3M386830.1;Csa6M498430.1;Csa6M075200.1;Csa7M432650.1;Csa4M288080.1;Csa4M287540.1;Csa3M119420.2;Csa6M497900.1;Csa2M074190.1;Csa5M15…	Zinc finger protein; contains IPR007087 (Zinc finger, C2H2);Dof zinc finger protein; contains IPR003851 (Zinc finger, Dof-type);Transcription factor Myb; contains IPR009057 (Homeodomain-like);AT-hook DNA-binding protein; contains IPR014476 (Predicted AT-hook DNA-binding);Blue copper protein, putative; contains IPR008972 (Cupredoxin);Nitrate reductase; contains IPR001834 (NADH:cytochrome b5 reduct…
CU1NC165	GO:0016145	S-glycoside catabolic process	6	biological_process	8 out of 492 genes, 1.6%	50 out of 25600 genes, 0.2%	4.64e-06	0.00034	Csa3M822330.1;Csa2M433930.1;Csa6M450940.1;Csa7M428990.1;Csa3M446120.1;Csa1M611270.1;Csa3M822330.2;Csa3M814320.1	Beta-glucosidase; contains IPR001360 (Glycoside hydrolase, family 1), IPR017853 (Glycoside hydrolase, superfamily);Pleiotropic drug resistance ABC transporter family protein; contains IPR013525 (ABC-2 type transporter), IPR013581 (Plant PDR ABC transporter associated), IPR027417 (P-loop containing nucleoside triphosphate hydrolase);ABC transporter G family member; contains IPR013525 (ABC-2 type t…
CU1NC165	GO:0019759	glycosinolate catabolic process	7	biological_process	8 out of 492 genes, 1.6%	50 out of 25600 genes, 0.2%	4.64e-06	0.00033	Csa3M822330.1;Csa2M433930.1;Csa6M450940.1;Csa7M428990.1;Csa3M446120.1;Csa1M611270.1;Csa3M822330.2;Csa3M814320.1	Beta-glucosidase; contains IPR001360 (Glycoside hydrolase, family 1), IPR017853 (Glycoside hydrolase, superfamily);Pleiotropic drug resistance ABC transporter family protein; contains IPR013525 (ABC-2 type transporter), IPR013581 (Plant PDR ABC transporter associated), IPR027417 (P-loop containing nucleoside triphosphate hydrolase);ABC transporter G family member; contains IPR013525 (ABC-2 type t…
CU1NC165	GO:0019762	glucosinolate catabolic process	8	biological_process	8 out of 492 genes, 1.6%	50 out of 25600 genes, 0.2%	4.64e-06	0.00033	Csa3M822330.1;Csa2M433930.1;Csa6M450940.1;Csa7M428990.1;Csa3M446120.1;Csa1M611270.1;Csa3M822330.2;Csa3M814320.1	Beta-glucosidase; contains IPR001360 (Glycoside hydrolase, family 1), IPR017853 (Glycoside hydrolase, superfamily);Pleiotropic drug resistance ABC transporter family protein; contains IPR013525 (ABC-2 type transporter), IPR013581 (Plant PDR ABC transporter associated), IPR027417 (P-loop containing nucleoside triphosphate hydrolase);ABC transporter G family member; contains IPR013525 (ABC-2 type t…
CU1NC165	GO:0042430	indole and derivative metabolic process	5	biological_process	13 out of 492 genes, 2.6%	146 out of 25600 genes, 0.6%	5.18e-06	0.00032	Csa3M822330.1;Csa2M433930.1;Csa6M450940.1;Csa1M619390.1;Csa7M428990.1;Csa3M446120.1;Csa1M528600.1;Csa4M050130.1;Csa1M611270.1;Csa3M822330.2;Csa3M121060.1;Csa3M814320.1;Csa3M853170.1	Beta-glucosidase; contains IPR001360 (Glycoside hydrolase, family 1), IPR017853 (Glycoside hydrolase, superfamily);Pleiotropic drug resistance ABC transporter family protein; contains IPR013525 (ABC-2 type transporter), IPR013581 (Plant PDR ABC transporter associated), IPR027417 (P-loop containing nucleoside triphosphate hydrolase);ABC transporter G family member; contains IPR013525 (ABC-2 type t…
CU1NC165	GO:0042434	indole derivative metabolic process	5	biological_process	13 out of 492 genes, 2.6%	146 out of 25600 genes, 0.6%	5.18e-06	0.00032	Csa3M822330.1;Csa2M433930.1;Csa6M450940.1;Csa1M619390.1;Csa7M428990.1;Csa3M446120.1;Csa1M528600.1;Csa4M050130.1;Csa1M611270.1;Csa3M822330.2;Csa3M121060.1;Csa3M814320.1;Csa3M853170.1	Beta-glucosidase; contains IPR001360 (Glycoside hydrolase, family 1), IPR017853 (Glycoside hydrolase, superfamily);Pleiotropic drug resistance ABC transporter family protein; contains IPR013525 (ABC-2 type transporter), IPR013581 (Plant PDR ABC transporter associated), IPR027417 (P-loop containing nucleoside triphosphate hydrolase);ABC transporter G family member; contains IPR013525 (ABC-2 type t…
CU1NC165	GO:0051716	cellular response to stimulus	3	biological_process	109 out of 492 genes, 22.2%	3783 out of 25600 genes, 14.8%	6.7e-06	0.00031	Csa6M507520.1;Csa3M822330.1;Csa6M516740.2;Csa6M538700.1;Csa2M421020.1;Csa6M504560.1;Csa3M816000.1;Csa6M516740.1;Csa2M069700.1;Csa4M050130.1;Csa7M339660.1;Csa6M518280.1;Csa6M083540.1;Csa2M365080.1;Csa6M216410.1;Csa2M234510.1;Csa2M376790.1;Csa6M498430.1;Csa1M572420.1;Csa2M138740.1;Csa5M190500.1;Csa2M179220.1;Csa6M000690.1;Csa6M497900.1;Csa2M074190.1;Csa1M071810.1;Csa6M344210.1;Csa1M619390.1;Csa6M49…	Chitinase; contains IPR016283 (Glycoside hydrolase, family 19), IPR023346 (Lysozyme-like domain);Beta-glucosidase; contains IPR001360 (Glycoside hydrolase, family 1), IPR017853 (Glycoside hydrolase, superfamily);Flavoprotein wrbA, putative; contains IPR005025 (NADPH-dependent FMN reductase), IPR010089 (Flavoprotein WrbA);Transcription factor Myb; contains IPR009057 (Homeodomain-like);Peroxidase 3…
CU1NC165	GO:0016143	S-glycoside metabolic process	5	biological_process	13 out of 492 genes, 2.6%	150 out of 25600 genes, 0.6%	6.98e-06	0.00031	Csa7M063980.1;Csa3M822330.1;Csa2M433930.1;Csa6M450940.1;Csa1M619390.1;Csa1M038950.1;Csa7M051400.1;Csa7M428990.1;Csa3M446120.1;Csa1M611270.1;Csa3M822330.2;Csa3M814320.1;Csa3M853170.1	UDP-glycosyltransferase 1; contains IPR002213 (UDP-glucuronosyl/UDP-glucosyltransferase);Beta-glucosidase; contains IPR001360 (Glycoside hydrolase, family 1), IPR017853 (Glycoside hydrolase, superfamily);Pleiotropic drug resistance ABC transporter family protein; contains IPR013525 (ABC-2 type transporter), IPR013581 (Plant PDR ABC transporter associated), IPR027417 (P-loop containing nucleoside …
CU1NC165	GO:0019757	glycosinolate metabolic process	6	biological_process	13 out of 492 genes, 2.6%	150 out of 25600 genes, 0.6%	6.98e-06	0.0003	Csa7M063980.1;Csa3M822330.1;Csa2M433930.1;Csa6M450940.1;Csa1M619390.1;Csa1M038950.1;Csa7M051400.1;Csa7M428990.1;Csa3M446120.1;Csa1M611270.1;Csa3M822330.2;Csa3M814320.1;Csa3M853170.1	UDP-glycosyltransferase 1; contains IPR002213 (UDP-glucuronosyl/UDP-glucosyltransferase);Beta-glucosidase; contains IPR001360 (Glycoside hydrolase, family 1), IPR017853 (Glycoside hydrolase, superfamily);Pleiotropic drug resistance ABC transporter family protein; contains IPR013525 (ABC-2 type transporter), IPR013581 (Plant PDR ABC transporter associated), IPR027417 (P-loop containing nucleoside …
CU1NC165	GO:0019760	glucosinolate metabolic process	7	biological_process	13 out of 492 genes, 2.6%	150 out of 25600 genes, 0.6%	6.98e-06	0.0003	Csa7M063980.1;Csa3M822330.1;Csa2M433930.1;Csa6M450940.1;Csa1M619390.1;Csa1M038950.1;Csa7M051400.1;Csa7M428990.1;Csa3M446120.1;Csa1M611270.1;Csa3M822330.2;Csa3M814320.1;Csa3M853170.1	UDP-glycosyltransferase 1; contains IPR002213 (UDP-glucuronosyl/UDP-glucosyltransferase);Beta-glucosidase; contains IPR001360 (Glycoside hydrolase, family 1), IPR017853 (Glycoside hydrolase, superfamily);Pleiotropic drug resistance ABC transporter family protein; contains IPR013525 (ABC-2 type transporter), IPR013581 (Plant PDR ABC transporter associated), IPR027417 (P-loop containing nucleoside …
CU1NC165	GO:0009640	photomorphogenesis	7	biological_process	17 out of 492 genes, 3.5%	250 out of 25600 genes, 1.0%	7.79e-06	0.00059	Csa4M652110.1;Csa5M477610.1;Csa3M119420.1;Csa5M010650.1;Csa3M127050.1;Csa5M585950.1;Csa2M074200.1;Csa1M009710.1;Csa5M157420.1;Csa5M010650.2;Csa5M609820.1;Csa2M365080.1;Csa3M238150.1;Csa3M141840.1;Csa7M432650.1;Csa3M119420.2;Csa2M074190.1	Zinc finger protein, putative; contains IPR007087 (Zinc finger, C2H2);Zinc finger protein; contains IPR007087 (Zinc finger, C2H2);Dof zinc finger protein; contains IPR003851 (Zinc finger, Dof-type);DNA binding protein, putative; contains IPR005175 (Domain of unknown function DUF296);AT-hook DNA-binding protein; contains IPR014476 (Predicted AT-hook DNA-binding);Lipid A export ATP-binding/permease…
CU1NC165	GO:0042546	cell wall biogenesis	4	biological_process	19 out of 492 genes, 3.9%	311 out of 25600 genes, 1.2%	1.07e-05	0.00058	Csa5M152790.1;Csa3M081360.1;Csa6M538700.1;Csa3M081360.2;Csa1M015700.1;Csa4M308480.1;Csa1M470270.1;Csa3M734120.1;Csa2M070320.1;Csa6M009490.1;Csa5M646750.1;Csa7M063980.1;Csa4M308480.2;Csa6M088080.1;Csa7M051400.1;Csa3M736900.1;Csa4M007660.1;Csa2M360840.1;Csa3M732490.1	MYB transcription factor; contains IPR009057 (Homeodomain-like);Probable galacturonosyltransferase 12; contains IPR002495 (Glycosyl transferase, family 8);Transcription factor Myb; contains IPR009057 (Homeodomain-like);Probable galacturonosyltransferase 12; contains IPR002495 (Glycosyl transferase, family 8);COBRA-like protein; contains IPR006918 (Glycosyl-phosphatidyl inositol-anchored, plant);L…
CU1NC165	GO:0009314	response to radiation	4	biological_process	56 out of 492 genes, 11.4%	1602 out of 25600 genes, 6.3%	1.13e-05	0.00057	Csa5M477610.1;Csa3M119420.1;Csa6M538700.1;Csa3M127050.1;Csa1M348440.1;Csa4M377160.1;Csa2M369150.1;Csa2M074200.1;Csa7M413380.1;Csa6M518280.1;Csa3M889930.1;Csa3M011850.1;Csa2M361840.1;Csa4M288090.1;Csa2M034780.1;Csa7M063980.1;Csa3M903510.1;Csa2M365080.1;Csa3M238150.1;Csa3M386830.1;Csa6M498430.1;Csa6M075200.1;Csa7M432650.1;Csa4M288080.1;Csa4M287540.1;Csa3M119420.2;Csa6M497900.1;Csa2M074190.1;Csa5M15…	Zinc finger protein; contains IPR007087 (Zinc finger, C2H2);Dof zinc finger protein; contains IPR003851 (Zinc finger, Dof-type);Transcription factor Myb; contains IPR009057 (Homeodomain-like);AT-hook DNA-binding protein; contains IPR014476 (Predicted AT-hook DNA-binding);Blue copper protein, putative; contains IPR008972 (Cupredoxin);Nitrate reductase; contains IPR001834 (NADH:cytochrome b5 reduct…
CU1NC165	GO:0009695	jasmonic acid biosynthetic process	10	biological_process	8 out of 492 genes, 1.6%	58 out of 25600 genes, 0.2%	1.45e-05	0.00056	Csa4M287530.1;Csa4M286980.1;Csa3M710200.1;Csa4M288080.1;Csa4M287540.1;Csa7M430250.1;Csa4M288090.1;Csa7M430240.1	Lipoxygenase; contains IPR000907 (Lipoxygenase), IPR008976 (Lipase/lipooxygenase, PLAT/LH2), IPR027433 (Lipoxygenase, domain 3);Lipoxygenase; contains IPR000907 (Lipoxygenase), IPR027433 (Lipoxygenase, domain 3);p-coumarate:CoA ligase 1; contains IPR000873 (AMP-dependent synthetase/ligase), IPR025110 (Domain of unknown function DUF4009);Lipoxygenase; contains IPR000907 (Lipoxygenase), IPR008976 (…
CU1NC165	GO:0042538	hyperosmotic salinity response	6	biological_process	13 out of 492 genes, 2.6%	161 out of 25600 genes, 0.6%	1.5e-05	0.00056	Csa6M083540.1;Csa4M285750.1;Csa4M303040.1;Csa7M058560.1;Csa2M421020.1;Csa2M235100.1;Csa2M271470.1;Csa1M470270.1;Csa5M647280.1;Csa3M112250.1;Csa2M070320.1;Csa2M000740.1;Csa4M285810.1	Peroxidase family protein; contains IPR010255 (Haem peroxidase);Peroxidase; contains IPR010255 (Haem peroxidase);Putative peptide/nitrate transporter; contains IPR000109 (Proton-dependent oligopeptide transporter family), IPR016196 (Major facilitator superfamily domain, general substrate transporter);Peroxidase; contains IPR010255 (Haem peroxidase);Peroxidase 3, putative; contains IPR010255 (Haem…
CU1NC165	GO:0009694	jasmonic acid metabolic process	9	biological_process	9 out of 492 genes, 1.8%	77 out of 25600 genes, 0.3%	1.68e-05	0.00082	Csa4M287530.1;Csa4M286980.1;Csa3M710200.1;Csa5M313340.1;Csa4M288080.1;Csa4M287540.1;Csa7M430250.1;Csa4M288090.1;Csa7M430240.1	Lipoxygenase; contains IPR000907 (Lipoxygenase), IPR008976 (Lipase/lipooxygenase, PLAT/LH2), IPR027433 (Lipoxygenase, domain 3);Lipoxygenase; contains IPR000907 (Lipoxygenase), IPR027433 (Lipoxygenase, domain 3);p-coumarate:CoA ligase 1; contains IPR000873 (AMP-dependent synthetase/ligase), IPR025110 (Domain of unknown function DUF4009);Methyltransferase; contains IPR005299 (SAM dependent carboxy…
CU1NC165	GO:0016139	glycoside catabolic process	6	biological_process	8 out of 492 genes, 1.6%	60 out of 25600 genes, 0.2%	1.87e-05	0.00081	Csa3M822330.1;Csa2M433930.1;Csa6M450940.1;Csa7M428990.1;Csa3M446120.1;Csa1M611270.1;Csa3M822330.2;Csa3M814320.1	Beta-glucosidase; contains IPR001360 (Glycoside hydrolase, family 1), IPR017853 (Glycoside hydrolase, superfamily);Pleiotropic drug resistance ABC transporter family protein; contains IPR013525 (ABC-2 type transporter), IPR013581 (Plant PDR ABC transporter associated), IPR027417 (P-loop containing nucleoside triphosphate hydrolase);ABC transporter G family member; contains IPR013525 (ABC-2 type t…
CU1NC165	GO:0009617	response to bacterium	6	biological_process	44 out of 492 genes, 8.9%	1172 out of 25600 genes, 4.6%	1.98e-05	0.00107	Csa3M822330.1;Csa2M299950.1;Csa6M124040.2;Csa4M050130.1;Csa3M112250.1;Csa3M121060.1;Csa4M288090.1;Csa2M034780.1;Csa7M063980.1;Csa1M267230.1;Csa4M288080.1;Csa4M287540.1;Csa6M000690.1;Csa2M020870.1;Csa4M287530.1;Csa4M286980.1;Csa1M619390.1;Csa4M624960.1;Csa7M428990.1;Csa1M574960.1;Csa1M470270.1;Csa1M528600.1;Csa6M120420.1;Csa6M516600.1;Csa3M822330.2;Csa3M814320.1;Csa2M070320.1;Csa3M853170.1;Csa2M43…	Beta-glucosidase; contains IPR001360 (Glycoside hydrolase, family 1), IPR017853 (Glycoside hydrolase, superfamily);Alcohol dehydrogenase, putative; contains IPR002085 (Alcohol dehydrogenase superfamily, zinc-type), IPR016040 (NAD(P)-binding domain), IPR020843 (Polyketide synthase, enoylreductase);Dimethylaniline monooxygenase, putative; contains IPR020946 (Flavin monooxygenase-like);WRKY transcri…
CU1NC165	GO:0044248	cellular catabolic process	4	biological_process	70 out of 492 genes, 14.2%	2203 out of 25600 genes, 8.6%	2.1e-05	0.00105	Csa6M012820.1;Csa3M822330.1;Csa2M421020.1;Csa6M504560.1;Csa2M361840.1;Csa6M500640.1;Csa6M083540.1;Csa6M216410.1;Csa6M498430.1;Csa2M176700.1;Csa6M446280.1;Csa6M497900.1;Csa2M404980.1;Csa1M619390.1;Csa6M446290.1;Csa1M533470.1;Csa6M497390.1;Csa7M336540.1;Csa3M822330.2;Csa3M814320.1;Csa3M002620.1;Csa7M073510.1;Csa6M500640.2;Csa7M058560.1;Csa5M608020.1;Csa3M446120.1;Csa3M734150.1;Csa3M646670.1;Csa2M17…	Laccase, putative; contains IPR017761 (Laccase);Beta-glucosidase; contains IPR001360 (Glycoside hydrolase, family 1), IPR017853 (Glycoside hydrolase, superfamily);Peroxidase 3, putative; contains IPR010255 (Haem peroxidase);Peroxidase 72, putative; contains IPR010255 (Haem peroxidase);Cytochrome P450, putative; contains IPR001128 (Cytochrome P450);Ascorbate oxidase; contains IPR017760 (L-ascorbat…
CU1NC165	GO:0032787	monocarboxylic acid metabolic process	8	biological_process	43 out of 492 genes, 8.7%	1141 out of 25600 genes, 4.5%	2.25e-05	0.00104	Csa6M538700.1;Csa2M069200.1;Csa2M023910.1;Csa2M069700.1;Csa7M413380.1;Csa4M056840.1;Csa3M011850.1;Csa2M361840.1;Csa5M072680.1;Csa4M288090.1;Csa7M063980.1;Csa3M903510.1;Csa2M373590.1;Csa3M710200.1;Csa3M386830.1;Csa2M176700.1;Csa4M618430.1;Csa6M075200.1;Csa4M288080.1;Csa4M287540.1;Csa5M152790.1;Csa4M287530.1;Csa4M286980.1;Csa3M825090.1;Csa1M619390.1;Csa2M382540.1;Csa1M528600.1;Csa2M034520.1;Csa7M43…	Transcription factor Myb; contains IPR009057 (Homeodomain-like);Cytochrome P450 cinnamate 4-hydroxylase; contains IPR001128 (Cytochrome P450);Lipoxygenase; contains IPR000907 (Lipoxygenase);Cytochrome P450 cinnamate 4-hydroxylase; contains IPR001128 (Cytochrome P450);Gibberellin 2-oxidase, putative; contains IPR002283 (Isopenicillin N synthase), IPR026992 (Non-haem dioxygenase N-terminal domain),…
CU1NC165	GO:0044036	cell wall macromolecule metabolic process	6	biological_process	12 out of 492 genes, 2.4%	144 out of 25600 genes, 0.6%	2.32e-05	0.00103	Csa6M507520.1;Csa6M508020.1;Csa3M081360.1;Csa6M088080.1;Csa1M267230.1;Csa3M081360.2;Csa3M736900.1;Csa4M007660.1;Csa3M166220.1;Csa2M360840.1;Csa5M184810.1;Csa2M070320.1	Chitinase; contains IPR016283 (Glycoside hydrolase, family 19), IPR023346 (Lysozyme-like domain);Chitinase; contains IPR016283 (Glycoside hydrolase, family 19), IPR023346 (Lysozyme-like domain);Probable galacturonosyltransferase 12; contains IPR002495 (Glycosyl transferase, family 8);Cellulose synthase; contains IPR005150 (Cellulose synthase), IPR013083 (Zinc finger, RING/FYVE/PHD-type);Chitinase…
CU1NC165	GO:0071669	plant-type cell wall organization or biogenesis	4	biological_process	25 out of 492 genes, 5.1%	517 out of 25600 genes, 2.0%	2.69e-05	0.00127	Csa5M152790.1;Csa6M538700.1;Csa7M304870.1;Csa1M015700.1;Csa1M574960.1;Csa4M308480.1;Csa1M470270.1;Csa3M734120.1;Csa2M070320.1;Csa5M472110.1;Csa6M009490.1;Csa5M646750.1;Csa7M063980.1;Csa3M838140.1;Csa4M308480.2;Csa6M088080.1;Csa4M291360.1;Csa7M051400.1;Csa3M736900.1;Csa4M007660.1;Csa5M013260.1;Csa5M184810.1;Csa6M058200.1;Csa5M600960.1;Csa3M732490.1	MYB transcription factor; contains IPR009057 (Homeodomain-like);Transcription factor Myb; contains IPR009057 (Homeodomain-like);Unknown protein;COBRA-like protein; contains IPR006918 (Glycosyl-phosphatidyl inositol-anchored, plant);Receptor-like protein kinase; contains IPR001611 (Leucine-rich repeat), IPR003591 (Leucine-rich repeat, typical subtype), IPR011009 (Protein kinase-like domain);Laccas…
CU1NC165	GO:0009832	plant-type cell wall biogenesis	5	biological_process	16 out of 492 genes, 3.3%	248 out of 25600 genes, 1.0%	2.74e-05	0.00125	Csa5M152790.1;Csa6M538700.1;Csa1M015700.1;Csa4M308480.1;Csa1M470270.1;Csa3M734120.1;Csa2M070320.1;Csa6M009490.1;Csa5M646750.1;Csa7M063980.1;Csa4M308480.2;Csa6M088080.1;Csa7M051400.1;Csa4M007660.1;Csa3M736900.1;Csa3M732490.1	MYB transcription factor; contains IPR009057 (Homeodomain-like);Transcription factor Myb; contains IPR009057 (Homeodomain-like);COBRA-like protein; contains IPR006918 (Glycosyl-phosphatidyl inositol-anchored, plant);Laccase 1a; contains IPR017761 (Laccase);Cellulose synthase A1; contains IPR005150 (Cellulose synthase), IPR013083 (Zinc finger, RING/FYVE/PHD-type), IPR017896 (4Fe-4S ferredoxin-type…
CU1NC165	GO:0009723	response to ethylene stimulus	6	biological_process	26 out of 492 genes, 5.3%	553 out of 25600 genes, 2.2%	3e-05	0.00123	Csa5M152790.1;Csa6M507520.1;Csa6M344210.1;Csa6M538700.1;Csa4M292470.1;Csa2M382540.1;Csa3M851940.1;Csa3M164580.1;Csa1M569450.1;Csa2M174670.1;Csa5M154210.1;Csa3M814320.1;Csa6M450940.1;Csa2M433930.1;Csa3M386830.1;Csa2M292780.1;Csa1M029570.1;Csa3M114470.1;Csa4M050170.1;Csa3M446120.1;Csa3M166220.1;Csa1M469740.1;Csa3M114480.1;Csa3M134010.1;Csa5M160120.1;Csa6M136580.1	MYB transcription factor; contains IPR009057 (Homeodomain-like);Chitinase; contains IPR016283 (Glycoside hydrolase, family 19), IPR023346 (Lysozyme-like domain);MYB transcription factor; contains IPR009057 (Homeodomain-like);Transcription factor Myb; contains IPR009057 (Homeodomain-like);Ethylene-responsive transcription factor 10; contains IPR016177 (DNA-binding, integrase-type);Ethylene-respons…
CU1NC165	GO:0009639	response to red or far red light	6	biological_process	27 out of 492 genes, 5.5%	592 out of 25600 genes, 2.3%	3.58e-05	0.00122	Csa4M652110.1;Csa1M071810.1;Csa5M477610.1;Csa3M119420.1;Csa6M538700.1;Csa5M010650.1;Csa3M127050.1;Csa5M585950.1;Csa2M074200.1;Csa7M413380.1;Csa6M523390.1;Csa3M011850.1;Csa1M009710.1;Csa5M157420.1;Csa2M361840.1;Csa5M010650.2;Csa5M609820.1;Csa1M433050.1;Csa3M903510.1;Csa2M365080.1;Csa3M238150.1;Csa3M141840.1;Csa6M075200.1;Csa7M432650.1;Csa3M134010.1;Csa3M119420.2;Csa2M074190.1	Zinc finger protein, putative; contains IPR007087 (Zinc finger, C2H2);Zinc finger protein CONSTANS-like protein; contains IPR000315 (Zinc finger, B-box);Zinc finger protein; contains IPR007087 (Zinc finger, C2H2);Dof zinc finger protein; contains IPR003851 (Zinc finger, Dof-type);Transcription factor Myb; contains IPR009057 (Homeodomain-like);DNA binding protein, putative; contains IPR005175 (Dom…
CU1NC165	GO:0044282	small molecule catabolic process	5	biological_process	28 out of 492 genes, 5.7%	631 out of 25600 genes, 2.5%	4.18e-05	0.00193	Csa6M012820.1;Csa3M119580.1;Csa1M619390.1;Csa3M180200.1;Csa6M446290.1;Csa1M533470.1;Csa4M308480.1;Csa6M445750.1;Csa7M413380.1;Csa3M734120.1;Csa4M056840.1;Csa3M853170.1;Csa2M361840.1;Csa6M500640.1;Csa6M009490.1;Csa2M000640.1;Csa3M903510.1;Csa4M308480.2;Csa6M500640.2;Csa4M618430.1;Csa2M176700.1;Csa7M007820.1;Csa6M501260.1;Csa3M734150.1;Csa6M446280.1;Csa7M018770.1;Csa3M732490.1;Csa3M180210.1	Laccase, putative; contains IPR017761 (Laccase);Dopamine beta-monooxygenase, putative; contains IPR004877 (Cytochrome b561, eukaryote), IPR005018 (DOMON domain);Cytochrome P450, putative; contains IPR001128 (Cytochrome P450);Sorbitol dehydrogenase-like protein; contains IPR011032 (GroES-like);Phenylalanine ammonia-lyase; contains IPR001106 (Aromatic amino acid lyase), IPR023144 (Phenylalanine amm…
CU1NC165	GO:0009813	flavonoid biosynthetic process	5	biological_process	23 out of 492 genes, 4.7%	468 out of 25600 genes, 1.8%	4.39e-05	0.0019	Csa5M152790.1;Csa6M538700.1;Csa6M497390.1;Csa3M715370.1;Csa3M717880.1;Csa3M717870.1;Csa6M523390.1;Csa3M180310.1;Csa2M174670.1;Csa4M645320.1;Csa2M425750.1;Csa7M073510.1;Csa7M063980.1;Csa2M365080.1;Csa3M386830.1;Csa7M051400.1;Csa1M001360.1;Csa6M498430.1;Csa6M496960.1;Csa3M134010.1;Csa5M160120.1;Csa6M136580.1;Csa6M497900.1	MYB transcription factor; contains IPR009057 (Homeodomain-like);Transcription factor Myb; contains IPR009057 (Homeodomain-like);UDP-glycosyltransferase 1; contains IPR002213 (UDP-glucuronosyl/UDP-glucosyltransferase);Cinnamoyl-CoA reductase 4; contains IPR001509 (NAD-dependent epimerase/dehydratase), IPR016040 (NAD(P)-binding domain);Cinnamoyl CoA reductase; contains IPR016040 (NAD(P)-binding dom…
CU1NC165	GO:0044281	small molecule metabolic process	4	biological_process	104 out of 492 genes, 21.1%	3735 out of 25600 genes, 14.6%	4.84e-05	0.00212	Csa6M012820.1;Csa3M180200.1;Csa6M538700.1;Csa2M069700.1;Csa7M071700.1;Csa2M361840.1;Csa6M500640.1;Csa4M111590.1;Csa2M000640.1;Csa2M365080.1;Csa6M498430.1;Csa5M190500.1;Csa2M176700.1;Csa4M288080.1;Csa6M446280.1;Csa6M497900.1;Csa3M902330.1;Csa4M287530.1;Csa1M619390.1;Csa6M446290.1;Csa1M533470.1;Csa6M497390.1;Csa7M336540.1;Csa2M000520.1;Csa2M425750.1;CsaUNM000040.1;Csa4M091880.1;Csa2M215520.1;Csa7M0…	Laccase, putative; contains IPR017761 (Laccase);Sorbitol dehydrogenase-like protein; contains IPR011032 (GroES-like);Transcription factor Myb; contains IPR009057 (Homeodomain-like);Cytochrome P450 cinnamate 4-hydroxylase; contains IPR001128 (Cytochrome P450);Cinnamyl alcohol dehydrogenase; contains IPR002085 (Alcohol dehydrogenase superfamily, zinc-type), IPR016040 (NAD(P)-binding domain), IPR020…
CU1NC165	GO:0010383	cell wall polysaccharide metabolic process	7	biological_process	9 out of 492 genes, 1.8%	88 out of 25600 genes, 0.3%	4.95e-05	0.00209	Csa3M081360.1;Csa6M088080.1;Csa1M267230.1;Csa3M081360.2;Csa3M736900.1;Csa4M007660.1;Csa2M360840.1;Csa5M184810.1;Csa2M070320.1	Probable galacturonosyltransferase 12; contains IPR002495 (Glycosyl transferase, family 8);Cellulose synthase; contains IPR005150 (Cellulose synthase), IPR013083 (Zinc finger, RING/FYVE/PHD-type);Chitinase, putative; contains IPR017853 (Glycoside hydrolase, superfamily);Probable galacturonosyltransferase 12; contains IPR002495 (Glycosyl transferase, family 8);Galactosylgalactosylxylosylprotein 3-…
CU1NC165	GO:0010382	cellular cell wall macromolecule metabolic process	6	biological_process	8 out of 492 genes, 1.6%	69 out of 25600 genes, 0.3%	5.26e-05	0.00207	Csa3M081360.1;Csa6M088080.1;Csa3M081360.2;Csa3M736900.1;Csa4M007660.1;Csa2M360840.1;Csa5M184810.1;Csa2M070320.1	Probable galacturonosyltransferase 12; contains IPR002495 (Glycosyl transferase, family 8);Cellulose synthase; contains IPR005150 (Cellulose synthase), IPR013083 (Zinc finger, RING/FYVE/PHD-type);Probable galacturonosyltransferase 12; contains IPR002495 (Glycosyl transferase, family 8);Galactosylgalactosylxylosylprotein 3-beta-glucuronosyltransferase; contains IPR005027 (Glycosyl transferase, fam…
CU1NC165	GO:0009817	defense response to fungus, incompatible interaction	8	biological_process	10 out of 492 genes, 2.0%	112 out of 25600 genes, 0.4%	6.17e-05	0.0025	Csa3M822330.1;Csa2M433930.1;Csa6M450940.1;Csa2M292780.1;Csa7M428990.1;Csa3M446120.1;Csa2M415500.1;Csa1M611270.1;Csa3M822330.2;Csa3M814320.1	Beta-glucosidase; contains IPR001360 (Glycoside hydrolase, family 1), IPR017853 (Glycoside hydrolase, superfamily);Pleiotropic drug resistance ABC transporter family protein; contains IPR013525 (ABC-2 type transporter), IPR013581 (Plant PDR ABC transporter associated), IPR027417 (P-loop containing nucleoside triphosphate hydrolase);ABC transporter G family member; contains IPR013525 (ABC-2 type t…
CU1NC165	GO:0009812	flavonoid metabolic process	4	biological_process	23 out of 492 genes, 4.7%	481 out of 25600 genes, 1.9%	6.66e-05	0.0027	Csa5M152790.1;Csa6M538700.1;Csa6M497390.1;Csa3M715370.1;Csa3M717880.1;Csa3M717870.1;Csa6M523390.1;Csa3M180310.1;Csa2M174670.1;Csa4M645320.1;Csa2M425750.1;Csa7M073510.1;Csa7M063980.1;Csa2M365080.1;Csa3M386830.1;Csa7M051400.1;Csa1M001360.1;Csa6M498430.1;Csa6M496960.1;Csa3M134010.1;Csa5M160120.1;Csa6M136580.1;Csa6M497900.1	MYB transcription factor; contains IPR009057 (Homeodomain-like);Transcription factor Myb; contains IPR009057 (Homeodomain-like);UDP-glycosyltransferase 1; contains IPR002213 (UDP-glucuronosyl/UDP-glucosyltransferase);Cinnamoyl-CoA reductase 4; contains IPR001509 (NAD-dependent epimerase/dehydratase), IPR016040 (NAD(P)-binding domain);Cinnamoyl CoA reductase; contains IPR016040 (NAD(P)-binding dom…
CU1NC165	GO:0006790	sulfur metabolic process	4	biological_process	24 out of 492 genes, 4.9%	517 out of 25600 genes, 2.0%	7.36e-05	0.00267	Csa3M822330.1;Csa1M619390.1;Csa7M428990.1;Csa1M528600.1;Csa4M050130.1;Csa2M000520.1;Csa7M413380.1;Csa6M523390.1;Csa3M121060.1;Csa3M822330.2;Csa4M056840.1;Csa3M814320.1;Csa3M853170.1;Csa2M215520.1;Csa7M063980.1;Csa6M450940.1;Csa2M433930.1;Csa7M051400.1;Csa1M038950.1;Csa4M007660.1;Csa4M618430.1;Csa3M446120.1;Csa6M501260.1;Csa1M611270.1	Beta-glucosidase; contains IPR001360 (Glycoside hydrolase, family 1), IPR017853 (Glycoside hydrolase, superfamily);Cytochrome P450, putative; contains IPR001128 (Cytochrome P450);Beta-glucosidase; contains IPR001360 (Glycoside hydrolase, family 1), IPR017853 (Glycoside hydrolase, superfamily);Cytochrome P450, putative; contains IPR001128 (Cytochrome P450);WRKY transcription factor; contains IPR00…
CU1NC165	GO:0031407	oxylipin metabolic process	10	biological_process	10 out of 492 genes, 2.0%	115 out of 25600 genes, 0.4%	7.72e-05	0.00264	Csa4M287530.1;Csa4M286980.1;Csa3M710200.1;Csa2M023910.1;Csa5M313340.1;Csa4M288080.1;Csa4M287540.1;Csa7M430250.1;Csa4M288090.1;Csa7M430240.1	Lipoxygenase; contains IPR000907 (Lipoxygenase), IPR008976 (Lipase/lipooxygenase, PLAT/LH2), IPR027433 (Lipoxygenase, domain 3);Lipoxygenase; contains IPR000907 (Lipoxygenase), IPR027433 (Lipoxygenase, domain 3);p-coumarate:CoA ligase 1; contains IPR000873 (AMP-dependent synthetase/ligase), IPR025110 (Domain of unknown function DUF4009);Lipoxygenase; contains IPR000907 (Lipoxygenase);Methyltransf…
CU1NC165	GO:0070882	cellular cell wall organization or biogenesis	3	biological_process	35 out of 492 genes, 7.1%	908 out of 25600 genes, 3.5%	8.53e-05	0.00261	Csa3M081360.1;Csa6M538700.1;Csa2M245470.1;Csa7M304870.1;Csa4M308480.1;Csa5M648680.1;Csa3M734120.1;Csa5M646750.1;Csa7M063980.1;Csa4M308480.2;Csa4M291360.1;Csa2M176700.1;Csa5M600960.1;Csa5M152790.1;Csa3M081360.2;Csa1M015700.1;Csa1M470270.1;Csa1M574960.1;Csa2M115750.1;Csa2M070320.1;Csa6M009490.1;Csa5M472110.1;Csa3M838140.1;Csa2M384430.1;Csa2M006860.1;Csa6M088080.1;Csa7M051400.1;Csa7M259360.1;Csa3M73…	Probable galacturonosyltransferase 12; contains IPR002495 (Glycosyl transferase, family 8);Transcription factor Myb; contains IPR009057 (Homeodomain-like);BURP domain-containing protein; contains IPR004873 (BURP domain);Unknown protein;Laccase 1a; contains IPR017761 (Laccase);Endo-1,4-beta-glucanase; contains IPR001701 (Glycoside hydrolase, family 9), IPR008928 (Six-hairpin glycosidase-like);Lacc…
CU1NC165	GO:0071841	cellular component organization or biogenesis at cellular level	2	biological_process	35 out of 492 genes, 7.1%	908 out of 25600 genes, 3.5%	8.53e-05	0.00258	Csa3M081360.1;Csa6M538700.1;Csa2M245470.1;Csa7M304870.1;Csa4M308480.1;Csa5M648680.1;Csa3M734120.1;Csa5M646750.1;Csa7M063980.1;Csa4M308480.2;Csa4M291360.1;Csa2M176700.1;Csa5M600960.1;Csa5M152790.1;Csa3M081360.2;Csa1M015700.1;Csa1M470270.1;Csa1M574960.1;Csa2M115750.1;Csa2M070320.1;Csa6M009490.1;Csa5M472110.1;Csa3M838140.1;Csa2M384430.1;Csa2M006860.1;Csa6M088080.1;Csa7M051400.1;Csa7M259360.1;Csa3M73…	Probable galacturonosyltransferase 12; contains IPR002495 (Glycosyl transferase, family 8);Transcription factor Myb; contains IPR009057 (Homeodomain-like);BURP domain-containing protein; contains IPR004873 (BURP domain);Unknown protein;Laccase 1a; contains IPR017761 (Laccase);Endo-1,4-beta-glucanase; contains IPR001701 (Glycoside hydrolase, family 9), IPR008928 (Six-hairpin glycosidase-like);Lacc…
CU1NC165	GO:0031408	oxylipin biosynthetic process	11	biological_process	9 out of 492 genes, 1.8%	96 out of 25600 genes, 0.4%	9.81e-05	0.00255	Csa4M287530.1;Csa4M286980.1;Csa3M710200.1;Csa2M023910.1;Csa4M288080.1;Csa4M287540.1;Csa7M430250.1;Csa4M288090.1;Csa7M430240.1	Lipoxygenase; contains IPR000907 (Lipoxygenase), IPR008976 (Lipase/lipooxygenase, PLAT/LH2), IPR027433 (Lipoxygenase, domain 3);Lipoxygenase; contains IPR000907 (Lipoxygenase), IPR027433 (Lipoxygenase, domain 3);p-coumarate:CoA ligase 1; contains IPR000873 (AMP-dependent synthetase/ligase), IPR025110 (Domain of unknown function DUF4009);Lipoxygenase; contains IPR000907 (Lipoxygenase);Lipoxygenase…
CU1NC165	GO:0010193	response to ozone	6	biological_process	9 out of 492 genes, 1.8%	97 out of 25600 genes, 0.4%	0.0001	0.00253	Csa4M287530.1;Csa2M433930.1;Csa6M450940.1;Csa3M446120.1;Csa4M288080.1;Csa4M287540.1;Csa3M814320.1;Csa2M020870.1;Csa4M288090.1	Lipoxygenase; contains IPR000907 (Lipoxygenase), IPR008976 (Lipase/lipooxygenase, PLAT/LH2), IPR027433 (Lipoxygenase, domain 3);Pleiotropic drug resistance ABC transporter family protein; contains IPR013525 (ABC-2 type transporter), IPR013581 (Plant PDR ABC transporter associated), IPR027417 (P-loop containing nucleoside triphosphate hydrolase);ABC transporter G family member; contains IPR013525 …
CU1NC165	GO:0009733	response to auxin stimulus	6	biological_process	31 out of 492 genes, 6.3%	773 out of 25600 genes, 3.0%	0.0001	0.0025	Csa6M344210.1;Csa7M033410.1;Csa5M181430.1;Csa3M119420.1;Csa6M516740.2;Csa4M292470.1;Csa5M585950.1;Csa1M574960.1;Csa7M407820.1;Csa6M516740.1;Csa4M050130.1;Csa2M074200.1;Csa6M518280.1;Csa3M121060.1;Csa2M174670.1;Csa1M009710.1;Csa5M506320.1;Csa1M023580.1;Csa1M433050.1;Csa5M646750.1;Csa2M373590.1;Csa3M386830.1;Csa6M125240.1;Csa1M029570.1;Csa2M376790.1;Csa3M114470.1;CsaUNM024810.1;Csa2M179220.1;Csa3M1…	MYB transcription factor; contains IPR009057 (Homeodomain-like);Auxin induced-like protein; contains IPR004877 (Cytochrome b561, eukaryote), IPR005018 (DOMON domain), IPR017214 (Uncharacterised conserved protein UCP037471);WAT1-related protein; contains IPR000620 (Drug/metabolite transporter);Dof zinc finger protein; contains IPR003851 (Zinc finger, Dof-type);Flavoprotein wrbA, putative; contains…
CU1NC165	GO:0015690	aluminum ion transport	9	biological_process	5 out of 492 genes, 1.0%	26 out of 25600 genes, 0.1%	0.00012	0.00247	Csa2M006860.1;Csa2M369150.1;Csa3M889930.1;Csa1M348440.1;Csa3M214580.1	Blue copper protein; contains IPR008972 (Cupredoxin);Blue copper protein, putative; contains IPR008972 (Cupredoxin);Blue copper protein, putative; contains IPR008972 (Cupredoxin);Blue copper protein, putative; contains IPR008972 (Cupredoxin);Basic blue copper protein; contains IPR008972 (Cupredoxin)
CU1NC165	GO:0009755	hormone-mediated signaling pathway	7	biological_process	52 out of 492 genes, 10.6%	1593 out of 25600 genes, 6.2%	0.00013	0.00429	Csa6M507520.1;Csa3M822330.1;Csa5M181430.1;Csa2M069200.1;Csa4M455680.1;Csa3M816000.1;Csa2M069700.1;Csa7M339660.1;Csa2M074200.1;Csa1M569450.1;Csa7M413380.1;Csa6M518280.1;Csa5M154210.1;Csa5M506320.1;Csa2M034780.1;Csa5M646750.1;Csa3M144130.1;Csa2M234510.1;Csa2M376790.1;Csa1M572420.1;Csa2M138740.1;Csa4M050170.1;Csa6M075200.1;Csa3M166220.1;Csa2M179220.1;Csa6M000690.1;Csa2M074190.1;Csa6M344210.1;Csa7M03…	Chitinase; contains IPR016283 (Glycoside hydrolase, family 19), IPR023346 (Lysozyme-like domain);Beta-glucosidase; contains IPR001360 (Glycoside hydrolase, family 1), IPR017853 (Glycoside hydrolase, superfamily);WAT1-related protein; contains IPR000620 (Drug/metabolite transporter);Cytochrome P450 cinnamate 4-hydroxylase; contains IPR001128 (Cytochrome P450);Serine/threonine-protein kinase; conta…
CU1NC165	GO:0071495	cellular response to endogenous stimulus	4	biological_process	56 out of 492 genes, 11.4%	1767 out of 25600 genes, 6.9%	0.00016	0.00545	Csa6M507520.1;Csa3M822330.1;Csa5M181430.1;Csa2M069200.1;Csa4M455680.1;Csa3M816000.1;Csa2M069700.1;Csa7M339660.1;Csa2M074200.1;Csa1M569450.1;Csa7M413380.1;Csa6M518280.1;Csa5M154210.1;Csa5M506320.1;Csa2M034780.1;Csa5M646750.1;Csa2M373590.1;Csa3M144130.1;Csa2M234510.1;Csa2M376790.1;Csa1M572420.1;Csa2M138740.1;Csa4M050170.1;Csa6M075200.1;Csa3M166220.1;Csa2M179220.1;Csa6M000690.1;Csa2M074190.1;Csa6M34…	Chitinase; contains IPR016283 (Glycoside hydrolase, family 19), IPR023346 (Lysozyme-like domain);Beta-glucosidase; contains IPR001360 (Glycoside hydrolase, family 1), IPR017853 (Glycoside hydrolase, superfamily);WAT1-related protein; contains IPR000620 (Drug/metabolite transporter);Cytochrome P450 cinnamate 4-hydroxylase; contains IPR001128 (Cytochrome P450);Serine/threonine-protein kinase; conta…
CU1NC165	GO:0009737	response to abscisic acid stimulus	6	biological_process	40 out of 492 genes, 8.1%	1130 out of 25600 genes, 4.4%	0.00016	0.006	Csa6M538700.1;Csa2M023910.1;Csa4M455680.1;Csa1M569450.1;Csa3M112250.1;Csa6M518280.1;Csa4M288090.1;Csa3M386830.1;Csa4M291360.1;Csa3M144130.1;Csa2M138740.1;Csa4M050170.1;Csa7M432650.1;Csa4M287540.1;Csa6M000690.1;Csa6M515490.1;Csa5M604990.1;Csa5M152790.1;Csa4M287530.1;Csa6M344210.1;Csa4M286980.1;Csa3M736560.1;Csa4M292470.1;Csa2M382540.1;Csa3M164580.1;Csa4M645320.1;Csa2M174670.1;Csa3M180310.1;Csa1M00…	Transcription factor Myb; contains IPR009057 (Homeodomain-like);Lipoxygenase; contains IPR000907 (Lipoxygenase);Serine/threonine-protein kinase; contains IPR011009 (Protein kinase-like domain);Respiratory burst oxidase, putative; contains IPR000778 (Cytochrome b245, heavy chain), IPR011992 (EF-hand-like domain), IPR013130 (Ferric reductase transmembrane component-like domain), IPR017938 (Riboflav…
CU1NC165	GO:0009624	response to nematode	6	biological_process	18 out of 492 genes, 3.7%	350 out of 25600 genes, 1.4%	0.00016	0.00594	Csa3M736560.1;Csa5M148560.1;Csa5M585950.1;Csa7M407820.1;Csa5M648680.1;Csa4M050130.1;Csa2M074200.1;Csa1M444350.1;Csa3M112250.1;Csa3M121060.1;Csa3M180310.1;Csa1M569110.1;Csa5M608430.1;Csa4M303040.1;Csa2M000800.1;Csa5M647280.1;Csa4M470690.1;Csa2M074190.1	ABC transporter G family member; contains IPR013525 (ABC-2 type transporter), IPR027417 (P-loop containing nucleoside triphosphate hydrolase);Metal transporter protein; contains IPR004813 (Oligopeptide transporter, OPT superfamily);Lipid A export ATP-binding/permease protein MsbA; contains IPR011527 (ABC transporter, transmembrane domain, type 1), IPR027417 (P-loop containing nucleoside triphosph…
CU1NC165	GO:0009800	cinnamic acid biosynthetic process	10	biological_process	7 out of 492 genes, 1.4%	65 out of 25600 genes, 0.3%	0.00024	0.00784	Csa5M152790.1;Csa3M386830.1;Csa3M134010.1;Csa5M160120.1;Csa6M538700.1;Csa2M174670.1;Csa6M136580.1	MYB transcription factor; contains IPR009057 (Homeodomain-like);Putative MYB transcription factor; contains IPR009057 (Homeodomain-like);MYB transcription factor; contains IPR009057 (Homeodomain-like);Myb-related transcription factor; contains IPR009057 (Homeodomain-like);Transcription factor Myb; contains IPR009057 (Homeodomain-like);Myb-related transcription factor; contains IPR009057 (Homeodom…
CU1NC165	GO:0009803	cinnamic acid metabolic process	9	biological_process	7 out of 492 genes, 1.4%	65 out of 25600 genes, 0.3%	0.00024	0.00777	Csa5M152790.1;Csa3M386830.1;Csa3M134010.1;Csa5M160120.1;Csa6M538700.1;Csa2M174670.1;Csa6M136580.1	MYB transcription factor; contains IPR009057 (Homeodomain-like);Putative MYB transcription factor; contains IPR009057 (Homeodomain-like);MYB transcription factor; contains IPR009057 (Homeodomain-like);Myb-related transcription factor; contains IPR009057 (Homeodomain-like);Transcription factor Myb; contains IPR009057 (Homeodomain-like);Myb-related transcription factor; contains IPR009057 (Homeodom…
CU1NC165	GO:0006972	hyperosmotic response	5	biological_process	13 out of 492 genes, 2.6%	212 out of 25600 genes, 0.8%	0.00025	0.00769	Csa6M083540.1;Csa4M285750.1;Csa4M303040.1;Csa7M058560.1;Csa2M421020.1;Csa2M235100.1;Csa2M271470.1;Csa1M470270.1;Csa5M647280.1;Csa3M112250.1;Csa2M070320.1;Csa2M000740.1;Csa4M285810.1	Peroxidase family protein; contains IPR010255 (Haem peroxidase);Peroxidase; contains IPR010255 (Haem peroxidase);Putative peptide/nitrate transporter; contains IPR000109 (Proton-dependent oligopeptide transporter family), IPR016196 (Major facilitator superfamily domain, general substrate transporter);Peroxidase; contains IPR010255 (Haem peroxidase);Peroxidase 3, putative; contains IPR010255 (Haem…
CU1NC165	GO:0016052	carbohydrate catabolic process	5	biological_process	22 out of 492 genes, 4.5%	493 out of 25600 genes, 1.9%	0.00025	0.00762	Csa6M507520.1;Csa3M822330.1;Csa3M180200.1;Csa3M852490.1;Csa7M428990.1;Csa5M648680.1;Csa3M822330.2;Csa3M814320.1;Csa5M472110.1;Csa2M000640.1;Csa3M838140.1;Csa6M508020.1;Csa6M450940.1;Csa2M433930.1;Csa1M267230.1;Csa3M446120.1;Csa7M007820.1;Csa3M166220.1;Csa1M611270.1;Csa1M612830.1;Csa5M600960.1;Csa3M180210.1	Chitinase; contains IPR016283 (Glycoside hydrolase, family 19), IPR023346 (Lysozyme-like domain);Beta-glucosidase; contains IPR001360 (Glycoside hydrolase, family 1), IPR017853 (Glycoside hydrolase, superfamily);Sorbitol dehydrogenase-like protein; contains IPR011032 (GroES-like);Beta-glucosidase; contains IPR001360 (Glycoside hydrolase, family 1), IPR017853 (Glycoside hydrolase, superfamily);Bet…
CU1NC165	GO:0042445	hormone metabolic process	5	biological_process	16 out of 492 genes, 3.3%	302 out of 25600 genes, 1.2%	0.00027	0.00811	Csa1M619390.1;Csa6M497390.1;Csa5M175820.1;Csa3M150100.1;Csa7M430250.1;Csa3M011850.1;Csa3M853170.1;Csa2M361840.1;Csa7M073510.1;Csa7M430240.1;Csa7M063980.1;Csa2M373590.1;Csa3M903510.1;Csa3M710200.1;Csa6M498430.1;Csa6M497900.1	Cytochrome P450, putative; contains IPR001128 (Cytochrome P450);UDP-glycosyltransferase 1; contains IPR002213 (UDP-glucuronosyl/UDP-glucosyltransferase);Cytokinin oxidase/dehydrogenase 1; contains IPR016164 (FAD-linked oxidase-like, C-terminal), IPR016166 (FAD-binding, type 2), IPR016170 (Vanillyl-alcohol oxidase/Cytokinin dehydrogenase C-terminal domain);tRNA dimethylallyltransferase; contains I…
CU1NC165	GO:0009411	response to UV	6	biological_process	21 out of 492 genes, 4.3%	463 out of 25600 genes, 1.8%	0.00027	0.00804	Csa5M152790.1;Csa6M538700.1;Csa4M624960.1;Csa2M382540.1;Csa5M585950.1;Csa1M574960.1;Csa6M497390.1;Csa2M074200.1;Csa2M174670.1;Csa4M645320.1;Csa2M034780.1;Csa7M073510.1;Csa7M063980.1;Csa3M386830.1;Csa6M498430.1;Csa3M134010.1;Csa5M160120.1;Csa6M518160.1;Csa6M136580.1;Csa6M497900.1;Csa2M074190.1	MYB transcription factor; contains IPR009057 (Homeodomain-like);Transcription factor Myb; contains IPR009057 (Homeodomain-like);Putative receptor-like protein kinase 2; contains IPR001611 (Leucine-rich repeat), IPR011009 (Protein kinase-like domain), IPR021720 (Malectin);Ethylene-responsive transcription factor 7; contains IPR016177 (DNA-binding, integrase-type);Lipid A export ATP-binding/permeas…
CU1NC165	GO:0042742	defense response to bacterium	7	biological_process	36 out of 492 genes, 7.3%	1006 out of 25600 genes, 3.9%	0.00028	0.00796	Csa3M822330.1;Csa6M124040.2;Csa4M050130.1;Csa3M112250.1;Csa3M121060.1;Csa2M034780.1;Csa7M063980.1;Csa6M000690.1;Csa2M020870.1;Csa1M619390.1;Csa4M624960.1;Csa7M428990.1;Csa1M470270.1;Csa1M574960.1;Csa6M120420.1;Csa1M528600.1;Csa3M822330.2;Csa3M814320.1;Csa2M070320.1;Csa3M853170.1;Csa2M433930.1;Csa6M450940.1;Csa6M088080.1;Csa4M303040.1;Csa7M051400.1;Csa6M125240.1;Csa2M292780.1;Csa2M235600.1;Csa3M44…	Beta-glucosidase; contains IPR001360 (Glycoside hydrolase, family 1), IPR017853 (Glycoside hydrolase, superfamily);Dimethylaniline monooxygenase, putative; contains IPR020946 (Flavin monooxygenase-like);WRKY transcription factor; contains IPR003657 (DNA-binding WRKY);Probable peptide/nitrate transporter; contains IPR000109 (Proton-dependent oligopeptide transporter family), IPR016196 (Major facil…
CU1NC165	GO:0010413	glucuronoxylan metabolic process	10	biological_process	5 out of 492 genes, 1.0%	31 out of 25600 genes, 0.1%	0.00028	0.00826	Csa3M081360.1;Csa2M360840.1;Csa3M081360.2;Csa3M736900.1;Csa4M007660.1	Probable galacturonosyltransferase 12; contains IPR002495 (Glycosyl transferase, family 8);Glycosyltransferase family GT8 protein; contains IPR002495 (Glycosyl transferase, family 8);Probable galacturonosyltransferase 12; contains IPR002495 (Glycosyl transferase, family 8);Galactosylgalactosylxylosylprotein 3-beta-glucuronosyltransferase; contains IPR005027 (Glycosyl transferase, family 43);Glyco…
CU1NC165	GO:0010417	glucuronoxylan biosynthetic process	11	biological_process	5 out of 492 genes, 1.0%	31 out of 25600 genes, 0.1%	0.00028	0.00818	Csa3M081360.1;Csa2M360840.1;Csa3M081360.2;Csa3M736900.1;Csa4M007660.1	Probable galacturonosyltransferase 12; contains IPR002495 (Glycosyl transferase, family 8);Glycosyltransferase family GT8 protein; contains IPR002495 (Glycosyl transferase, family 8);Probable galacturonosyltransferase 12; contains IPR002495 (Glycosyl transferase, family 8);Galactosylgalactosylxylosylprotein 3-beta-glucuronosyltransferase; contains IPR005027 (Glycosyl transferase, family 43);Glyco…
CU1NC165	GO:0045492	xylan biosynthetic process	10	biological_process	5 out of 492 genes, 1.0%	31 out of 25600 genes, 0.1%	0.00028	0.00811	Csa3M081360.1;Csa2M360840.1;Csa3M081360.2;Csa3M736900.1;Csa4M007660.1	Probable galacturonosyltransferase 12; contains IPR002495 (Glycosyl transferase, family 8);Glycosyltransferase family GT8 protein; contains IPR002495 (Glycosyl transferase, family 8);Probable galacturonosyltransferase 12; contains IPR002495 (Glycosyl transferase, family 8);Galactosylgalactosylxylosylprotein 3-beta-glucuronosyltransferase; contains IPR005027 (Glycosyl transferase, family 43);Glyco…
CU1NC165	GO:0009269	response to desiccation	7	biological_process	7 out of 492 genes, 1.4%	67 out of 25600 genes, 0.3%	0.00029	0.00821	Csa6M083540.1;Csa4M285750.1;Csa7M058560.1;Csa2M421020.1;Csa2M235100.1;Csa2M271470.1;Csa4M285810.1	Peroxidase family protein; contains IPR010255 (Haem peroxidase);Peroxidase; contains IPR010255 (Haem peroxidase);Peroxidase; contains IPR010255 (Haem peroxidase);Peroxidase 3, putative; contains IPR010255 (Haem peroxidase);Peroxidase 10, putative; contains IPR010255 (Haem peroxidase);Peroxidase 73, putative; contains IPR010255 (Haem peroxidase);Peroxidase 3; contains IPR010255 (Haem peroxidase)
CU1NC165	GO:0010817	regulation of hormone levels	4	biological_process	20 out of 492 genes, 4.1%	433 out of 25600 genes, 1.7%	0.0003	0.00832	Csa1M619390.1;Csa5M585950.1;Csa6M497390.1;Csa5M175820.1;Csa3M150100.1;Csa2M074200.1;Csa1M444350.1;Csa7M430250.1;Csa3M011850.1;Csa3M853170.1;Csa2M361840.1;Csa7M073510.1;Csa7M430240.1;Csa7M063980.1;Csa3M903510.1;Csa2M373590.1;Csa3M710200.1;Csa6M498430.1;Csa6M497900.1;Csa2M074190.1	Cytochrome P450, putative; contains IPR001128 (Cytochrome P450);Lipid A export ATP-binding/permease protein MsbA; contains IPR011527 (ABC transporter, transmembrane domain, type 1), IPR027417 (P-loop containing nucleoside triphosphate hydrolase);UDP-glycosyltransferase 1; contains IPR002213 (UDP-glucuronosyl/UDP-glucosyltransferase);Cytokinin oxidase/dehydrogenase 1; contains IPR016164 (FAD-linke…
CU1NC165	GO:0009791	post-embryonic development	5	biological_process	73 out of 492 genes, 14.8%	2538 out of 25600 genes, 9.9%	0.00031	0.00825	Csa6M538700.1;Csa5M000010.1;Csa7M339660.1;Csa2M361840.1;Csa6M500640.1;Csa2M365080.1;Csa3M238150.1;Csa2M376790.1;Csa2M138740.1;Csa6M000690.1;Csa5M604990.1;Csa5M600960.1;Csa2M074190.1;Csa4M652110.1;Csa1M071810.1;Csa4M287530.1;Csa5M010650.1;Csa5M010650.2;Csa1M023580.1;Csa5M609820.1;Csa3M838140.1;Csa6M500640.2;Csa3M141840.1;Csa3M114470.1;Csa1M469740.1;Csa2M178720.1;Csa2M369190.1;Csa6M518160.1;Csa5M47…	Transcription factor Myb; contains IPR009057 (Homeodomain-like);Subtilisin-like serine protease; contains IPR015500 (Peptidase S8, subtilisin-related), IPR023828 (Peptidase S8, subtilisin, Ser-active site);Receptor-like kinase; contains IPR001611 (Leucine-rich repeat), IPR003591 (Leucine-rich repeat, typical subtype), IPR011009 (Protein kinase-like domain), IPR013320 (Concanavalin A-like lectin/g…
CU1NC165	GO:0032870	cellular response to hormone stimulus	6	biological_process	53 out of 492 genes, 10.8%	1690 out of 25600 genes, 6.6%	0.00031	0.00817	Csa6M507520.1;Csa3M822330.1;Csa5M181430.1;Csa2M069200.1;Csa4M455680.1;Csa3M816000.1;Csa2M069700.1;Csa7M339660.1;Csa2M074200.1;Csa1M569450.1;Csa7M413380.1;Csa6M518280.1;Csa5M154210.1;Csa5M506320.1;Csa2M034780.1;Csa5M646750.1;Csa2M373590.1;Csa3M144130.1;Csa2M234510.1;Csa2M376790.1;Csa1M572420.1;Csa2M138740.1;Csa4M050170.1;Csa6M075200.1;Csa3M166220.1;Csa2M179220.1;Csa6M000690.1;Csa2M074190.1;Csa6M34…	Chitinase; contains IPR016283 (Glycoside hydrolase, family 19), IPR023346 (Lysozyme-like domain);Beta-glucosidase; contains IPR001360 (Glycoside hydrolase, family 1), IPR017853 (Glycoside hydrolase, superfamily);WAT1-related protein; contains IPR000620 (Drug/metabolite transporter);Cytochrome P450 cinnamate 4-hydroxylase; contains IPR001128 (Cytochrome P450);Serine/threonine-protein kinase; conta…
CU1NC165	GO:0009814	defense response, incompatible interaction	7	biological_process	21 out of 492 genes, 4.3%	474 out of 25600 genes, 1.9%	0.00038	0.01138	Csa6M507520.1;Csa3M822330.1;Csa4M624960.1;Csa3M851940.1;Csa7M428990.1;Csa6M124040.2;Csa6M120420.1;Csa3M822330.2;Csa3M814320.1;Csa6M450940.1;Csa2M433930.1;Csa6M125240.1;Csa2M292780.1;Csa2M415500.1;Csa3M446120.1;Csa3M166220.1;Csa5M517820.1;Csa1M611270.1;Csa6M124040.1;Csa6M518160.1;Csa2M020870.1	Chitinase; contains IPR016283 (Glycoside hydrolase, family 19), IPR023346 (Lysozyme-like domain);Beta-glucosidase; contains IPR001360 (Glycoside hydrolase, family 1), IPR017853 (Glycoside hydrolase, superfamily);Putative receptor-like protein kinase 2; contains IPR001611 (Leucine-rich repeat), IPR011009 (Protein kinase-like domain), IPR021720 (Malectin);Defensin; contains IPR008176 (Gamma thionin…
CU1NC165	GO:0006629	lipid metabolic process	4	biological_process	56 out of 492 genes, 11.4%	1830 out of 25600 genes, 7.1%	0.00038	0.01128	Csa3M840430.1;Csa2M069200.1;Csa2M023910.1;Csa6M519430.1;Csa2M069700.1;Csa2M074200.1;Csa7M413380.1;Csa3M717870.1;Csa3M011850.1;Csa2M361840.1;Csa5M072680.1;Csa4M288090.1;Csa4M165900.1;Csa7M063980.1;Csa3M903510.1;Csa2M373590.1;Csa3M710200.1;Csa2M234510.1;Csa6M498430.1;Csa3M829250.1;Csa2M176700.1;Csa6M075200.1;Csa4M288080.1;Csa4M287540.1;Csa2M171950.1;Csa6M497900.1;Csa6M149950.1;Csa2M074190.1;Csa4M28…	GDSL esterase/lipase; contains IPR001087 (Lipase, GDSL);Cytochrome P450 cinnamate 4-hydroxylase; contains IPR001128 (Cytochrome P450);Lipoxygenase; contains IPR000907 (Lipoxygenase);GDSL esterase/lipase; contains IPR001087 (Lipase, GDSL);Cytochrome P450 cinnamate 4-hydroxylase; contains IPR001128 (Cytochrome P450);Lipid A export ATP-binding/permease protein MsbA; contains IPR011527 (ABC transport…
CU1NC165	GO:0070592	cell wall polysaccharide biosynthetic process	9	biological_process	5 out of 492 genes, 1.0%	33 out of 25600 genes, 0.1%	0.00039	0.01136	Csa3M081360.1;Csa2M360840.1;Csa3M081360.2;Csa3M736900.1;Csa4M007660.1	Probable galacturonosyltransferase 12; contains IPR002495 (Glycosyl transferase, family 8);Glycosyltransferase family GT8 protein; contains IPR002495 (Glycosyl transferase, family 8);Probable galacturonosyltransferase 12; contains IPR002495 (Glycosyl transferase, family 8);Galactosylgalactosylxylosylprotein 3-beta-glucuronosyltransferase; contains IPR005027 (Glycosyl transferase, family 43);Glyco…
CU1NC165	GO:0009739	response to gibberellin stimulus	6	biological_process	21 out of 492 genes, 4.3%	478 out of 25600 genes, 1.9%	0.00042	0.0121	Csa5M152790.1;Csa6M344210.1;Csa6M538700.1;Csa2M069200.1;Csa4M455680.1;Csa2M069700.1;Csa7M413380.1;Csa6M523390.1;Csa4M645320.1;Csa2M174670.1;Csa1M009710.1;Csa7M360030.1;Csa3M386830.1;Csa2M234510.1;Csa1M029570.1;Csa6M496960.1;Csa6M075200.1;Csa1M469740.1;Csa3M134010.1;Csa5M160120.1;Csa6M136580.1	MYB transcription factor; contains IPR009057 (Homeodomain-like);MYB transcription factor; contains IPR009057 (Homeodomain-like);Transcription factor Myb; contains IPR009057 (Homeodomain-like);Cytochrome P450 cinnamate 4-hydroxylase; contains IPR001128 (Cytochrome P450);Serine/threonine-protein kinase; contains IPR011009 (Protein kinase-like domain);Cytochrome P450 cinnamate 4-hydroxylase; contain…
CU1NC165	GO:0071555	cell wall organization	5	biological_process	28 out of 492 genes, 5.7%	728 out of 25600 genes, 2.8%	0.00044	0.01217	Csa3M081360.1;Csa3M119420.1;Csa1M619390.1;Csa3M081360.2;Csa2M245470.1;Csa7M304870.1;Csa1M015700.1;Csa1M574960.1;Csa1M470270.1;Csa2M115750.1;Csa5M648680.1;Csa2M070320.1;Csa3M853170.1;Csa5M472110.1;Csa2M006860.1;Csa2M384430.1;Csa3M838140.1;Csa6M088080.1;Csa4M291360.1;Csa7M259360.1;Csa4M007660.1;Csa2M176700.1;Csa5M517820.1;Csa3M119420.2;Csa5M013260.1;Csa5M184810.1;Csa6M058200.1;Csa5M600960.1	Probable galacturonosyltransferase 12; contains IPR002495 (Glycosyl transferase, family 8);Dof zinc finger protein; contains IPR003851 (Zinc finger, Dof-type);Cytochrome P450, putative; contains IPR001128 (Cytochrome P450);Probable galacturonosyltransferase 12; contains IPR002495 (Glycosyl transferase, family 8);BURP domain-containing protein; contains IPR004873 (BURP domain);Unknown protein;COBR…
CU1NC165	GO:0034637	cellular carbohydrate biosynthetic process	7	biological_process	21 out of 492 genes, 4.3%	485 out of 25600 genes, 1.9%	0.00051	0.01322	Csa3M081360.1;Csa1M619390.1;Csa3M180200.1;Csa2M357330.1;Csa3M081360.2;Csa1M470270.1;Csa6M497390.1;Csa2M070320.1;Csa3M853170.1;Csa7M063980.1;Csa6M088080.1;Csa7M051400.1;Csa1M038950.1;Csa3M736900.1;Csa4M007660.1;Csa6M498430.1;Csa7M007820.1;Csa5M612850.1;Csa2M360840.1;Csa6M497900.1;Csa3M180210.1	Probable galacturonosyltransferase 12; contains IPR002495 (Glycosyl transferase, family 8);Cytochrome P450, putative; contains IPR001128 (Cytochrome P450);Sorbitol dehydrogenase-like protein; contains IPR011032 (GroES-like);Glycogenin, putative; contains IPR002495 (Glycosyl transferase, family 8);Probable galacturonosyltransferase 12; contains IPR002495 (Glycosyl transferase, family 8);Cellulose …
CU1NC165	GO:0010214	seed coat development	10	biological_process	9 out of 492 genes, 1.8%	120 out of 25600 genes, 0.5%	0.00052	0.01311	Csa3M386830.1;Csa6M538700.1;Csa5M000010.1;Csa3M134010.1;Csa5M160120.1;Csa2M174670.1;Csa6M136580.1;CsaUNM013090.1;Csa5M613590.1	Putative MYB transcription factor; contains IPR009057 (Homeodomain-like);Transcription factor Myb; contains IPR009057 (Homeodomain-like);Subtilisin-like serine protease; contains IPR015500 (Peptidase S8, subtilisin-related), IPR023828 (Peptidase S8, subtilisin, Ser-active site);MYB transcription factor; contains IPR009057 (Homeodomain-like);Myb-related transcription factor; contains IPR009057 (Ho…
CU1NC165	GO:0016049	cell growth	4	biological_process	37 out of 492 genes, 7.5%	1088 out of 25600 genes, 4.2%	0.00061	0.01545	Csa1M153550.1;Csa1M024230.1;Csa7M339660.1;Csa2M074200.1;Csa3M112250.1;Csa6M518280.1;Csa4M056840.1;Csa3M011850.1;Csa2M034780.1;Csa5M646750.1;Csa2M376790.1;Csa2M138740.1;Csa4M618430.1;Csa6M075200.1;Csa3M166220.1;Csa6M000690.1;Csa7M018770.1;Csa2M074190.1;Csa4M624960.1;Csa7M050800.1;Csa1M015700.1;Csa5M585950.1;Csa1M470270.1;Csa2M070320.1;Csa1M433050.1;Csa1M023580.1;Csa3M200700.1;Csa6M088080.1;Csa4M30…	Late embryogenesis abundant protein-like protein; contains IPR009646 (Root cap), IPR015425 (Actin-binding FH2);Putative receptor-like protein kinase; contains IPR011009 (Protein kinase-like domain), IPR013320 (Concanavalin A-like lectin/glucanase, subgroup);Receptor-like kinase; contains IPR001611 (Leucine-rich repeat), IPR003591 (Leucine-rich repeat, typical subtype), IPR011009 (Protein kinase-l…
CU1NC165	GO:0010224	response to UV-B	7	biological_process	16 out of 492 genes, 3.3%	330 out of 25600 genes, 1.3%	0.00071	0.01694	Csa5M152790.1;Csa6M538700.1;Csa4M624960.1;Csa2M382540.1;Csa1M574960.1;Csa6M497390.1;Csa2M174670.1;Csa2M034780.1;Csa7M073510.1;Csa7M063980.1;Csa3M386830.1;Csa6M498430.1;Csa5M160120.1;Csa6M518160.1;Csa6M136580.1;Csa6M497900.1	MYB transcription factor; contains IPR009057 (Homeodomain-like);Transcription factor Myb; contains IPR009057 (Homeodomain-like);Putative receptor-like protein kinase 2; contains IPR001611 (Leucine-rich repeat), IPR011009 (Protein kinase-like domain), IPR021720 (Malectin);Ethylene-responsive transcription factor 7; contains IPR016177 (DNA-binding, integrase-type);Receptor-like protein kinase; cont…
CU1NC165	GO:0009718	anthocyanin biosynthetic process	6	biological_process	9 out of 492 genes, 1.8%	127 out of 25600 genes, 0.5%	0.00079	0.01792	Csa7M063980.1;Csa2M365080.1;Csa7M051400.1;Csa6M498430.1;Csa6M497390.1;Csa3M715370.1;Csa3M717880.1;Csa3M717870.1;Csa6M497900.1	UDP-glycosyltransferase 1; contains IPR002213 (UDP-glucuronosyl/UDP-glucosyltransferase);Zinc finger protein CONSTANS-like protein; contains IPR000315 (Zinc finger, B-box);UDP-glycosyltransferase 74 F1; contains IPR002213 (UDP-glucuronosyl/UDP-glucosyltransferase);UDP-glycosyltransferase 1; contains IPR002213 (UDP-glucuronosyl/UDP-glucosyltransferase);UDP-glycosyltransferase 1; contains IPR002213…
CU1NC165	GO:0045488	pectin metabolic process	7	biological_process	9 out of 492 genes, 1.8%	128 out of 25600 genes, 0.5%	0.00084	0.01778	Csa3M838140.1;Csa3M081360.1;Csa6M088080.1;Csa3M081360.2;Csa4M007660.1;Csa5M184810.1;Csa2M070320.1;Csa5M600960.1;Csa5M472110.1	Polygalacturonase 1; contains IPR000743 (Glycoside hydrolase, family 28), IPR011050 (Pectin lyase fold/virulence factor);Probable galacturonosyltransferase 12; contains IPR002495 (Glycosyl transferase, family 8);Cellulose synthase; contains IPR005150 (Cellulose synthase), IPR013083 (Zinc finger, RING/FYVE/PHD-type);Probable galacturonosyltransferase 12; contains IPR002495 (Glycosyl transferase, f…
CU1NC165	GO:0044038	cell wall macromolecule biosynthetic process	8	biological_process	5 out of 492 genes, 1.0%	39 out of 25600 genes, 0.2%	0.00086	0.01827	Csa3M081360.1;Csa2M360840.1;Csa3M081360.2;Csa3M736900.1;Csa4M007660.1	Probable galacturonosyltransferase 12; contains IPR002495 (Glycosyl transferase, family 8);Glycosyltransferase family GT8 protein; contains IPR002495 (Glycosyl transferase, family 8);Probable galacturonosyltransferase 12; contains IPR002495 (Glycosyl transferase, family 8);Galactosylgalactosylxylosylprotein 3-beta-glucuronosyltransferase; contains IPR005027 (Glycosyl transferase, family 43);Glyco…
CU1NC165	GO:0070589	cellular component macromolecule biosynthetic process	7	biological_process	5 out of 492 genes, 1.0%	39 out of 25600 genes, 0.2%	0.00086	0.01812	Csa3M081360.1;Csa2M360840.1;Csa3M081360.2;Csa3M736900.1;Csa4M007660.1	Probable galacturonosyltransferase 12; contains IPR002495 (Glycosyl transferase, family 8);Glycosyltransferase family GT8 protein; contains IPR002495 (Glycosyl transferase, family 8);Probable galacturonosyltransferase 12; contains IPR002495 (Glycosyl transferase, family 8);Galactosylgalactosylxylosylprotein 3-beta-glucuronosyltransferase; contains IPR005027 (Glycosyl transferase, family 43);Glyco…
CU1NC165	GO:0010183	pollen tube guidance	7	biological_process	4 out of 492 genes, 0.8%	24 out of 25600 genes, 0.1%	0.00105	0.02217	Csa6M344210.1;Csa4M056840.1;Csa1M029570.1;Csa4M618430.1	MYB transcription factor; contains IPR009057 (Homeodomain-like);Aminotransferase; contains IPR005814 (Aminotransferase class-III), IPR015424 (Pyridoxal phosphate-dependent transferase);MYB transcription factor; contains IPR009057 (Homeodomain-like);Aminotransferase; contains IPR005814 (Aminotransferase class-III), IPR015424 (Pyridoxal phosphate-dependent transferase)
CU1NC165	GO:0006062	sorbitol catabolic process	10	biological_process	2 out of 492 genes, 0.4%	3 out of 25600 genes, 0.0%	0.00109	0.02446	Csa3M180200.1;Csa3M180210.1	Sorbitol dehydrogenase-like protein; contains IPR011032 (GroES-like);L-threonine 3-dehydrogenase; contains IPR002085 (Alcohol dehydrogenase superfamily, zinc-type), IPR011032 (GroES-like), IPR013149 (Alcohol dehydrogenase, C-terminal), IPR016040 (NAD(P)-binding domain)
CU1NC165	GO:0019519	pentitol metabolic process	8	biological_process	2 out of 492 genes, 0.4%	3 out of 25600 genes, 0.0%	0.00109	0.02427	Csa3M180200.1;Csa3M180210.1	Sorbitol dehydrogenase-like protein; contains IPR011032 (GroES-like);L-threonine 3-dehydrogenase; contains IPR002085 (Alcohol dehydrogenase superfamily, zinc-type), IPR011032 (GroES-like), IPR013149 (Alcohol dehydrogenase, C-terminal), IPR016040 (NAD(P)-binding domain)
CU1NC165	GO:0019527	pentitol catabolic process	9	biological_process	2 out of 492 genes, 0.4%	3 out of 25600 genes, 0.0%	0.00109	0.02409	Csa3M180200.1;Csa3M180210.1	Sorbitol dehydrogenase-like protein; contains IPR011032 (GroES-like);L-threonine 3-dehydrogenase; contains IPR002085 (Alcohol dehydrogenase superfamily, zinc-type), IPR011032 (GroES-like), IPR013149 (Alcohol dehydrogenase, C-terminal), IPR016040 (NAD(P)-binding domain)
CU1NC165	GO:0046370	fructose biosynthetic process	9	biological_process	2 out of 492 genes, 0.4%	3 out of 25600 genes, 0.0%	0.00109	0.02391	Csa3M180200.1;Csa3M180210.1	Sorbitol dehydrogenase-like protein; contains IPR011032 (GroES-like);L-threonine 3-dehydrogenase; contains IPR002085 (Alcohol dehydrogenase superfamily, zinc-type), IPR011032 (GroES-like), IPR013149 (Alcohol dehydrogenase, C-terminal), IPR016040 (NAD(P)-binding domain)
CU1NC165	GO:0051160	L-xylitol catabolic process	10	biological_process	2 out of 492 genes, 0.4%	3 out of 25600 genes, 0.0%	0.00109	0.02373	Csa3M180200.1;Csa3M180210.1	Sorbitol dehydrogenase-like protein; contains IPR011032 (GroES-like);L-threonine 3-dehydrogenase; contains IPR002085 (Alcohol dehydrogenase superfamily, zinc-type), IPR011032 (GroES-like), IPR013149 (Alcohol dehydrogenase, C-terminal), IPR016040 (NAD(P)-binding domain)
CU1NC165	GO:0051164	L-xylitol metabolic process	9	biological_process	2 out of 492 genes, 0.4%	3 out of 25600 genes, 0.0%	0.00109	0.02356	Csa3M180200.1;Csa3M180210.1	Sorbitol dehydrogenase-like protein; contains IPR011032 (GroES-like);L-threonine 3-dehydrogenase; contains IPR002085 (Alcohol dehydrogenase superfamily, zinc-type), IPR011032 (GroES-like), IPR013149 (Alcohol dehydrogenase, C-terminal), IPR016040 (NAD(P)-binding domain)
CU1NC165	GO:0010038	response to metal ion	5	biological_process	26 out of 492 genes, 5.3%	698 out of 25600 genes, 2.7%	0.00111	0.02397	Csa7M004020.1;Csa6M012820.1;Csa6M507520.1;Csa5M148560.1;Csa3M180200.1;Csa1M024230.1;Csa1M533470.1;Csa4M308480.1;Csa7M320050.1;Csa3M076000.1;Csa2M361740.1;Csa3M734120.1;Csa5M154210.1;Csa1M160590.1;Csa6M500640.1;Csa6M009490.1;Csa4M308480.2;Csa6M500640.2;Csa7M322060.1;Csa7M007820.1;Csa3M734150.1;Csa3M166220.1;Csa5M612850.1;Csa7M018770.1;Csa3M732490.1;Csa3M180210.1	Isoflavone reductase related protein; contains IPR008030 (NmrA-like), IPR016040 (NAD(P)-binding domain);Laccase, putative; contains IPR017761 (Laccase);Chitinase; contains IPR016283 (Glycoside hydrolase, family 19), IPR023346 (Lysozyme-like domain);Metal transporter protein; contains IPR004813 (Oligopeptide transporter, OPT superfamily);Sorbitol dehydrogenase-like protein; contains IPR011032 (Gro…
CU1NC165	GO:0015674	di-, tri-valent inorganic cation transport	7	biological_process	14 out of 492 genes, 2.8%	282 out of 25600 genes, 1.1%	0.0012	0.02482	Csa2M006860.1;Csa6M344210.1;Csa2M433930.1;Csa6M450940.1;Csa5M148560.1;Csa1M029570.1;Csa1M348440.1;Csa3M214580.1;Csa3M446120.1;Csa2M369150.1;Csa3M889930.1;Csa1M569110.1;Csa3M814320.1;Csa1M058660.1	Blue copper protein; contains IPR008972 (Cupredoxin);MYB transcription factor; contains IPR009057 (Homeodomain-like);Pleiotropic drug resistance ABC transporter family protein; contains IPR013525 (ABC-2 type transporter), IPR013581 (Plant PDR ABC transporter associated), IPR027417 (P-loop containing nucleoside triphosphate hydrolase);ABC transporter G family member; contains IPR013525 (ABC-2 type…
CU1NC165	GO:0019400	alditol metabolic process	7	biological_process	5 out of 492 genes, 1.0%	42 out of 25600 genes, 0.2%	0.00121	0.02478	Csa3M180200.1;Csa4M056840.1;Csa7M007820.1;Csa3M180210.1;Csa4M618430.1	Sorbitol dehydrogenase-like protein; contains IPR011032 (GroES-like);Aminotransferase; contains IPR005814 (Aminotransferase class-III), IPR015424 (Pyridoxal phosphate-dependent transferase);NADP-dependent D-sorbitol-6-phosphate dehydrogenase; contains IPR001395 (Aldo/keto reductase), IPR023210 (NADP-dependent oxidoreductase domain);L-threonine 3-dehydrogenase; contains IPR002085 (Alcohol dehydrog…
CU1NC165	GO:0016131	brassinosteroid metabolic process	7	biological_process	8 out of 492 genes, 1.6%	109 out of 25600 genes, 0.4%	0.00122	0.02475	Csa7M063980.1;Csa3M903510.1;Csa3M011850.1;Csa6M497900.1;Csa6M498430.1;Csa2M361840.1;Csa7M073510.1;Csa6M497390.1	UDP-glycosyltransferase 1; contains IPR002213 (UDP-glucuronosyl/UDP-glucosyltransferase);Putative cytochrome P450; contains IPR001128 (Cytochrome P450);Putative cytochrome P450 superfamily protein; contains IPR001128 (Cytochrome P450);UDP-glycosyltransferase 1; contains IPR002213 (UDP-glucuronosyl/UDP-glucosyltransferase);UDP-glycosyltransferase 1; contains IPR002213 (UDP-glucuronosyl/UDP-glucosy…
CU1NC165	GO:0008610	lipid biosynthetic process	5	biological_process	36 out of 492 genes, 7.3%	1102 out of 25600 genes, 4.3%	0.00146	0.02886	Csa2M069200.1;Csa2M023910.1;Csa2M069700.1;Csa7M413380.1;Csa3M717870.1;Csa3M011850.1;Csa2M361840.1;Csa5M072680.1;Csa4M288090.1;Csa4M165900.1;Csa3M903510.1;Csa3M710200.1;Csa6M075200.1;Csa4M288080.1;Csa4M287540.1;Csa2M171950.1;Csa4M287530.1;Csa4M286980.1;Csa3M825090.1;Csa2M382540.1;Csa7M336540.1;Csa3M715370.1;Csa1M528600.1;Csa7M430250.1;Csa1M595860.1;Csa6M523390.1;Csa3M039850.1;Csa7M430240.1;Csa4M65…	Cytochrome P450 cinnamate 4-hydroxylase; contains IPR001128 (Cytochrome P450);Lipoxygenase; contains IPR000907 (Lipoxygenase);Cytochrome P450 cinnamate 4-hydroxylase; contains IPR001128 (Cytochrome P450);Gibberellin 2-oxidase, putative; contains IPR002283 (Isopenicillin N synthase), IPR026992 (Non-haem dioxygenase N-terminal domain), IPR027443 (Isopenicillin N synthase-like);Cinnamoyl CoA reducta…
CU1NC165	GO:0016051	carbohydrate biosynthetic process	6	biological_process	22 out of 492 genes, 4.5%	565 out of 25600 genes, 2.2%	0.00152	0.02936	Csa3M081360.1;Csa1M619390.1;Csa3M180200.1;Csa2M357330.1;Csa3M081360.2;Csa1M470270.1;Csa6M497390.1;Csa2M070320.1;Csa3M853170.1;Csa7M063980.1;Csa6M088080.1;Csa7M051400.1;Csa1M038950.1;Csa2M234510.1;Csa3M736900.1;Csa4M007660.1;Csa6M498430.1;Csa7M007820.1;Csa2M360840.1;Csa5M612850.1;Csa6M497900.1;Csa3M180210.1	Probable galacturonosyltransferase 12; contains IPR002495 (Glycosyl transferase, family 8);Cytochrome P450, putative; contains IPR001128 (Cytochrome P450);Sorbitol dehydrogenase-like protein; contains IPR011032 (GroES-like);Glycogenin, putative; contains IPR002495 (Glycosyl transferase, family 8);Probable galacturonosyltransferase 12; contains IPR002495 (Glycosyl transferase, family 8);Cellulose …
CU1NC165	GO:0046283	anthocyanin metabolic process	5	biological_process	9 out of 492 genes, 1.8%	140 out of 25600 genes, 0.5%	0.00158	0.02958	Csa7M063980.1;Csa2M365080.1;Csa7M051400.1;Csa6M498430.1;Csa6M497390.1;Csa3M715370.1;Csa3M717880.1;Csa3M717870.1;Csa6M497900.1	UDP-glycosyltransferase 1; contains IPR002213 (UDP-glucuronosyl/UDP-glucosyltransferase);Zinc finger protein CONSTANS-like protein; contains IPR000315 (Zinc finger, B-box);UDP-glycosyltransferase 74 F1; contains IPR002213 (UDP-glucuronosyl/UDP-glucosyltransferase);UDP-glycosyltransferase 1; contains IPR002213 (UDP-glucuronosyl/UDP-glucosyltransferase);UDP-glycosyltransferase 1; contains IPR002213…
CU1NC165	GO:0016138	glycoside biosynthetic process	6	biological_process	9 out of 492 genes, 1.8%	141 out of 25600 genes, 0.6%	0.00166	0.02965	Csa7M063980.1;Csa1M619390.1;Csa1M038950.1;Csa5M612850.1;Csa7M051400.1;Csa6M497900.1;Csa6M498430.1;Csa3M853170.1;Csa6M497390.1	UDP-glycosyltransferase 1; contains IPR002213 (UDP-glucuronosyl/UDP-glucosyltransferase);Cytochrome P450, putative; contains IPR001128 (Cytochrome P450);Flavin-containing monooxygenase family protein; contains IPR020946 (Flavin monooxygenase-like);Sucrose-phosphatase; contains IPR006379 (HAD-superfamily hydrolase, subfamily IIB), IPR013679 (Sucrose-6-phosphate phosphohydrolase C-terminal), IPR023…
CU1NC165	GO:0015692	lead ion transport	9	biological_process	4 out of 492 genes, 0.8%	27 out of 25600 genes, 0.1%	0.00166	0.03	Csa2M433930.1;Csa6M450940.1;Csa3M814320.1;Csa3M446120.1	Pleiotropic drug resistance ABC transporter family protein; contains IPR013525 (ABC-2 type transporter), IPR013581 (Plant PDR ABC transporter associated), IPR027417 (P-loop containing nucleoside triphosphate hydrolase);ABC transporter G family member; contains IPR013525 (ABC-2 type transporter), IPR013581 (Plant PDR ABC transporter associated), IPR027417 (P-loop containing nucleoside triphosphate…
CU1NC165	GO:0042402	cellular biogenic amine catabolic process	8	biological_process	4 out of 492 genes, 0.8%	27 out of 25600 genes, 0.1%	0.00166	0.02979	Csa1M619390.1;Csa4M056840.1;Csa3M853170.1;Csa4M618430.1	Cytochrome P450, putative; contains IPR001128 (Cytochrome P450);Aminotransferase; contains IPR005814 (Aminotransferase class-III), IPR015424 (Pyridoxal phosphate-dependent transferase);Cytochrome P450; contains IPR001128 (Cytochrome P450);Aminotransferase; contains IPR005814 (Aminotransferase class-III), IPR015424 (Pyridoxal phosphate-dependent transferase)
CU1NC165	GO:0008361	regulation of cell size	6	biological_process	39 out of 492 genes, 7.9%	1235 out of 25600 genes, 4.8%	0.00173	0.03	Csa1M153550.1;Csa1M024230.1;Csa7M339660.1;Csa2M074200.1;Csa3M112250.1;Csa6M518280.1;Csa4M056840.1;Csa3M011850.1;Csa2M034780.1;Csa5M646750.1;Csa2M376790.1;Csa2M138740.1;Csa4M618430.1;Csa6M075200.1;Csa3M166220.1;Csa6M000690.1;Csa7M018770.1;Csa2M074190.1;Csa4M624960.1;Csa7M050800.1;Csa1M015700.1;Csa5M585950.1;Csa1M470270.1;Csa2M070320.1;Csa3M857030.1;Csa3M002620.1;Csa1M433050.1;Csa1M023580.1;Csa3M20…	Late embryogenesis abundant protein-like protein; contains IPR009646 (Root cap), IPR015425 (Actin-binding FH2);Putative receptor-like protein kinase; contains IPR011009 (Protein kinase-like domain), IPR013320 (Concanavalin A-like lectin/glucanase, subgroup);Receptor-like kinase; contains IPR001611 (Leucine-rich repeat), IPR003591 (Leucine-rich repeat, typical subtype), IPR011009 (Protein kinase-l…
CU1NC165	GO:0006060	sorbitol metabolic process	9	biological_process	3 out of 492 genes, 0.6%	13 out of 25600 genes, 0.1%	0.00174	0.03156	Csa3M180200.1;Csa7M007820.1;Csa3M180210.1	Sorbitol dehydrogenase-like protein; contains IPR011032 (GroES-like);NADP-dependent D-sorbitol-6-phosphate dehydrogenase; contains IPR001395 (Aldo/keto reductase), IPR023210 (NADP-dependent oxidoreductase domain);L-threonine 3-dehydrogenase; contains IPR002085 (Alcohol dehydrogenase superfamily, zinc-type), IPR011032 (GroES-like), IPR013149 (Alcohol dehydrogenase, C-terminal), IPR016040 (NAD(P)-b…
CU1NC165	GO:0048608	reproductive structure development	7	biological_process	61 out of 492 genes, 12.4%	2180 out of 25600 genes, 8.5%	0.00195	0.03486	Csa5M477610.1;Csa6M538700.1;Csa2M245470.1;Csa5M000010.1;Csa5M648680.1;Csa5M175820.1;Csa7M339660.1;Csa2M074200.1;Csa7M413380.1;Csa1M569110.1;Csa4M056840.1;Csa3M011850.1;Csa2M361840.1;Csa6M500640.1;Csa2M034780.1;Csa5M646750.1;Csa3M903510.1;Csa3M386830.1;Csa3M893290.1;Csa2M376790.1;Csa5M650620.1;Csa7M432650.1;Csa4M618430.1;Csa6M075200.1;Csa6M000690.1;Csa5M604990.1;Csa5M600960.1;CsaUNM013090.1;Csa2M0…	Zinc finger protein; contains IPR007087 (Zinc finger, C2H2);Transcription factor Myb; contains IPR009057 (Homeodomain-like);BURP domain-containing protein; contains IPR004873 (BURP domain);Subtilisin-like serine protease; contains IPR015500 (Peptidase S8, subtilisin-related), IPR023828 (Peptidase S8, subtilisin, Ser-active site);Endo-1,4-beta-glucanase; contains IPR001701 (Glycoside hydrolase, fa…
CU1NC165	GO:0010154	fruit development	8	biological_process	41 out of 492 genes, 8.3%	1328 out of 25600 genes, 5.2%	0.00201	0.0353	Csa6M538700.1;Csa2M245470.1;Csa5M000010.1;Csa5M648680.1;Csa7M413380.1;Csa4M056840.1;Csa3M011850.1;Csa2M361840.1;Csa2M034780.1;Csa5M646750.1;Csa3M903510.1;Csa3M386830.1;Csa2M376790.1;Csa4M618430.1;Csa7M432650.1;Csa6M000690.1;Csa5M600960.1;CsaUNM013090.1;Csa3M129660.1;Csa7M050800.1;Csa1M574960.1;Csa7M428910.1;Csa2M000520.1;Csa2M174670.1;Csa3M180310.1;Csa6M523390.1;Csa2M425750.1;Csa1M009710.1;Csa5M4…	Transcription factor Myb; contains IPR009057 (Homeodomain-like);BURP domain-containing protein; contains IPR004873 (BURP domain);Subtilisin-like serine protease; contains IPR015500 (Peptidase S8, subtilisin-related), IPR023828 (Peptidase S8, subtilisin, Ser-active site);Endo-1,4-beta-glucanase; contains IPR001701 (Glycoside hydrolase, family 9), IPR008928 (Six-hairpin glycosidase-like);Gibberelli…
CU1NC165	GO:0045491	xylan metabolic process	9	biological_process	5 out of 492 genes, 1.0%	47 out of 25600 genes, 0.2%	0.00202	0.03533	Csa3M081360.1;Csa2M360840.1;Csa3M081360.2;Csa3M736900.1;Csa4M007660.1	Probable galacturonosyltransferase 12; contains IPR002495 (Glycosyl transferase, family 8);Glycosyltransferase family GT8 protein; contains IPR002495 (Glycosyl transferase, family 8);Probable galacturonosyltransferase 12; contains IPR002495 (Glycosyl transferase, family 8);Galactosylgalactosylxylosylprotein 3-beta-glucuronosyltransferase; contains IPR005027 (Glycosyl transferase, family 43);Glyco…
CU1NC165	GO:0019752	carboxylic acid metabolic process	7	biological_process	54 out of 492 genes, 11.0%	1881 out of 25600 genes, 7.3%	0.00207	0.03523	Csa6M538700.1;Csa2M069200.1;Csa2M023910.1;Csa6M445750.1;Csa2M069700.1;Csa7M413380.1;Csa4M056840.1;Csa3M011850.1;Csa2M361840.1;Csa5M072680.1;Csa4M288090.1;Csa2M000640.1;Csa7M063980.1;Csa3M903510.1;Csa2M373590.1;Csa3M710200.1;Csa3M386830.1;Csa2M176700.1;Csa6M075200.1;Csa4M618430.1;Csa4M288080.1;Csa6M446280.1;Csa4M287540.1;Csa3M902330.1;Csa5M152790.1;Csa4M287530.1;Csa3M119580.1;Csa4M286980.1;Csa3M82…	Transcription factor Myb; contains IPR009057 (Homeodomain-like);Cytochrome P450 cinnamate 4-hydroxylase; contains IPR001128 (Cytochrome P450);Lipoxygenase; contains IPR000907 (Lipoxygenase);Phenylalanine ammonia-lyase; contains IPR001106 (Aromatic amino acid lyase), IPR023144 (Phenylalanine ammonia-lyase, shielding domain), IPR024083 (Fumarase/histidase, N-terminal);Cytochrome P450 cinnamate 4-hy…
CU1NC165	GO:0043436	oxoacid metabolic process	6	biological_process	54 out of 492 genes, 11.0%	1881 out of 25600 genes, 7.3%	0.00207	0.035	Csa6M538700.1;Csa2M069200.1;Csa2M023910.1;Csa6M445750.1;Csa2M069700.1;Csa7M413380.1;Csa4M056840.1;Csa3M011850.1;Csa2M361840.1;Csa5M072680.1;Csa4M288090.1;Csa2M000640.1;Csa7M063980.1;Csa3M903510.1;Csa2M373590.1;Csa3M710200.1;Csa3M386830.1;Csa2M176700.1;Csa6M075200.1;Csa4M618430.1;Csa4M288080.1;Csa6M446280.1;Csa4M287540.1;Csa3M902330.1;Csa5M152790.1;Csa4M287530.1;Csa3M119580.1;Csa4M286980.1;Csa3M82…	Transcription factor Myb; contains IPR009057 (Homeodomain-like);Cytochrome P450 cinnamate 4-hydroxylase; contains IPR001128 (Cytochrome P450);Lipoxygenase; contains IPR000907 (Lipoxygenase);Phenylalanine ammonia-lyase; contains IPR001106 (Aromatic amino acid lyase), IPR023144 (Phenylalanine ammonia-lyase, shielding domain), IPR024083 (Fumarase/histidase, N-terminal);Cytochrome P450 cinnamate 4-hy…
CU1NC165	GO:0005976	polysaccharide metabolic process	5	biological_process	21 out of 492 genes, 4.3%	544 out of 25600 genes, 2.1%	0.00213	0.03503	Csa1M058670.1;Csa6M507520.1;Csa3M081360.1;Csa2M357330.1;Csa3M081360.2;Csa3M852490.1;Csa1M470270.1;Csa5M648680.1;Csa2M070320.1;Csa5M472110.1;Csa3M838140.1;Csa6M508020.1;Csa1M267230.1;Csa6M088080.1;Csa3M736900.1;Csa4M007660.1;Csa3M166220.1;Csa2M360840.1;Csa5M184810.1;Csa1M612830.1;Csa5M600960.1	Putative retroelement pol polyprotein;Chitinase; contains IPR016283 (Glycoside hydrolase, family 19), IPR023346 (Lysozyme-like domain);Probable galacturonosyltransferase 12; contains IPR002495 (Glycosyl transferase, family 8);Glycogenin, putative; contains IPR002495 (Glycosyl transferase, family 8);Probable galacturonosyltransferase 12; contains IPR002495 (Glycosyl transferase, family 8);Beta-glu…
CU1NC165	GO:0009447	putrescine catabolic process	10	biological_process	2 out of 492 genes, 0.4%	4 out of 25600 genes, 0.0%	0.00215	0.03792	Csa4M056840.1;Csa4M618430.1	Aminotransferase; contains IPR005814 (Aminotransferase class-III), IPR015424 (Pyridoxal phosphate-dependent transferase);Aminotransferase; contains IPR005814 (Aminotransferase class-III), IPR015424 (Pyridoxal phosphate-dependent transferase)
CU1NC165	GO:0009865	pollen tube adhesion	6	biological_process	2 out of 492 genes, 0.4%	4 out of 25600 genes, 0.0%	0.00215	0.03768	Csa4M056840.1;Csa4M618430.1	Aminotransferase; contains IPR005814 (Aminotransferase class-III), IPR015424 (Pyridoxal phosphate-dependent transferase);Aminotransferase; contains IPR005814 (Aminotransferase class-III), IPR015424 (Pyridoxal phosphate-dependent transferase)
CU1NC165	GO:0010241	ent-kaurene oxidation to kaurenoic acid	9	biological_process	2 out of 492 genes, 0.4%	4 out of 25600 genes, 0.0%	0.00215	0.03744	Csa2M069700.1;Csa2M069200.1	Cytochrome P450 cinnamate 4-hydroxylase; contains IPR001128 (Cytochrome P450);Cytochrome P450 cinnamate 4-hydroxylase; contains IPR001128 (Cytochrome P450)
CU1NC165	GO:0019407	hexitol catabolic process	9	biological_process	2 out of 492 genes, 0.4%	4 out of 25600 genes, 0.0%	0.00215	0.0372	Csa3M180200.1;Csa3M180210.1	Sorbitol dehydrogenase-like protein; contains IPR011032 (GroES-like);L-threonine 3-dehydrogenase; contains IPR002085 (Alcohol dehydrogenase superfamily, zinc-type), IPR011032 (GroES-like), IPR013149 (Alcohol dehydrogenase, C-terminal), IPR016040 (NAD(P)-binding domain)
CU1NC165	GO:0033331	ent-kaurene metabolic process	8	biological_process	2 out of 492 genes, 0.4%	4 out of 25600 genes, 0.0%	0.00215	0.03696	Csa2M069700.1;Csa2M069200.1	Cytochrome P450 cinnamate 4-hydroxylase; contains IPR001128 (Cytochrome P450);Cytochrome P450 cinnamate 4-hydroxylase; contains IPR001128 (Cytochrome P450)
CU1NC165	GO:0042180	cellular ketone metabolic process	5	biological_process	55 out of 492 genes, 11.2%	1928 out of 25600 genes, 7.5%	0.00216	0.03686	Csa6M538700.1;Csa2M069200.1;Csa2M023910.1;Csa6M445750.1;Csa2M069700.1;Csa7M413380.1;Csa3M717870.1;Csa4M056840.1;Csa3M011850.1;Csa2M361840.1;Csa5M072680.1;Csa4M288090.1;Csa2M000640.1;Csa7M063980.1;Csa3M903510.1;Csa2M373590.1;Csa3M710200.1;Csa3M386830.1;Csa2M176700.1;Csa6M075200.1;Csa4M618430.1;Csa4M288080.1;Csa6M446280.1;Csa4M287540.1;Csa3M902330.1;Csa5M152790.1;Csa4M287530.1;Csa3M119580.1;Csa4M28…	Transcription factor Myb; contains IPR009057 (Homeodomain-like);Cytochrome P450 cinnamate 4-hydroxylase; contains IPR001128 (Cytochrome P450);Lipoxygenase; contains IPR000907 (Lipoxygenase);Phenylalanine ammonia-lyase; contains IPR001106 (Aromatic amino acid lyase), IPR023144 (Phenylalanine ammonia-lyase, shielding domain), IPR024083 (Fumarase/histidase, N-terminal);Cytochrome P450 cinnamate 4-hy…
CU1NC165	GO:0006059	hexitol metabolic process	8	biological_process	3 out of 492 genes, 0.6%	14 out of 25600 genes, 0.1%	0.00219	0.0385	Csa3M180200.1;Csa7M007820.1;Csa3M180210.1	Sorbitol dehydrogenase-like protein; contains IPR011032 (GroES-like);NADP-dependent D-sorbitol-6-phosphate dehydrogenase; contains IPR001395 (Aldo/keto reductase), IPR023210 (NADP-dependent oxidoreductase domain);L-threonine 3-dehydrogenase; contains IPR002085 (Alcohol dehydrogenase superfamily, zinc-type), IPR011032 (GroES-like), IPR013149 (Alcohol dehydrogenase, C-terminal), IPR016040 (NAD(P)-b…
CU1NC165	GO:0048569	post-embryonic organ development	7	biological_process	27 out of 492 genes, 5.5%	772 out of 25600 genes, 3.0%	0.00222	0.03826	Csa4M287530.1;Csa1M097690.1;Csa4M286980.1;Csa7M033410.1;Csa4M292470.1;Csa5M585950.1;Csa2M023910.1;Csa7M339660.1;Csa2M074200.1;Csa3M011850.1;Csa5M472110.1;Csa4M288090.1;Csa2M034780.1;Csa5M609820.1;Csa5M646750.1;Csa1M023580.1;Csa3M838140.1;Csa3M903510.1;Csa3M893290.1;Csa2M376790.1;Csa5M650620.1;Csa3M114470.1;Csa7M432650.1;Csa4M287540.1;Csa6M518160.1;Csa5M600960.1;Csa2M074190.1	Lipoxygenase; contains IPR000907 (Lipoxygenase), IPR008976 (Lipase/lipooxygenase, PLAT/LH2), IPR027433 (Lipoxygenase, domain 3);High-affinity nitrate transporter; contains IPR016196 (Major facilitator superfamily domain, general substrate transporter);Lipoxygenase; contains IPR000907 (Lipoxygenase), IPR027433 (Lipoxygenase, domain 3);Auxin induced-like protein; contains IPR004877 (Cytochrome b561…
CU1NC165	GO:0006633	fatty acid biosynthetic process	10	biological_process	17 out of 492 genes, 3.5%	403 out of 25600 genes, 1.6%	0.00223	0.0384	Csa4M287530.1;Csa4M286980.1;Csa3M825090.1;Csa2M382540.1;Csa2M023910.1;Csa1M528600.1;Csa1M595860.1;Csa7M430250.1;Csa5M072680.1;Csa4M288090.1;Csa7M430240.1;Csa3M710200.1;Csa5M313340.1;Csa4M288080.1;Csa4M287540.1;Csa7M047460.1;Csa5M182690.1	Lipoxygenase; contains IPR000907 (Lipoxygenase), IPR008976 (Lipase/lipooxygenase, PLAT/LH2), IPR027433 (Lipoxygenase, domain 3);Lipoxygenase; contains IPR000907 (Lipoxygenase), IPR027433 (Lipoxygenase, domain 3);Cytochrome P450; contains IPR001128 (Cytochrome P450);Ethylene-responsive transcription factor 7; contains IPR016177 (DNA-binding, integrase-type);Lipoxygenase; contains IPR000907 (Lipoxy…
CU1NC165	GO:0048527	lateral root development	9	biological_process	12 out of 492 genes, 2.4%	238 out of 25600 genes, 0.9%	0.00232	0.03877	Csa4M287530.1;Csa1M097690.1;Csa4M286980.1;Csa7M033410.1;Csa2M376790.1;Csa2M023910.1;Csa4M287540.1;Csa2M074200.1;Csa2M074190.1;Csa4M288090.1;Csa5M646750.1;Csa1M023580.1	Lipoxygenase; contains IPR000907 (Lipoxygenase), IPR008976 (Lipase/lipooxygenase, PLAT/LH2), IPR027433 (Lipoxygenase, domain 3);High-affinity nitrate transporter; contains IPR016196 (Major facilitator superfamily domain, general substrate transporter);Lipoxygenase; contains IPR000907 (Lipoxygenase), IPR027433 (Lipoxygenase, domain 3);Auxin induced-like protein; contains IPR004877 (Cytochrome b561…
CU1NC165	GO:0009555	pollen development	6	biological_process	19 out of 492 genes, 3.9%	477 out of 25600 genes, 1.9%	0.00241	0.0389	Csa1M051710.1;Csa4M624960.1;Csa3M852630.1;Csa1M051710.2;Csa2M069200.1;Csa7M050800.1;Csa2M069700.1;Csa7M339660.1;Csa1M569110.1;CsaUNM000040.1;Csa3M853170.1;Csa2M034780.1;Csa7M259360.1;Csa1M469740.1;Csa5M604990.1;Csa5M013260.1;Csa6M000690.1;Csa6M518160.1;Csa2M068700.1	Bidirectional sugar transporter N3; contains IPR004316 (SWEET sugar transporter);Putative receptor-like protein kinase 2; contains IPR001611 (Leucine-rich repeat), IPR011009 (Protein kinase-like domain), IPR021720 (Malectin);Cytochrome P450, putative; contains IPR001128 (Cytochrome P450);Bidirectional sugar transporter N3; contains IPR004316 (SWEET sugar transporter);Cytochrome P450 cinnamate 4-h…
CU1NC165	GO:0031347	regulation of defense response	6	biological_process	14 out of 492 genes, 2.8%	304 out of 25600 genes, 1.2%	0.00242	0.03891	Csa2M433930.1;Csa6M450940.1;Csa2M292780.1;Csa3M446120.1;Csa6M124040.2;Csa7M407820.1;Csa6M120420.1;Csa1M469740.1;Csa4M050130.1;Csa3M121060.1;Csa6M124040.1;Csa6M136580.1;Csa3M814320.1;Csa2M404980.1	Pleiotropic drug resistance ABC transporter family protein; contains IPR013525 (ABC-2 type transporter), IPR013581 (Plant PDR ABC transporter associated), IPR027417 (P-loop containing nucleoside triphosphate hydrolase);ABC transporter G family member; contains IPR013525 (ABC-2 type transporter), IPR013581 (Plant PDR ABC transporter associated), IPR027417 (P-loop containing nucleoside triphosphate…
CU1NC165	GO:0006082	organic acid metabolic process	5	biological_process	54 out of 492 genes, 11.0%	1895 out of 25600 genes, 7.4%	0.00243	0.03867	Csa6M538700.1;Csa2M069200.1;Csa2M023910.1;Csa6M445750.1;Csa2M069700.1;Csa7M413380.1;Csa4M056840.1;Csa3M011850.1;Csa2M361840.1;Csa5M072680.1;Csa4M288090.1;Csa2M000640.1;Csa7M063980.1;Csa3M903510.1;Csa2M373590.1;Csa3M710200.1;Csa3M386830.1;Csa2M176700.1;Csa6M075200.1;Csa4M618430.1;Csa4M288080.1;Csa6M446280.1;Csa4M287540.1;Csa3M902330.1;Csa5M152790.1;Csa4M287530.1;Csa3M119580.1;Csa4M286980.1;Csa3M82…	Transcription factor Myb; contains IPR009057 (Homeodomain-like);Cytochrome P450 cinnamate 4-hydroxylase; contains IPR001128 (Cytochrome P450);Lipoxygenase; contains IPR000907 (Lipoxygenase);Phenylalanine ammonia-lyase; contains IPR001106 (Aromatic amino acid lyase), IPR023144 (Phenylalanine ammonia-lyase, shielding domain), IPR024083 (Fumarase/histidase, N-terminal);Cytochrome P450 cinnamate 4-hy…
CU1NC165	GO:0010410	hemicellulose metabolic process	8	biological_process	5 out of 492 genes, 1.0%	50 out of 25600 genes, 0.2%	0.00267	0.04156	Csa3M081360.1;Csa2M360840.1;Csa3M081360.2;Csa3M736900.1;Csa4M007660.1	Probable galacturonosyltransferase 12; contains IPR002495 (Glycosyl transferase, family 8);Glycosyltransferase family GT8 protein; contains IPR002495 (Glycosyl transferase, family 8);Probable galacturonosyltransferase 12; contains IPR002495 (Glycosyl transferase, family 8);Galactosylgalactosylxylosylprotein 3-beta-glucuronosyltransferase; contains IPR005027 (Glycosyl transferase, family 43);Glyco…
CU1NC165	GO:0006955	immune response	3	biological_process	30 out of 492 genes, 6.1%	902 out of 25600 genes, 3.5%	0.00274	0.04274	Csa6M507520.1;Csa3M822330.1;Csa4M194780.1;Csa4M624960.1;Csa1M169420.1;Csa3M851940.1;Csa7M428990.1;Csa6M124040.2;Csa6M120420.1;Csa6M516600.1;Csa3M822330.2;Csa3M814320.1;Csa3M127120.1;Csa6M508020.1;Csa6M450940.1;Csa2M014830.1;Csa2M433930.1;Csa1M267230.1;Csa2M292780.1;Csa6M125240.1;Csa3M446120.1;Csa2M415500.1;Csa5M517820.1;Csa3M166220.1;Csa1M469740.1;Csa1M611270.1;Csa6M124040.1;Csa6M136580.1;Csa6M51…	Chitinase; contains IPR016283 (Glycoside hydrolase, family 19), IPR023346 (Lysozyme-like domain);Beta-glucosidase; contains IPR001360 (Glycoside hydrolase, family 1), IPR017853 (Glycoside hydrolase, superfamily);U-box domain-containing protein; contains IPR013083 (Zinc finger, RING/FYVE/PHD-type), IPR016024 (Armadillo-type fold);Putative receptor-like protein kinase 2; contains IPR001611 (Leucine…
CU1NC165	GO:0048528	post-embryonic root development	8	biological_process	12 out of 492 genes, 2.4%	243 out of 25600 genes, 0.9%	0.00275	0.0426	Csa4M287530.1;Csa1M097690.1;Csa4M286980.1;Csa7M033410.1;Csa2M376790.1;Csa2M023910.1;Csa4M287540.1;Csa2M074200.1;Csa2M074190.1;Csa4M288090.1;Csa5M646750.1;Csa1M023580.1	Lipoxygenase; contains IPR000907 (Lipoxygenase), IPR008976 (Lipase/lipooxygenase, PLAT/LH2), IPR027433 (Lipoxygenase, domain 3);High-affinity nitrate transporter; contains IPR016196 (Major facilitator superfamily domain, general substrate transporter);Lipoxygenase; contains IPR000907 (Lipoxygenase), IPR027433 (Lipoxygenase, domain 3);Auxin induced-like protein; contains IPR004877 (Cytochrome b561…
CU1NC165	GO:0052546	cell wall pectin metabolic process	8	biological_process	4 out of 492 genes, 0.8%	31 out of 25600 genes, 0.1%	0.00281	0.04341	Csa6M088080.1;Csa2M070320.1;Csa5M184810.1;Csa4M007660.1	Cellulose synthase; contains IPR005150 (Cellulose synthase), IPR013083 (Zinc finger, RING/FYVE/PHD-type);Cellulose synthase A; contains IPR005150 (Cellulose synthase), IPR013083 (Zinc finger, RING/FYVE/PHD-type);Exostosin-like; contains IPR004263 (Exostosin-like);Glycosyltransferase 47; contains IPR004263 (Exostosin-like)
CU1NC165	GO:0009734	auxin mediated signaling pathway	8	biological_process	18 out of 492 genes, 3.7%	449 out of 25600 genes, 1.8%	0.0029	0.04386	Csa7M033410.1;Csa5M181430.1;Csa4M292470.1;Csa6M125240.1;Csa2M376790.1;Csa5M585950.1;Csa3M114470.1;Csa1M574960.1;CsaUNM024810.1;Csa2M179220.1;Csa2M074200.1;Csa6M518280.1;Csa5M506320.1;Csa2M074190.1;Csa5M150970.1;Csa5M646750.1;Csa1M433050.1;Csa1M023580.1	Auxin induced-like protein; contains IPR004877 (Cytochrome b561, eukaryote), IPR005018 (DOMON domain), IPR017214 (Uncharacterised conserved protein UCP037471);WAT1-related protein; contains IPR000620 (Drug/metabolite transporter);Ethylene-responsive transcription factor 10; contains IPR016177 (DNA-binding, integrase-type);Indole-3-acetic acid-amido synthetase GH3.6, putative; contains IPR004993 (…
CU1NC165	GO:0071365	cellular response to auxin stimulus	7	biological_process	18 out of 492 genes, 3.7%	449 out of 25600 genes, 1.8%	0.0029	0.0436	Csa7M033410.1;Csa5M181430.1;Csa4M292470.1;Csa6M125240.1;Csa2M376790.1;Csa5M585950.1;Csa3M114470.1;Csa1M574960.1;CsaUNM024810.1;Csa2M179220.1;Csa2M074200.1;Csa6M518280.1;Csa5M506320.1;Csa2M074190.1;Csa5M150970.1;Csa5M646750.1;Csa1M433050.1;Csa1M023580.1	Auxin induced-like protein; contains IPR004877 (Cytochrome b561, eukaryote), IPR005018 (DOMON domain), IPR017214 (Uncharacterised conserved protein UCP037471);WAT1-related protein; contains IPR000620 (Drug/metabolite transporter);Ethylene-responsive transcription factor 10; contains IPR016177 (DNA-binding, integrase-type);Indole-3-acetic acid-amido synthetase GH3.6, putative; contains IPR004993 (…
CU1NC165	GO:0045229	external encapsulating structure organization	4	biological_process	25 out of 492 genes, 5.1%	711 out of 25600 genes, 2.8%	0.00297	0.04474	Csa1M051710.1;Csa3M081360.1;Csa3M081360.2;Csa2M245470.1;Csa7M304870.1;Csa1M051710.2;Csa1M015700.1;Csa1M574960.1;Csa1M470270.1;Csa2M115750.1;Csa5M648680.1;Csa2M070320.1;Csa5M472110.1;Csa2M384430.1;Csa3M838140.1;Csa2M006860.1;Csa6M088080.1;Csa4M291360.1;Csa7M259360.1;Csa4M007660.1;Csa2M176700.1;Csa5M013260.1;Csa5M184810.1;Csa6M058200.1;Csa5M600960.1	Bidirectional sugar transporter N3; contains IPR004316 (SWEET sugar transporter);Probable galacturonosyltransferase 12; contains IPR002495 (Glycosyl transferase, family 8);Probable galacturonosyltransferase 12; contains IPR002495 (Glycosyl transferase, family 8);BURP domain-containing protein; contains IPR004873 (BURP domain);Unknown protein;Bidirectional sugar transporter N3; contains IPR004316 …
CU1NC165	GO:0008152	metabolic process	2	biological_process	290 out of 492 genes, 58.9%	13500 out of 25600 genes, 52.7%	0.00299	0.0446	Csa6M507250.1;Csa1M348440.1;Csa7M071700.1;Csa1M160590.1;Csa1M267230.1;Csa5M190500.1;Csa2M176700.1;Csa6M000690.1;Csa4M287530.1;Csa3M081360.2;Csa6M497390.1;Csa7M407820.1;Csa7M336540.1;Csa6M516600.1;Csa3M782710.1;Csa3M814320.1;Csa2M350350.1;Csa3M838140.1;Csa6M508020.1;Csa6M500640.2;Csa4M652090.1;Csa4M045010.1;Csa1M539330.1;Csa1M051710.1;Csa3M119420.1;Csa6M476020.1;Csa4M455680.1;Csa5M175820.1;Csa2M36…	Probable aspartic protease; contains IPR001461 (Peptidase A1), IPR021109 (Aspartic peptidase);Blue copper protein, putative; contains IPR008972 (Cupredoxin);Cinnamyl alcohol dehydrogenase; contains IPR002085 (Alcohol dehydrogenase superfamily, zinc-type), IPR016040 (NAD(P)-binding domain), IPR020843 (Polyketide synthase, enoylreductase);Zinc finger-like protein; contains IPR013087 (Zinc finger C2…
CU1NC165	GO:0008300	isoprenoid catabolic process	7	biological_process	4 out of 492 genes, 0.8%	32 out of 25600 genes, 0.1%	0.00316	0.04629	Csa3M903510.1;Csa2M373590.1;Csa7M413380.1;Csa2M361840.1	Putative cytochrome P450; contains IPR001128 (Cytochrome P450);Putative uncharacterized protein MAX4-1; contains IPR004294 (Carotenoid oxygenase);Gibberellin 2-oxidase, putative; contains IPR002283 (Isopenicillin N synthase), IPR026992 (Non-haem dioxygenase N-terminal domain), IPR027443 (Isopenicillin N synthase-like);Cytochrome P450, putative; contains IPR001128 (Cytochrome P450)
CU1NC165	GO:0016115	terpenoid catabolic process	8	biological_process	4 out of 492 genes, 0.8%	32 out of 25600 genes, 0.1%	0.00316	0.04602	Csa3M903510.1;Csa2M373590.1;Csa7M413380.1;Csa2M361840.1	Putative cytochrome P450; contains IPR001128 (Cytochrome P450);Putative uncharacterized protein MAX4-1; contains IPR004294 (Carotenoid oxygenase);Gibberellin 2-oxidase, putative; contains IPR002283 (Isopenicillin N synthase), IPR026992 (Non-haem dioxygenase N-terminal domain), IPR027443 (Isopenicillin N synthase-like);Cytochrome P450, putative; contains IPR001128 (Cytochrome P450)
CU1NC165	GO:0048046	apoplast	3	cellular_component	44 out of 492 genes, 8.9%	386 out of 25600 genes, 1.5%	2.17e-21	0	Csa6M012820.1;Csa1M540350.1;Csa2M299950.1;Csa5M000010.1;Csa4M308480.1;Csa6M013940.1;Csa6M504560.1;Csa3M734120.1;Csa6M500640.1;Csa4M285810.1;Csa6M083540.1;Csa4M308480.2;Csa3M214590.1;Csa4M285790.1;Csa6M525590.1;Csa6M216410.1;Csa3M736970.1;Csa7M044860.1;Csa7M018770.1;CsaUNM013090.1;Csa5M167140.1;Csa6M525600.1;Csa7M061710.1;Csa6M525580.1;Csa4M285750.1;Csa1M533470.1;Csa6M507230.1;Csa2M346020.1;Csa6M0…	Laccase, putative; contains IPR017761 (Laccase);Reticuline oxidase; contains IPR012951 (Berberine/berberine-like);Alcohol dehydrogenase, putative; contains IPR002085 (Alcohol dehydrogenase superfamily, zinc-type), IPR016040 (NAD(P)-binding domain), IPR020843 (Polyketide synthase, enoylreductase);Subtilisin-like serine protease; contains IPR015500 (Peptidase S8, subtilisin-related), IPR023828 (Pep…
CU1NC165	GO:0005576	extracellular region	2	cellular_component	94 out of 492 genes, 19.1%	1853 out of 25600 genes, 7.2%	2.68e-18	0	Csa6M012820.1;Csa1M058670.1;Csa6M507520.1;Csa3M180200.1;Csa2M421020.1;Csa5M000010.1;Csa6M504560.1;Csa3M816000.1;Csa6M500640.1;Csa3M009550.1;Csa6M083540.1;Csa4M291360.1;Csa1M267230.1;Csa6M216410.1;Csa2M176700.1;Csa4M044980.1;Csa5M600960.1;Csa6M149950.1;Csa5M167140.1;Csa6M525600.1;Csa6M344210.1;Csa6M525580.1;Csa7M430200.1;Csa1M533470.1;Csa6M516600.1;Csa1M662790.1;Csa3M838140.1;Csa2M384430.1;Csa6M50…	Laccase, putative; contains IPR017761 (Laccase);Putative retroelement pol polyprotein;Chitinase; contains IPR016283 (Glycoside hydrolase, family 19), IPR023346 (Lysozyme-like domain);Sorbitol dehydrogenase-like protein; contains IPR011032 (GroES-like);Peroxidase 3, putative; contains IPR010255 (Haem peroxidase);Subtilisin-like serine protease; contains IPR015500 (Peptidase S8, subtilisin-related)…
CU1NC165	GO:0030312	external encapsulating structure	5	cellular_component	90 out of 492 genes, 18.3%	1767 out of 25600 genes, 6.9%	1.27e-17	0	Csa6M507520.1;Csa3M822330.1;Csa2M421020.1;Csa3M851940.1;Csa5M000010.1;Csa6M504560.1;Csa3M816000.1;Csa2M069700.1;Csa7M339660.1;Csa6M500640.1;Csa4M165900.1;Csa3M009550.1;Csa6M083540.1;Csa4M291360.1;Csa1M267230.1;Csa6M216410.1;Csa2M176700.1;Csa4M044980.1;Csa5M600960.1;Csa5M167140.1;Csa6M525600.1;Csa6M525580.1;Csa1M009780.1;Csa6M516600.1;Csa3M822330.2;CsaUNM000040.1;Csa1M662790.1;Csa3M838140.1;Csa2M3…	Chitinase; contains IPR016283 (Glycoside hydrolase, family 19), IPR023346 (Lysozyme-like domain);Beta-glucosidase; contains IPR001360 (Glycoside hydrolase, family 1), IPR017853 (Glycoside hydrolase, superfamily);Peroxidase 3, putative; contains IPR010255 (Haem peroxidase);Defensin; contains IPR008176 (Gamma thionin);Subtilisin-like serine protease; contains IPR015500 (Peptidase S8, subtilisin-rel…
CU1NC165	GO:0005618	cell wall	6	cellular_component	87 out of 492 genes, 17.7%	1693 out of 25600 genes, 6.6%	2.87e-17	0	Csa6M507520.1;Csa3M822330.1;Csa2M421020.1;Csa3M851940.1;Csa5M000010.1;Csa6M504560.1;Csa3M816000.1;Csa2M069700.1;Csa7M339660.1;Csa6M500640.1;Csa4M165900.1;Csa3M009550.1;Csa6M083540.1;Csa4M291360.1;Csa1M267230.1;Csa6M216410.1;Csa2M176700.1;Csa4M044980.1;Csa5M600960.1;Csa6M525600.1;Csa6M525580.1;Csa1M009780.1;Csa6M516600.1;Csa3M822330.2;CsaUNM000040.1;Csa1M662790.1;Csa3M838140.1;Csa2M384430.1;Csa6M5…	Chitinase; contains IPR016283 (Glycoside hydrolase, family 19), IPR023346 (Lysozyme-like domain);Beta-glucosidase; contains IPR001360 (Glycoside hydrolase, family 1), IPR017853 (Glycoside hydrolase, superfamily);Peroxidase 3, putative; contains IPR010255 (Haem peroxidase);Defensin; contains IPR008176 (Gamma thionin);Subtilisin-like serine protease; contains IPR015500 (Peptidase S8, subtilisin-rel…
CU1NC165	GO:0009505	plant-type cell wall	7	cellular_component	57 out of 492 genes, 11.6%	883 out of 25600 genes, 3.4%	1.27e-15	0	Csa3M822330.1;Csa1M540350.1;Csa3M840430.1;Csa2M421020.1;Csa1M153550.1;Csa7M304870.1;Csa2M069200.1;Csa1M024230.1;Csa5M000010.1;Csa3M816000.1;Csa5M648680.1;Csa2M069700.1;Csa6M500640.1;Csa4M285810.1;Csa4M165900.1;Csa6M083540.1;Csa4M291360.1;Csa4M285790.1;Csa3M736970.1;Csa2M235100.1;Csa2M271470.1;Csa7M390050.1;Csa4M044980.1;Csa7M018770.1;Csa5M600960.1;CsaUNM013090.1;Csa7M061710.1;Csa4M285750.1;Csa3M8…	Beta-glucosidase; contains IPR001360 (Glycoside hydrolase, family 1), IPR017853 (Glycoside hydrolase, superfamily);Reticuline oxidase; contains IPR012951 (Berberine/berberine-like);GDSL esterase/lipase; contains IPR001087 (Lipase, GDSL);Peroxidase 3, putative; contains IPR010255 (Haem peroxidase);Late embryogenesis abundant protein-like protein; contains IPR009646 (Root cap), IPR015425 (Actin-bin…
CU1NC165	GO:0044421	extracellular region part	3	cellular_component	31 out of 492 genes, 6.3%	524 out of 25600 genes, 2.0%	3.86e-08	0	Csa6M344210.1;Csa6M525580.1;Csa7M430200.1;Csa3M180200.1;Csa3M852490.1;Csa7M304870.1;Csa3M009540.1;Csa3M816000.1;Csa5M175820.1;Csa3M009550.1;Csa1M662790.1;Csa1M267230.1;Csa4M291360.1;Csa3M214590.1;Csa6M525590.1;Csa6M538660.1;Csa2M292780.1;Csa1M029570.1;Csa4M007660.1;Csa3M214580.1;Csa7M007820.1;Csa3M166220.1;CsaUNM024810.1;Csa5M179750.1;Csa7M018770.1;Csa6M058200.1;CsaUNM013090.1;Csa6M154530.1;Csa5M…	MYB transcription factor; contains IPR009057 (Homeodomain-like);Germin-like protein 1; contains IPR001929 (Germin);Non-specific lipid-transfer protein; contains IPR000528 (Plant lipid transfer protein/Par allergen), IPR016140 (Bifunctional inhibitor/plant lipid transfer protein/seed storage helical domain);Sorbitol dehydrogenase-like protein; contains IPR011032 (GroES-like);Beta-glucosidase; cont…
CU1NC165	GO:0005773	vacuole	8	cellular_component	71 out of 492 genes, 14.4%	2008 out of 25600 genes, 7.8%	4.32e-07	0	Csa6M507520.1;Csa1M348440.1;Csa6M504560.1;Csa4M377160.1;Csa3M816000.1;Csa3M824730.1;Csa2M000740.1;Csa1M267230.1;Csa6M216410.1;Csa7M253820.1;Csa4M044980.1;Csa7M253820.2;Csa6M516600.1;Csa3M002620.1;Csa6M508020.1;Csa4M303040.1;Csa7M058560.1;Csa5M608020.1;Csa1M537480.1;Csa5M647280.1;Csa4M045010.1;Csa4M000670.1;Csa1M539330.1;Csa1M533650.1;Csa1M540350.1;Csa6M511660.1;Csa1M024230.1;Csa6M013940.1;Csa6M51…	Chitinase; contains IPR016283 (Glycoside hydrolase, family 19), IPR023346 (Lysozyme-like domain);Blue copper protein, putative; contains IPR008972 (Cupredoxin);Peroxidase 72, putative; contains IPR010255 (Haem peroxidase);Nitrate reductase; contains IPR001834 (NADH:cytochrome b5 reductase (CBR)), IPR008335 (Eukaryotic molybdopterin oxidoreductase), IPR014756 (Immunoglobulin E-set), IPR017938 (Rib…
CU1NC165	GO:0048196	middle lamella-containing extracellular matrix	4	cellular_component	6 out of 492 genes, 1.2%	28 out of 25600 genes, 0.1%	1.28e-05	0	Csa3M214590.1;Csa4M291360.1;Csa6M058200.1;Csa7M304870.1;Csa3M214580.1;Csa5M167140.1	Basic blue protein; contains IPR008972 (Cupredoxin);Unknown protein; contains IPR006706 (Extensin repeat);Unknown protein;Unknown protein;Basic blue copper protein; contains IPR008972 (Cupredoxin);Blue copper protein, putative; contains IPR008972 (Cupredoxin)
CU1NC165	GO:0005886	plasma membrane	5	cellular_component	145 out of 492 genes, 29.5%	5517 out of 25600 genes, 21.6%	1.95e-05	0	Csa6M507250.1;Csa3M099630.1;Csa1M348440.1;Csa7M320050.1;Csa6M516740.1;Csa2M069700.1;Csa7M322060.1;Csa2M179220.1;Csa4M044980.1;Csa6M000690.1;Csa5M612850.1;Csa2M074190.1;Csa5M167140.1;Csa3M134840.2;Csa3M081360.2;Csa7M253820.2;Csa6M516600.1;Csa2M070320.1;Csa3M814320.1;CsaUNM000040.1;Csa3M838140.1;Csa2M415500.1;Csa2M178720.1;Csa4M045010.1;Csa1M539330.1;Csa1M540350.1;Csa5M181430.1;Csa6M013940.1;Csa3M1…	Probable aspartic protease; contains IPR001461 (Peptidase A1), IPR021109 (Aspartic peptidase);Protein PLANT CADMIUM RESISTANCE 8; contains IPR006461 (Uncharacterised protein family Cys-rich);Blue copper protein, putative; contains IPR008972 (Cupredoxin);Alcohol dehydrogenase; contains IPR002085 (Alcohol dehydrogenase superfamily, zinc-type), IPR011032 (GroES-like), IPR013149 (Alcohol dehydrogenas…
CU1NC165	GO:0031224	intrinsic to membrane	4	cellular_component	137 out of 492 genes, 27.8%	5214 out of 25600 genes, 20.4%	3.77e-05	0	Csa6M507250.1;Csa1M348440.1;Csa2M069700.1;Csa2M179220.1;Csa1M470380.1;Csa6M000690.1;Csa5M604990.1;Csa6M497900.1;Csa3M902330.1;Csa2M074190.1;Csa5M167140.1;Csa3M134840.2;Csa3M081360.2;Csa7M253820.2;Csa6M497390.1;Csa6M516600.1;Csa2M070320.1;Csa3M814320.1;Csa6M141400.1;Csa3M838140.1;Csa2M415500.1;Csa2M178720.1;Csa1M539330.1;Csa7M047460.1;Csa1M540350.1;Csa1M051710.1;Csa5M181430.1;Csa6M124040.2;Csa3M14…	Probable aspartic protease; contains IPR001461 (Peptidase A1), IPR021109 (Aspartic peptidase);Blue copper protein, putative; contains IPR008972 (Cupredoxin);Cytochrome P450 cinnamate 4-hydroxylase; contains IPR001128 (Cytochrome P450);WAT1-related protein; contains IPR000620 (Drug/metabolite transporter);Putative growth regulator; contains IPR019378 (GDP-fucose protein O-fucosyltransferase);Putat…
CU1NC165	GO:0031225	anchored to membrane	5	cellular_component	25 out of 492 genes, 5.1%	535 out of 25600 genes, 2.1%	4.71e-05	0	Csa6M507250.1;Csa1M540350.1;Csa2M011540.1;Csa7M033410.1;Csa1M348440.1;Csa6M311000.1;Csa1M015700.1;Csa2M369150.1;Csa3M889930.1;Csa5M472110.1;Csa1M541370.1;Csa6M410100.1;Csa3M838140.1;Csa2M006860.1;Csa2M373590.1;Csa4M648560.1;Csa3M214590.1;Csa3M214580.1;Csa1M537480.1;Csa5M517820.1;Csa6M515490.1;Csa7M018770.1;Csa1M539330.1;Csa6M445040.1;Csa5M167140.1	Probable aspartic protease; contains IPR001461 (Peptidase A1), IPR021109 (Aspartic peptidase);Reticuline oxidase; contains IPR012951 (Berberine/berberine-like);Neurogenic locus notch protein-like;Auxin induced-like protein; contains IPR004877 (Cytochrome b561, eukaryote), IPR005018 (DOMON domain), IPR017214 (Uncharacterised conserved protein UCP037471);Blue copper protein, putative; contains IPR0…
CU1NC165	GO:0031012	extracellular matrix	2	cellular_component	14 out of 492 genes, 2.8%	222 out of 25600 genes, 0.9%	0.0001	0	Csa1M662790.1;Csa6M525580.1;Csa3M214590.1;Csa4M291360.1;Csa1M267230.1;Csa6M525590.1;Csa7M304870.1;Csa3M214580.1;CsaUNM024810.1;Csa6M058200.1;CsaUNM013090.1;Csa6M154530.1;Csa5M167140.1;Csa6M525600.1	Germin-like protein 1; contains IPR001929 (Germin);Germin-like protein 1; contains IPR001929 (Germin);Basic blue protein; contains IPR008972 (Cupredoxin);Unknown protein; contains IPR006706 (Extensin repeat);Chitinase, putative; contains IPR017853 (Glycoside hydrolase, superfamily);Germin-like protein 3; contains IPR001929 (Germin);Unknown protein;Basic blue copper protein; contains IPR008972 (Cu…
CU1NC165	GO:0031226	intrinsic to plasma membrane	7	cellular_component	22 out of 492 genes, 4.5%	529 out of 25600 genes, 2.1%	0.00065	0.01538	Csa3M134840.2;Csa5M181430.1;Csa3M852490.1;Csa1M348440.1;Csa5M585950.1;Csa2M074200.1;Csa2M369150.1;Csa3M889930.1;Csa5M506320.1;Csa2M006860.1;Csa3M214590.1;Csa4M303040.1;Csa3M134840.1;Csa3M214580.1;Csa6M501260.1;Csa2M179220.1;Csa5M615820.1;Csa4M470690.1;Csa4M000670.1;Csa7M018770.1;Csa6M445040.1;Csa2M074190.1	Xenotropic and polytropic retrovirus receptor-like protein; contains IPR004331 (SPX, N-terminal), IPR004342 (EXS, C-terminal);WAT1-related protein; contains IPR000620 (Drug/metabolite transporter);Beta-glucosidase; contains IPR001360 (Glycoside hydrolase, family 1), IPR017853 (Glycoside hydrolase, superfamily);Blue copper protein, putative; contains IPR008972 (Cupredoxin);Lipid A export ATP-bindi…
CU1NC165	GO:0009530	primary cell wall	8	cellular_component	3 out of 492 genes, 0.6%	10 out of 25600 genes, 0.0%	0.00076	0.01714	Csa4M291360.1;Csa6M058200.1;Csa7M304870.1	Unknown protein; contains IPR006706 (Extensin repeat);Unknown protein;Unknown protein
CU1NC165	GO:0016020	membrane	2	cellular_component	216 out of 492 genes, 43.9%	9478 out of 25600 genes, 37.0%	0.00092	0.02	Csa6M507250.1;Csa3M822330.1;Csa3M099630.1;Csa1M348440.1;Csa7M320050.1;Csa6M516740.1;Csa2M069700.1;Csa6M083540.1;Csa7M322060.1;Csa2M179220.1;Csa4M288080.1;Csa4M044980.1;Csa1M470380.1;Csa6M000690.1;Csa5M612850.1;Csa5M604990.1;Csa6M497900.1;Csa3M902330.1;Csa2M074190.1;Csa5M167140.1;Csa4M287530.1;Csa3M134840.2;Csa3M081360.2;Csa7M253820.2;Csa4M332110.1;Csa6M497390.1;Csa7M336540.1;Csa6M516600.1;Csa2M07…	Probable aspartic protease; contains IPR001461 (Peptidase A1), IPR021109 (Aspartic peptidase);Beta-glucosidase; contains IPR001360 (Glycoside hydrolase, family 1), IPR017853 (Glycoside hydrolase, superfamily);Protein PLANT CADMIUM RESISTANCE 8; contains IPR006461 (Uncharacterised protein family Cys-rich);Blue copper protein, putative; contains IPR008972 (Cupredoxin);Alcohol dehydrogenase; contain…
CU1NC165	GO:0005615	extracellular space	4	cellular_component	13 out of 492 genes, 2.6%	267 out of 25600 genes, 1.0%	0.00211	0.0425	Csa7M430200.1;Csa1M267230.1;Csa3M180200.1;Csa6M538660.1;Csa3M852490.1;Csa2M292780.1;Csa4M007660.1;Csa7M007820.1;Csa3M816000.1;Csa3M166220.1;Csa5M175820.1;Csa7M018770.1;Csa3M180210.1	Non-specific lipid-transfer protein; contains IPR000528 (Plant lipid transfer protein/Par allergen), IPR016140 (Bifunctional inhibitor/plant lipid transfer protein/seed storage helical domain);Chitinase, putative; contains IPR017853 (Glycoside hydrolase, superfamily);Sorbitol dehydrogenase-like protein; contains IPR011032 (GroES-like);Vacuolar-sorting receptor 7; contains IPR001881 (EGF-like calc…
CU1NC172	GO:0005388	calcium-transporting ATPase activity	19	molecular_function	3 out of 12 genes, 25.0%	23 out of 25600 genes, 0.1%	1.38e-07	0	Csa2M062620.1;Csa2M062620.2;Csa2M062620.3	Putative calcium-transporting ATPase; contains IPR001757 (Cation-transporting P-type ATPase), IPR023214 (HAD-like domain), IPR023298 (P-type ATPase, transmembrane domain), IPR024750 (Calcium-transporting P-type ATPase, N-terminal autoinhibitory domain);Putative calcium-transporting ATPase; contains IPR001757 (Cation-transporting P-type ATPase), IPR023214 (HAD-like domain), IPR023298 (P-type ATPas…
CU1NC172	GO:0015082	di-, tri-valent inorganic cation transmembrane transporter activity	11	molecular_function	4 out of 12 genes, 33.3%	130 out of 25600 genes, 0.5%	3.04e-07	0	Csa2M062620.1;Csa3M813820.1;Csa2M062620.2;Csa2M062620.3	Putative calcium-transporting ATPase; contains IPR001757 (Cation-transporting P-type ATPase), IPR023214 (HAD-like domain), IPR023298 (P-type ATPase, transmembrane domain), IPR024750 (Calcium-transporting P-type ATPase, N-terminal autoinhibitory domain);ABC transporter G family member; contains IPR013525 (ABC-2 type transporter), IPR013581 (Plant PDR ABC transporter associated), IPR027417 (P-loop …
CU1NC172	GO:0015085	calcium ion transmembrane transporter activity	13	molecular_function	3 out of 12 genes, 25.0%	31 out of 25600 genes, 0.1%	3.51e-07	0	Csa2M062620.1;Csa2M062620.2;Csa2M062620.3	Putative calcium-transporting ATPase; contains IPR001757 (Cation-transporting P-type ATPase), IPR023214 (HAD-like domain), IPR023298 (P-type ATPase, transmembrane domain), IPR024750 (Calcium-transporting P-type ATPase, N-terminal autoinhibitory domain);Putative calcium-transporting ATPase; contains IPR001757 (Cation-transporting P-type ATPase), IPR023214 (HAD-like domain), IPR023298 (P-type ATPas…
CU1NC172	GO:0005262	calcium channel activity	14	molecular_function	3 out of 12 genes, 25.0%	39 out of 25600 genes, 0.2%	7.12e-07	0	Csa2M062620.1;Csa2M062620.2;Csa2M062620.3	Putative calcium-transporting ATPase; contains IPR001757 (Cation-transporting P-type ATPase), IPR023214 (HAD-like domain), IPR023298 (P-type ATPase, transmembrane domain), IPR024750 (Calcium-transporting P-type ATPase, N-terminal autoinhibitory domain);Putative calcium-transporting ATPase; contains IPR001757 (Cation-transporting P-type ATPase), IPR023214 (HAD-like domain), IPR023298 (P-type ATPas…
CU1NC172	GO:0042625	ATPase activity, coupled to transmembrane movement of ions	17	molecular_function	4 out of 12 genes, 33.3%	212 out of 25600 genes, 0.8%	2.14e-06	0	Csa2M062620.1;Csa3M813820.1;Csa2M062620.2;Csa2M062620.3	Putative calcium-transporting ATPase; contains IPR001757 (Cation-transporting P-type ATPase), IPR023214 (HAD-like domain), IPR023298 (P-type ATPase, transmembrane domain), IPR024750 (Calcium-transporting P-type ATPase, N-terminal autoinhibitory domain);ABC transporter G family member; contains IPR013525 (ABC-2 type transporter), IPR013581 (Plant PDR ABC transporter associated), IPR027417 (P-loop …
CU1NC172	GO:0043621	protein self-association	4	molecular_function	3 out of 12 genes, 25.0%	59 out of 25600 genes, 0.2%	2.52e-06	0	Csa2M062620.1;Csa2M062620.2;Csa2M062620.3	Putative calcium-transporting ATPase; contains IPR001757 (Cation-transporting P-type ATPase), IPR023214 (HAD-like domain), IPR023298 (P-type ATPase, transmembrane domain), IPR024750 (Calcium-transporting P-type ATPase, N-terminal autoinhibitory domain);Putative calcium-transporting ATPase; contains IPR001757 (Cation-transporting P-type ATPase), IPR023214 (HAD-like domain), IPR023298 (P-type ATPas…
CU1NC172	GO:0019829	cation-transporting ATPase activity	18	molecular_function	3 out of 12 genes, 25.0%	70 out of 25600 genes, 0.3%	4.23e-06	0	Csa2M062620.1;Csa2M062620.2;Csa2M062620.3	Putative calcium-transporting ATPase; contains IPR001757 (Cation-transporting P-type ATPase), IPR023214 (HAD-like domain), IPR023298 (P-type ATPase, transmembrane domain), IPR024750 (Calcium-transporting P-type ATPase, N-terminal autoinhibitory domain);Putative calcium-transporting ATPase; contains IPR001757 (Cation-transporting P-type ATPase), IPR023214 (HAD-like domain), IPR023298 (P-type ATPas…
CU1NC172	GO:0042626	ATPase activity, coupled to transmembrane movement of substances	16	molecular_function	4 out of 12 genes, 33.3%	269 out of 25600 genes, 1.1%	5.52e-06	0	Csa2M062620.1;Csa3M813820.1;Csa2M062620.2;Csa2M062620.3	Putative calcium-transporting ATPase; contains IPR001757 (Cation-transporting P-type ATPase), IPR023214 (HAD-like domain), IPR023298 (P-type ATPase, transmembrane domain), IPR024750 (Calcium-transporting P-type ATPase, N-terminal autoinhibitory domain);ABC transporter G family member; contains IPR013525 (ABC-2 type transporter), IPR013581 (Plant PDR ABC transporter associated), IPR027417 (P-loop …
CU1NC172	GO:0043492	ATPase activity, coupled to movement of substances	15	molecular_function	4 out of 12 genes, 33.3%	269 out of 25600 genes, 1.1%	5.52e-06	0	Csa2M062620.1;Csa3M813820.1;Csa2M062620.2;Csa2M062620.3	Putative calcium-transporting ATPase; contains IPR001757 (Cation-transporting P-type ATPase), IPR023214 (HAD-like domain), IPR023298 (P-type ATPase, transmembrane domain), IPR024750 (Calcium-transporting P-type ATPase, N-terminal autoinhibitory domain);ABC transporter G family member; contains IPR013525 (ABC-2 type transporter), IPR013581 (Plant PDR ABC transporter associated), IPR027417 (P-loop …
CU1NC172	GO:0016820	hydrolase activity, acting on acid anhydrides, catalyzing transmembrane movement of substances	8	molecular_function	4 out of 12 genes, 33.3%	271 out of 25600 genes, 1.1%	5.68e-06	0.004	Csa2M062620.1;Csa3M813820.1;Csa2M062620.2;Csa2M062620.3	Putative calcium-transporting ATPase; contains IPR001757 (Cation-transporting P-type ATPase), IPR023214 (HAD-like domain), IPR023298 (P-type ATPase, transmembrane domain), IPR024750 (Calcium-transporting P-type ATPase, N-terminal autoinhibitory domain);ABC transporter G family member; contains IPR013525 (ABC-2 type transporter), IPR013581 (Plant PDR ABC transporter associated), IPR027417 (P-loop …
CU1NC172	GO:0046873	metal ion transmembrane transporter activity	12	molecular_function	4 out of 12 genes, 33.3%	273 out of 25600 genes, 1.1%	5.85e-06	0.00364	Csa2M062620.1;Csa3M813820.1;Csa2M062620.2;Csa2M062620.3	Putative calcium-transporting ATPase; contains IPR001757 (Cation-transporting P-type ATPase), IPR023214 (HAD-like domain), IPR023298 (P-type ATPase, transmembrane domain), IPR024750 (Calcium-transporting P-type ATPase, N-terminal autoinhibitory domain);ABC transporter G family member; contains IPR013525 (ABC-2 type transporter), IPR013581 (Plant PDR ABC transporter associated), IPR027417 (P-loop …
CU1NC172	GO:0015405	P-P-bond-hydrolysis-driven transmembrane transporter activity	10	molecular_function	4 out of 12 genes, 33.3%	312 out of 25600 genes, 1.2%	9.91e-06	0.00333	Csa2M062620.1;Csa3M813820.1;Csa2M062620.2;Csa2M062620.3	Putative calcium-transporting ATPase; contains IPR001757 (Cation-transporting P-type ATPase), IPR023214 (HAD-like domain), IPR023298 (P-type ATPase, transmembrane domain), IPR024750 (Calcium-transporting P-type ATPase, N-terminal autoinhibitory domain);ABC transporter G family member; contains IPR013525 (ABC-2 type transporter), IPR013581 (Plant PDR ABC transporter associated), IPR027417 (P-loop …
CU1NC172	GO:0015399	primary active transmembrane transporter activity	9	molecular_function	4 out of 12 genes, 33.3%	321 out of 25600 genes, 1.3%	1.1e-05	0.00308	Csa2M062620.1;Csa3M813820.1;Csa2M062620.2;Csa2M062620.3	Putative calcium-transporting ATPase; contains IPR001757 (Cation-transporting P-type ATPase), IPR023214 (HAD-like domain), IPR023298 (P-type ATPase, transmembrane domain), IPR024750 (Calcium-transporting P-type ATPase, N-terminal autoinhibitory domain);ABC transporter G family member; contains IPR013525 (ABC-2 type transporter), IPR013581 (Plant PDR ABC transporter associated), IPR027417 (P-loop …
CU1NC172	GO:0015662	ATPase activity, coupled to transmembrane movement of ions, phosphorylative mechanism	18	molecular_function	3 out of 12 genes, 25.0%	107 out of 25600 genes, 0.4%	1.51e-05	0.00571	Csa2M062620.1;Csa2M062620.2;Csa2M062620.3	Putative calcium-transporting ATPase; contains IPR001757 (Cation-transporting P-type ATPase), IPR023214 (HAD-like domain), IPR023298 (P-type ATPase, transmembrane domain), IPR024750 (Calcium-transporting P-type ATPase, N-terminal autoinhibitory domain);Putative calcium-transporting ATPase; contains IPR001757 (Cation-transporting P-type ATPase), IPR023214 (HAD-like domain), IPR023298 (P-type ATPas…
CU1NC172	GO:0022890	inorganic cation transmembrane transporter activity	11	molecular_function	4 out of 12 genes, 33.3%	397 out of 25600 genes, 1.6%	2.55e-05	0.00667	Csa2M062620.1;Csa3M813820.1;Csa2M062620.2;Csa2M062620.3	Putative calcium-transporting ATPase; contains IPR001757 (Cation-transporting P-type ATPase), IPR023214 (HAD-like domain), IPR023298 (P-type ATPase, transmembrane domain), IPR024750 (Calcium-transporting P-type ATPase, N-terminal autoinhibitory domain);ABC transporter G family member; contains IPR013525 (ABC-2 type transporter), IPR013581 (Plant PDR ABC transporter associated), IPR027417 (P-loop …
CU1NC172	GO:0005261	cation channel activity	12	molecular_function	3 out of 12 genes, 25.0%	145 out of 25600 genes, 0.6%	3.77e-05	0.0075	Csa2M062620.1;Csa2M062620.2;Csa2M062620.3	Putative calcium-transporting ATPase; contains IPR001757 (Cation-transporting P-type ATPase), IPR023214 (HAD-like domain), IPR023298 (P-type ATPase, transmembrane domain), IPR024750 (Calcium-transporting P-type ATPase, N-terminal autoinhibitory domain);Putative calcium-transporting ATPase; contains IPR001757 (Cation-transporting P-type ATPase), IPR023214 (HAD-like domain), IPR023298 (P-type ATPas…
CU1NC172	GO:0005216	ion channel activity	11	molecular_function	3 out of 12 genes, 25.0%	228 out of 25600 genes, 0.9%	0.00014	0.01059	Csa2M062620.1;Csa2M062620.2;Csa2M062620.3	Putative calcium-transporting ATPase; contains IPR001757 (Cation-transporting P-type ATPase), IPR023214 (HAD-like domain), IPR023298 (P-type ATPase, transmembrane domain), IPR024750 (Calcium-transporting P-type ATPase, N-terminal autoinhibitory domain);Putative calcium-transporting ATPase; contains IPR001757 (Cation-transporting P-type ATPase), IPR023214 (HAD-like domain), IPR023298 (P-type ATPas…
CU1NC172	GO:0022838	substrate-specific channel activity	10	molecular_function	3 out of 12 genes, 25.0%	269 out of 25600 genes, 1.1%	0.00023	0.01222	Csa2M062620.1;Csa2M062620.2;Csa2M062620.3	Putative calcium-transporting ATPase; contains IPR001757 (Cation-transporting P-type ATPase), IPR023214 (HAD-like domain), IPR023298 (P-type ATPase, transmembrane domain), IPR024750 (Calcium-transporting P-type ATPase, N-terminal autoinhibitory domain);Putative calcium-transporting ATPase; contains IPR001757 (Cation-transporting P-type ATPase), IPR023214 (HAD-like domain), IPR023298 (P-type ATPas…
CU1NC172	GO:0015267	channel activity	9	molecular_function	3 out of 12 genes, 25.0%	272 out of 25600 genes, 1.1%	0.00024	0.01158	Csa2M062620.1;Csa2M062620.2;Csa2M062620.3	Putative calcium-transporting ATPase; contains IPR001757 (Cation-transporting P-type ATPase), IPR023214 (HAD-like domain), IPR023298 (P-type ATPase, transmembrane domain), IPR024750 (Calcium-transporting P-type ATPase, N-terminal autoinhibitory domain);Putative calcium-transporting ATPase; contains IPR001757 (Cation-transporting P-type ATPase), IPR023214 (HAD-like domain), IPR023298 (P-type ATPas…
CU1NC172	GO:0022803	passive transmembrane transporter activity	8	molecular_function	3 out of 12 genes, 25.0%	272 out of 25600 genes, 1.1%	0.00024	0.011	Csa2M062620.1;Csa2M062620.2;Csa2M062620.3	Putative calcium-transporting ATPase; contains IPR001757 (Cation-transporting P-type ATPase), IPR023214 (HAD-like domain), IPR023298 (P-type ATPase, transmembrane domain), IPR024750 (Calcium-transporting P-type ATPase, N-terminal autoinhibitory domain);Putative calcium-transporting ATPase; contains IPR001757 (Cation-transporting P-type ATPase), IPR023214 (HAD-like domain), IPR023298 (P-type ATPas…
CU1NC172	GO:0008324	cation transmembrane transporter activity	10	molecular_function	4 out of 12 genes, 33.3%	732 out of 25600 genes, 2.9%	0.00027	0.01048	Csa2M062620.1;Csa3M813820.1;Csa2M062620.2;Csa2M062620.3	Putative calcium-transporting ATPase; contains IPR001757 (Cation-transporting P-type ATPase), IPR023214 (HAD-like domain), IPR023298 (P-type ATPase, transmembrane domain), IPR024750 (Calcium-transporting P-type ATPase, N-terminal autoinhibitory domain);ABC transporter G family member; contains IPR013525 (ABC-2 type transporter), IPR013581 (Plant PDR ABC transporter associated), IPR027417 (P-loop …
CU1NC172	GO:0042623	ATPase activity, coupled	14	molecular_function	4 out of 12 genes, 33.3%	765 out of 25600 genes, 3.0%	0.00032	0.01	Csa2M062620.1;Csa3M813820.1;Csa2M062620.2;Csa2M062620.3	Putative calcium-transporting ATPase; contains IPR001757 (Cation-transporting P-type ATPase), IPR023214 (HAD-like domain), IPR023298 (P-type ATPase, transmembrane domain), IPR024750 (Calcium-transporting P-type ATPase, N-terminal autoinhibitory domain);ABC transporter G family member; contains IPR013525 (ABC-2 type transporter), IPR013581 (Plant PDR ABC transporter associated), IPR027417 (P-loop …
CU1NC172	GO:0005509	calcium ion binding	6	molecular_function	4 out of 12 genes, 33.3%	821 out of 25600 genes, 3.2%	0.00042	0.00957	Csa2M062620.1;Csa5M152170.1;Csa2M062620.2;Csa2M062620.3	Putative calcium-transporting ATPase; contains IPR001757 (Cation-transporting P-type ATPase), IPR023214 (HAD-like domain), IPR023298 (P-type ATPase, transmembrane domain), IPR024750 (Calcium-transporting P-type ATPase, N-terminal autoinhibitory domain);Respiratory burst oxidase, putative; contains IPR000778 (Cytochrome b245, heavy chain), IPR011992 (EF-hand-like domain), IPR013130 (Ferric reducta…
CU1NC172	GO:0005516	calmodulin binding	4	molecular_function	3 out of 12 genes, 25.0%	330 out of 25600 genes, 1.3%	0.00042	0.00917	Csa2M062620.1;Csa2M062620.2;Csa2M062620.3	Putative calcium-transporting ATPase; contains IPR001757 (Cation-transporting P-type ATPase), IPR023214 (HAD-like domain), IPR023298 (P-type ATPase, transmembrane domain), IPR024750 (Calcium-transporting P-type ATPase, N-terminal autoinhibitory domain);Putative calcium-transporting ATPase; contains IPR001757 (Cation-transporting P-type ATPase), IPR023214 (HAD-like domain), IPR023298 (P-type ATPas…
CU1NC172	GO:0022804	active transmembrane transporter activity	8	molecular_function	4 out of 12 genes, 33.3%	831 out of 25600 genes, 3.2%	0.00044	0.0088	Csa2M062620.1;Csa3M813820.1;Csa2M062620.2;Csa2M062620.3	Putative calcium-transporting ATPase; contains IPR001757 (Cation-transporting P-type ATPase), IPR023214 (HAD-like domain), IPR023298 (P-type ATPase, transmembrane domain), IPR024750 (Calcium-transporting P-type ATPase, N-terminal autoinhibitory domain);ABC transporter G family member; contains IPR013525 (ABC-2 type transporter), IPR013581 (Plant PDR ABC transporter associated), IPR027417 (P-loop …
CU1NC172	GO:0016887	ATPase activity	13	molecular_function	4 out of 12 genes, 33.3%	860 out of 25600 genes, 3.4%	0.0005	0.00923	Csa2M062620.1;Csa3M813820.1;Csa2M062620.2;Csa2M062620.3	Putative calcium-transporting ATPase; contains IPR001757 (Cation-transporting P-type ATPase), IPR023214 (HAD-like domain), IPR023298 (P-type ATPase, transmembrane domain), IPR024750 (Calcium-transporting P-type ATPase, N-terminal autoinhibitory domain);ABC transporter G family member; contains IPR013525 (ABC-2 type transporter), IPR013581 (Plant PDR ABC transporter associated), IPR027417 (P-loop …
CU1NC172	GO:0015075	ion transmembrane transporter activity	9	molecular_function	4 out of 12 genes, 33.3%	956 out of 25600 genes, 3.7%	0.00075	0.01037	Csa2M062620.1;Csa3M813820.1;Csa2M062620.2;Csa2M062620.3	Putative calcium-transporting ATPase; contains IPR001757 (Cation-transporting P-type ATPase), IPR023214 (HAD-like domain), IPR023298 (P-type ATPase, transmembrane domain), IPR024750 (Calcium-transporting P-type ATPase, N-terminal autoinhibitory domain);ABC transporter G family member; contains IPR013525 (ABC-2 type transporter), IPR013581 (Plant PDR ABC transporter associated), IPR027417 (P-loop …
CU1NC172	GO:0030554	adenyl nucleotide binding	7	molecular_function	7 out of 12 genes, 58.3%	4009 out of 25600 genes, 15.7%	0.00087	0.01071	Csa2M062620.1;Csa2M162150.1;Csa3M893960.1;Csa3M813820.1;Csa5M152170.1;Csa2M062620.2;Csa2M062620.3	Putative calcium-transporting ATPase; contains IPR001757 (Cation-transporting P-type ATPase), IPR023214 (HAD-like domain), IPR023298 (P-type ATPase, transmembrane domain), IPR024750 (Calcium-transporting P-type ATPase, N-terminal autoinhibitory domain);Putative Receptor-like protein kinase 2; contains IPR001611 (Leucine-rich repeat), IPR003591 (Leucine-rich repeat, typical subtype), IPR011009 (Pr…
CU1NC172	GO:0001883	purine nucleoside binding	5	molecular_function	7 out of 12 genes, 58.3%	4042 out of 25600 genes, 15.8%	0.00092	0.01034	Csa2M062620.1;Csa2M162150.1;Csa3M893960.1;Csa3M813820.1;Csa5M152170.1;Csa2M062620.2;Csa2M062620.3	Putative calcium-transporting ATPase; contains IPR001757 (Cation-transporting P-type ATPase), IPR023214 (HAD-like domain), IPR023298 (P-type ATPase, transmembrane domain), IPR024750 (Calcium-transporting P-type ATPase, N-terminal autoinhibitory domain);Putative Receptor-like protein kinase 2; contains IPR001611 (Leucine-rich repeat), IPR003591 (Leucine-rich repeat, typical subtype), IPR011009 (Pr…
CU1NC172	GO:0001882	nucleoside binding	4	molecular_function	7 out of 12 genes, 58.3%	4055 out of 25600 genes, 15.8%	0.00094	0.01	Csa2M062620.1;Csa2M162150.1;Csa3M893960.1;Csa3M813820.1;Csa5M152170.1;Csa2M062620.2;Csa2M062620.3	Putative calcium-transporting ATPase; contains IPR001757 (Cation-transporting P-type ATPase), IPR023214 (HAD-like domain), IPR023298 (P-type ATPase, transmembrane domain), IPR024750 (Calcium-transporting P-type ATPase, N-terminal autoinhibitory domain);Putative Receptor-like protein kinase 2; contains IPR001611 (Leucine-rich repeat), IPR003591 (Leucine-rich repeat, typical subtype), IPR011009 (Pr…
CU1NC172	GO:0017076	purine nucleotide binding	6	molecular_function	7 out of 12 genes, 58.3%	4313 out of 25600 genes, 16.8%	0.00137	0.01097	Csa2M062620.1;Csa2M162150.1;Csa3M893960.1;Csa3M813820.1;Csa5M152170.1;Csa2M062620.2;Csa2M062620.3	Putative calcium-transporting ATPase; contains IPR001757 (Cation-transporting P-type ATPase), IPR023214 (HAD-like domain), IPR023298 (P-type ATPase, transmembrane domain), IPR024750 (Calcium-transporting P-type ATPase, N-terminal autoinhibitory domain);Putative Receptor-like protein kinase 2; contains IPR001611 (Leucine-rich repeat), IPR003591 (Leucine-rich repeat, typical subtype), IPR011009 (Pr…
CU1NC172	GO:0022891	substrate-specific transmembrane transporter activity	8	molecular_function	4 out of 12 genes, 33.3%	1216 out of 25600 genes, 4.8%	0.00184	0.01063	Csa2M062620.1;Csa3M813820.1;Csa2M062620.2;Csa2M062620.3	Putative calcium-transporting ATPase; contains IPR001757 (Cation-transporting P-type ATPase), IPR023214 (HAD-like domain), IPR023298 (P-type ATPase, transmembrane domain), IPR024750 (Calcium-transporting P-type ATPase, N-terminal autoinhibitory domain);ABC transporter G family member; contains IPR013525 (ABC-2 type transporter), IPR013581 (Plant PDR ABC transporter associated), IPR027417 (P-loop …
CU1NC172	GO:0000166	nucleotide binding	5	molecular_function	7 out of 12 genes, 58.3%	4648 out of 25600 genes, 18.2%	0.00217	0.01091	Csa2M062620.1;Csa2M162150.1;Csa3M893960.1;Csa3M813820.1;Csa5M152170.1;Csa2M062620.2;Csa2M062620.3	Putative calcium-transporting ATPase; contains IPR001757 (Cation-transporting P-type ATPase), IPR023214 (HAD-like domain), IPR023298 (P-type ATPase, transmembrane domain), IPR024750 (Calcium-transporting P-type ATPase, N-terminal autoinhibitory domain);Putative Receptor-like protein kinase 2; contains IPR001611 (Leucine-rich repeat), IPR003591 (Leucine-rich repeat, typical subtype), IPR011009 (Pr…
CU1NC172	GO:0022857	transmembrane transporter activity	7	molecular_function	4 out of 12 genes, 33.3%	1283 out of 25600 genes, 5.0%	0.00224	0.01059	Csa2M062620.1;Csa3M813820.1;Csa2M062620.2;Csa2M062620.3	Putative calcium-transporting ATPase; contains IPR001757 (Cation-transporting P-type ATPase), IPR023214 (HAD-like domain), IPR023298 (P-type ATPase, transmembrane domain), IPR024750 (Calcium-transporting P-type ATPase, N-terminal autoinhibitory domain);ABC transporter G family member; contains IPR013525 (ABC-2 type transporter), IPR013581 (Plant PDR ABC transporter associated), IPR027417 (P-loop …
CU1NC172	GO:0022892	substrate-specific transporter activity	6	molecular_function	4 out of 12 genes, 33.3%	1391 out of 25600 genes, 5.4%	0.00302	0.01257	Csa2M062620.1;Csa3M813820.1;Csa2M062620.2;Csa2M062620.3	Putative calcium-transporting ATPase; contains IPR001757 (Cation-transporting P-type ATPase), IPR023214 (HAD-like domain), IPR023298 (P-type ATPase, transmembrane domain), IPR024750 (Calcium-transporting P-type ATPase, N-terminal autoinhibitory domain);ABC transporter G family member; contains IPR013525 (ABC-2 type transporter), IPR013581 (Plant PDR ABC transporter associated), IPR027417 (P-loop …
CU1NC172	GO:0017111	nucleoside-triphosphatase activity	8	molecular_function	4 out of 12 genes, 33.3%	1430 out of 25600 genes, 5.6%	0.00334	0.01278	Csa2M062620.1;Csa3M813820.1;Csa2M062620.2;Csa2M062620.3	Putative calcium-transporting ATPase; contains IPR001757 (Cation-transporting P-type ATPase), IPR023214 (HAD-like domain), IPR023298 (P-type ATPase, transmembrane domain), IPR024750 (Calcium-transporting P-type ATPase, N-terminal autoinhibitory domain);ABC transporter G family member; contains IPR013525 (ABC-2 type transporter), IPR013581 (Plant PDR ABC transporter associated), IPR027417 (P-loop …
CU1NC172	GO:0016462	pyrophosphatase activity	7	molecular_function	4 out of 12 genes, 33.3%	1481 out of 25600 genes, 5.8%	0.00379	0.01351	Csa2M062620.1;Csa3M813820.1;Csa2M062620.2;Csa2M062620.3	Putative calcium-transporting ATPase; contains IPR001757 (Cation-transporting P-type ATPase), IPR023214 (HAD-like domain), IPR023298 (P-type ATPase, transmembrane domain), IPR024750 (Calcium-transporting P-type ATPase, N-terminal autoinhibitory domain);ABC transporter G family member; contains IPR013525 (ABC-2 type transporter), IPR013581 (Plant PDR ABC transporter associated), IPR027417 (P-loop …
CU1NC172	GO:0016818	hydrolase activity, acting on acid anhydrides, in phosphorus-containing anhydrides	6	molecular_function	4 out of 12 genes, 33.3%	1496 out of 25600 genes, 5.8%	0.00393	0.01421	Csa2M062620.1;Csa3M813820.1;Csa2M062620.2;Csa2M062620.3	Putative calcium-transporting ATPase; contains IPR001757 (Cation-transporting P-type ATPase), IPR023214 (HAD-like domain), IPR023298 (P-type ATPase, transmembrane domain), IPR024750 (Calcium-transporting P-type ATPase, N-terminal autoinhibitory domain);ABC transporter G family member; contains IPR013525 (ABC-2 type transporter), IPR013581 (Plant PDR ABC transporter associated), IPR027417 (P-loop …
CU1NC172	GO:0016817	hydrolase activity, acting on acid anhydrides	5	molecular_function	4 out of 12 genes, 33.3%	1498 out of 25600 genes, 5.9%	0.00395	0.01385	Csa2M062620.1;Csa3M813820.1;Csa2M062620.2;Csa2M062620.3	Putative calcium-transporting ATPase; contains IPR001757 (Cation-transporting P-type ATPase), IPR023214 (HAD-like domain), IPR023298 (P-type ATPase, transmembrane domain), IPR024750 (Calcium-transporting P-type ATPase, N-terminal autoinhibitory domain);ABC transporter G family member; contains IPR013525 (ABC-2 type transporter), IPR013581 (Plant PDR ABC transporter associated), IPR027417 (P-loop …
CU1NC172	GO:0005524	ATP binding	9	molecular_function	6 out of 12 genes, 50.0%	3778 out of 25600 genes, 14.8%	0.00425	0.0145	Csa2M062620.1;Csa2M162150.1;Csa3M893960.1;Csa3M813820.1;Csa2M062620.2;Csa2M062620.3	Putative calcium-transporting ATPase; contains IPR001757 (Cation-transporting P-type ATPase), IPR023214 (HAD-like domain), IPR023298 (P-type ATPase, transmembrane domain), IPR024750 (Calcium-transporting P-type ATPase, N-terminal autoinhibitory domain);Putative Receptor-like protein kinase 2; contains IPR001611 (Leucine-rich repeat), IPR003591 (Leucine-rich repeat, typical subtype), IPR011009 (Pr…
CU1NC172	GO:0005215	transporter activity	5	molecular_function	4 out of 12 genes, 33.3%	1538 out of 25600 genes, 6.0%	0.00434	0.01463	Csa2M062620.1;Csa3M813820.1;Csa2M062620.2;Csa2M062620.3	Putative calcium-transporting ATPase; contains IPR001757 (Cation-transporting P-type ATPase), IPR023214 (HAD-like domain), IPR023298 (P-type ATPase, transmembrane domain), IPR024750 (Calcium-transporting P-type ATPase, N-terminal autoinhibitory domain);ABC transporter G family member; contains IPR013525 (ABC-2 type transporter), IPR013581 (Plant PDR ABC transporter associated), IPR027417 (P-loop …
CU1NC172	GO:0032559	adenyl ribonucleotide binding	8	molecular_function	6 out of 12 genes, 50.0%	3806 out of 25600 genes, 14.9%	0.00442	0.01476	Csa2M062620.1;Csa2M162150.1;Csa3M893960.1;Csa3M813820.1;Csa2M062620.2;Csa2M062620.3	Putative calcium-transporting ATPase; contains IPR001757 (Cation-transporting P-type ATPase), IPR023214 (HAD-like domain), IPR023298 (P-type ATPase, transmembrane domain), IPR024750 (Calcium-transporting P-type ATPase, N-terminal autoinhibitory domain);Putative Receptor-like protein kinase 2; contains IPR001611 (Leucine-rich repeat), IPR003591 (Leucine-rich repeat, typical subtype), IPR011009 (Pr…
CU1NC172	GO:0000287	magnesium ion binding	6	molecular_function	3 out of 12 genes, 25.0%	747 out of 25600 genes, 2.9%	0.00447	0.01442	Csa2M062620.1;Csa2M062620.2;Csa2M062620.3	Putative calcium-transporting ATPase; contains IPR001757 (Cation-transporting P-type ATPase), IPR023214 (HAD-like domain), IPR023298 (P-type ATPase, transmembrane domain), IPR024750 (Calcium-transporting P-type ATPase, N-terminal autoinhibitory domain);Putative calcium-transporting ATPase; contains IPR001757 (Cation-transporting P-type ATPase), IPR023214 (HAD-like domain), IPR023298 (P-type ATPas…
CU1NC172	GO:0032553	ribonucleotide binding	6	molecular_function	6 out of 12 genes, 50.0%	4110 out of 25600 genes, 16.1%	0.00654	0.02136	Csa2M062620.1;Csa2M162150.1;Csa3M893960.1;Csa3M813820.1;Csa2M062620.2;Csa2M062620.3	Putative calcium-transporting ATPase; contains IPR001757 (Cation-transporting P-type ATPase), IPR023214 (HAD-like domain), IPR023298 (P-type ATPase, transmembrane domain), IPR024750 (Calcium-transporting P-type ATPase, N-terminal autoinhibitory domain);Putative Receptor-like protein kinase 2; contains IPR001611 (Leucine-rich repeat), IPR003591 (Leucine-rich repeat, typical subtype), IPR011009 (Pr…
CU1NC172	GO:0032555	purine ribonucleotide binding	7	molecular_function	6 out of 12 genes, 50.0%	4110 out of 25600 genes, 16.1%	0.00654	0.02089	Csa2M062620.1;Csa2M162150.1;Csa3M893960.1;Csa3M813820.1;Csa2M062620.2;Csa2M062620.3	Putative calcium-transporting ATPase; contains IPR001757 (Cation-transporting P-type ATPase), IPR023214 (HAD-like domain), IPR023298 (P-type ATPase, transmembrane domain), IPR024750 (Calcium-transporting P-type ATPase, N-terminal autoinhibitory domain);Putative Receptor-like protein kinase 2; contains IPR001611 (Leucine-rich repeat), IPR003591 (Leucine-rich repeat, typical subtype), IPR011009 (Pr…
CU1NC172	GO:0004709	MAP kinase kinase kinase activity	14	molecular_function	2 out of 12 genes, 16.7%	282 out of 25600 genes, 1.1%	0.00741	0.02217	Csa2M162150.1;Csa3M893960.1	Putative Receptor-like protein kinase 2; contains IPR001611 (Leucine-rich repeat), IPR003591 (Leucine-rich repeat, typical subtype), IPR011009 (Protein kinase-like domain), IPR013210 (Leucine-rich repeat-containing N-terminal, type 2), IPR013320 (Concanavalin A-like lectin/glucanase, subgroup);Receptor protein kinase, putative; contains IPR001611 (Leucine-rich repeat), IPR003591 (Leucine-rich rep…
CU1NC172	GO:0004702	receptor signaling protein serine/threonine kinase activity	11	molecular_function	2 out of 12 genes, 16.7%	474 out of 25600 genes, 1.9%	0.01996	0.03745	Csa2M162150.1;Csa3M893960.1	Putative Receptor-like protein kinase 2; contains IPR001611 (Leucine-rich repeat), IPR003591 (Leucine-rich repeat, typical subtype), IPR011009 (Protein kinase-like domain), IPR013210 (Leucine-rich repeat-containing N-terminal, type 2), IPR013320 (Concanavalin A-like lectin/glucanase, subgroup);Receptor protein kinase, putative; contains IPR001611 (Leucine-rich repeat), IPR003591 (Leucine-rich rep…
CU1NC172	GO:0005057	receptor signaling protein activity	7	molecular_function	2 out of 12 genes, 16.7%	491 out of 25600 genes, 1.9%	0.02133	0.04125	Csa2M162150.1;Csa3M893960.1	Putative Receptor-like protein kinase 2; contains IPR001611 (Leucine-rich repeat), IPR003591 (Leucine-rich repeat, typical subtype), IPR011009 (Protein kinase-like domain), IPR013210 (Leucine-rich repeat-containing N-terminal, type 2), IPR013320 (Concanavalin A-like lectin/glucanase, subgroup);Receptor protein kinase, putative; contains IPR001611 (Leucine-rich repeat), IPR003591 (Leucine-rich rep…
CU1NC172	GO:0016491	oxidoreductase activity	5	molecular_function	4 out of 12 genes, 33.3%	2488 out of 25600 genes, 9.7%	0.02328	0.04245	Csa3M152080.1;Csa2M162150.1;Csa3M893960.1;Csa5M152170.1	Glutaredoxin; contains IPR011905 (Glutaredoxin-like, plant II), IPR012336 (Thioredoxin-like fold);Putative Receptor-like protein kinase 2; contains IPR001611 (Leucine-rich repeat), IPR003591 (Leucine-rich repeat, typical subtype), IPR011009 (Protein kinase-like domain), IPR013210 (Leucine-rich repeat-containing N-terminal, type 2), IPR013320 (Concanavalin A-like lectin/glucanase, subgroup);Recept…
CU1NC172	GO:0003824	catalytic activity	3	molecular_function	9 out of 12 genes, 75.0%	10926 out of 25600 genes, 42.7%	0.02441	0.042	Csa2M062620.1;Csa1M681130.1;Csa3M813820.1;Csa2M062620.2;Csa2M062620.3;Csa3M152080.1;Csa3M893960.1;Csa2M162150.1;Csa5M152170.1	Putative calcium-transporting ATPase; contains IPR001757 (Cation-transporting P-type ATPase), IPR023214 (HAD-like domain), IPR023298 (P-type ATPase, transmembrane domain), IPR024750 (Calcium-transporting P-type ATPase, N-terminal autoinhibitory domain);Threonine aldolase 2; contains IPR015424 (Pyridoxal phosphate-dependent transferase);ABC transporter G family member; contains IPR013525 (ABC-2 ty…
CU1NC172	GO:0032440	2-alkenal reductase activity	8	molecular_function	2 out of 12 genes, 16.7%	573 out of 25600 genes, 2.2%	0.02845	0.04392	Csa2M162150.1;Csa3M893960.1	Putative Receptor-like protein kinase 2; contains IPR001611 (Leucine-rich repeat), IPR003591 (Leucine-rich repeat, typical subtype), IPR011009 (Protein kinase-like domain), IPR013210 (Leucine-rich repeat-containing N-terminal, type 2), IPR013320 (Concanavalin A-like lectin/glucanase, subgroup);Receptor protein kinase, putative; contains IPR001611 (Leucine-rich repeat), IPR003591 (Leucine-rich rep…
CU1NC172	GO:0015674	di-, tri-valent inorganic cation transport	7	biological_process	4 out of 12 genes, 33.3%	282 out of 25600 genes, 1.1%	6.65e-06	0	Csa2M062620.1;Csa3M813820.1;Csa2M062620.2;Csa2M062620.3	Putative calcium-transporting ATPase; contains IPR001757 (Cation-transporting P-type ATPase), IPR023214 (HAD-like domain), IPR023298 (P-type ATPase, transmembrane domain), IPR024750 (Calcium-transporting P-type ATPase, N-terminal autoinhibitory domain);ABC transporter G family member; contains IPR013525 (ABC-2 type transporter), IPR013581 (Plant PDR ABC transporter associated), IPR027417 (P-loop …
CU1NC172	GO:0048281	inflorescence morphogenesis	10	biological_process	3 out of 12 genes, 25.0%	96 out of 25600 genes, 0.4%	1.09e-05	0	Csa2M062620.1;Csa2M062620.2;Csa2M062620.3	Putative calcium-transporting ATPase; contains IPR001757 (Cation-transporting P-type ATPase), IPR023214 (HAD-like domain), IPR023298 (P-type ATPase, transmembrane domain), IPR024750 (Calcium-transporting P-type ATPase, N-terminal autoinhibitory domain);Putative calcium-transporting ATPase; contains IPR001757 (Cation-transporting P-type ATPase), IPR023214 (HAD-like domain), IPR023298 (P-type ATPas…
CU1NC172	GO:0006816	calcium ion transport	10	biological_process	3 out of 12 genes, 25.0%	113 out of 25600 genes, 0.4%	1.78e-05	0	Csa2M062620.1;Csa2M062620.2;Csa2M062620.3	Putative calcium-transporting ATPase; contains IPR001757 (Cation-transporting P-type ATPase), IPR023214 (HAD-like domain), IPR023298 (P-type ATPase, transmembrane domain), IPR024750 (Calcium-transporting P-type ATPase, N-terminal autoinhibitory domain);Putative calcium-transporting ATPase; contains IPR001757 (Cation-transporting P-type ATPase), IPR023214 (HAD-like domain), IPR023298 (P-type ATPas…
CU1NC172	GO:0070838	divalent metal ion transport	9	biological_process	3 out of 12 genes, 25.0%	138 out of 25600 genes, 0.5%	3.25e-05	0	Csa2M062620.1;Csa2M062620.2;Csa2M062620.3	Putative calcium-transporting ATPase; contains IPR001757 (Cation-transporting P-type ATPase), IPR023214 (HAD-like domain), IPR023298 (P-type ATPase, transmembrane domain), IPR024750 (Calcium-transporting P-type ATPase, N-terminal autoinhibitory domain);Putative calcium-transporting ATPase; contains IPR001757 (Cation-transporting P-type ATPase), IPR023214 (HAD-like domain), IPR023298 (P-type ATPas…
CU1NC172	GO:0006754	ATP biosynthetic process	12	biological_process	3 out of 12 genes, 25.0%	155 out of 25600 genes, 0.6%	4.6e-05	0.008	Csa2M062620.1;Csa2M062620.2;Csa2M062620.3	Putative calcium-transporting ATPase; contains IPR001757 (Cation-transporting P-type ATPase), IPR023214 (HAD-like domain), IPR023298 (P-type ATPase, transmembrane domain), IPR024750 (Calcium-transporting P-type ATPase, N-terminal autoinhibitory domain);Putative calcium-transporting ATPase; contains IPR001757 (Cation-transporting P-type ATPase), IPR023214 (HAD-like domain), IPR023298 (P-type ATPas…
CU1NC172	GO:0009206	purine ribonucleoside triphosphate biosynthetic process	11	biological_process	3 out of 12 genes, 25.0%	164 out of 25600 genes, 0.6%	5.44e-05	0.00667	Csa2M062620.1;Csa2M062620.2;Csa2M062620.3	Putative calcium-transporting ATPase; contains IPR001757 (Cation-transporting P-type ATPase), IPR023214 (HAD-like domain), IPR023298 (P-type ATPase, transmembrane domain), IPR024750 (Calcium-transporting P-type ATPase, N-terminal autoinhibitory domain);Putative calcium-transporting ATPase; contains IPR001757 (Cation-transporting P-type ATPase), IPR023214 (HAD-like domain), IPR023298 (P-type ATPas…
CU1NC172	GO:0010229	inflorescence development	9	biological_process	3 out of 12 genes, 25.0%	164 out of 25600 genes, 0.6%	5.44e-05	0.00571	Csa2M062620.1;Csa2M062620.2;Csa2M062620.3	Putative calcium-transporting ATPase; contains IPR001757 (Cation-transporting P-type ATPase), IPR023214 (HAD-like domain), IPR023298 (P-type ATPase, transmembrane domain), IPR024750 (Calcium-transporting P-type ATPase, N-terminal autoinhibitory domain);Putative calcium-transporting ATPase; contains IPR001757 (Cation-transporting P-type ATPase), IPR023214 (HAD-like domain), IPR023298 (P-type ATPas…
CU1NC172	GO:0009145	purine nucleoside triphosphate biosynthetic process	10	biological_process	3 out of 12 genes, 25.0%	168 out of 25600 genes, 0.7%	5.84e-05	0.005	Csa2M062620.1;Csa2M062620.2;Csa2M062620.3	Putative calcium-transporting ATPase; contains IPR001757 (Cation-transporting P-type ATPase), IPR023214 (HAD-like domain), IPR023298 (P-type ATPase, transmembrane domain), IPR024750 (Calcium-transporting P-type ATPase, N-terminal autoinhibitory domain);Putative calcium-transporting ATPase; contains IPR001757 (Cation-transporting P-type ATPase), IPR023214 (HAD-like domain), IPR023298 (P-type ATPas…
CU1NC172	GO:0009201	ribonucleoside triphosphate biosynthetic process	10	biological_process	3 out of 12 genes, 25.0%	169 out of 25600 genes, 0.7%	5.95e-05	0.00444	Csa2M062620.1;Csa2M062620.2;Csa2M062620.3	Putative calcium-transporting ATPase; contains IPR001757 (Cation-transporting P-type ATPase), IPR023214 (HAD-like domain), IPR023298 (P-type ATPase, transmembrane domain), IPR024750 (Calcium-transporting P-type ATPase, N-terminal autoinhibitory domain);Putative calcium-transporting ATPase; contains IPR001757 (Cation-transporting P-type ATPase), IPR023214 (HAD-like domain), IPR023298 (P-type ATPas…
CU1NC172	GO:0009142	nucleoside triphosphate biosynthetic process	9	biological_process	3 out of 12 genes, 25.0%	175 out of 25600 genes, 0.7%	6.6e-05	0.004	Csa2M062620.1;Csa2M062620.2;Csa2M062620.3	Putative calcium-transporting ATPase; contains IPR001757 (Cation-transporting P-type ATPase), IPR023214 (HAD-like domain), IPR023298 (P-type ATPase, transmembrane domain), IPR024750 (Calcium-transporting P-type ATPase, N-terminal autoinhibitory domain);Putative calcium-transporting ATPase; contains IPR001757 (Cation-transporting P-type ATPase), IPR023214 (HAD-like domain), IPR023298 (P-type ATPas…
CU1NC172	GO:0009152	purine ribonucleotide biosynthetic process	11	biological_process	3 out of 12 genes, 25.0%	190 out of 25600 genes, 0.7%	8.42e-05	0.00364	Csa2M062620.1;Csa2M062620.2;Csa2M062620.3	Putative calcium-transporting ATPase; contains IPR001757 (Cation-transporting P-type ATPase), IPR023214 (HAD-like domain), IPR023298 (P-type ATPase, transmembrane domain), IPR024750 (Calcium-transporting P-type ATPase, N-terminal autoinhibitory domain);Putative calcium-transporting ATPase; contains IPR001757 (Cation-transporting P-type ATPase), IPR023214 (HAD-like domain), IPR023298 (P-type ATPas…
CU1NC172	GO:0046034	ATP metabolic process	11	biological_process	3 out of 12 genes, 25.0%	194 out of 25600 genes, 0.8%	8.96e-05	0.00333	Csa2M062620.1;Csa2M062620.2;Csa2M062620.3	Putative calcium-transporting ATPase; contains IPR001757 (Cation-transporting P-type ATPase), IPR023214 (HAD-like domain), IPR023298 (P-type ATPase, transmembrane domain), IPR024750 (Calcium-transporting P-type ATPase, N-terminal autoinhibitory domain);Putative calcium-transporting ATPase; contains IPR001757 (Cation-transporting P-type ATPase), IPR023214 (HAD-like domain), IPR023298 (P-type ATPas…
CU1NC172	GO:0007338	single fertilization	6	biological_process	3 out of 12 genes, 25.0%	199 out of 25600 genes, 0.8%	9.66e-05	0.00462	Csa2M062620.1;Csa2M062620.2;Csa2M062620.3	Putative calcium-transporting ATPase; contains IPR001757 (Cation-transporting P-type ATPase), IPR023214 (HAD-like domain), IPR023298 (P-type ATPase, transmembrane domain), IPR024750 (Calcium-transporting P-type ATPase, N-terminal autoinhibitory domain);Putative calcium-transporting ATPase; contains IPR001757 (Cation-transporting P-type ATPase), IPR023214 (HAD-like domain), IPR023298 (P-type ATPas…
CU1NC172	GO:0009260	ribonucleotide biosynthetic process	10	biological_process	3 out of 12 genes, 25.0%	209 out of 25600 genes, 0.8%	0.00011	0.00714	Csa2M062620.1;Csa2M062620.2;Csa2M062620.3	Putative calcium-transporting ATPase; contains IPR001757 (Cation-transporting P-type ATPase), IPR023214 (HAD-like domain), IPR023298 (P-type ATPase, transmembrane domain), IPR024750 (Calcium-transporting P-type ATPase, N-terminal autoinhibitory domain);Putative calcium-transporting ATPase; contains IPR001757 (Cation-transporting P-type ATPase), IPR023214 (HAD-like domain), IPR023298 (P-type ATPas…
CU1NC172	GO:0009205	purine ribonucleoside triphosphate metabolic process	10	biological_process	3 out of 12 genes, 25.0%	221 out of 25600 genes, 0.9%	0.00013	0.01467	Csa2M062620.1;Csa2M062620.2;Csa2M062620.3	Putative calcium-transporting ATPase; contains IPR001757 (Cation-transporting P-type ATPase), IPR023214 (HAD-like domain), IPR023298 (P-type ATPase, transmembrane domain), IPR024750 (Calcium-transporting P-type ATPase, N-terminal autoinhibitory domain);Putative calcium-transporting ATPase; contains IPR001757 (Cation-transporting P-type ATPase), IPR023214 (HAD-like domain), IPR023298 (P-type ATPas…
CU1NC172	GO:0009199	ribonucleoside triphosphate metabolic process	9	biological_process	3 out of 12 genes, 25.0%	226 out of 25600 genes, 0.9%	0.00014	0.01375	Csa2M062620.1;Csa2M062620.2;Csa2M062620.3	Putative calcium-transporting ATPase; contains IPR001757 (Cation-transporting P-type ATPase), IPR023214 (HAD-like domain), IPR023298 (P-type ATPase, transmembrane domain), IPR024750 (Calcium-transporting P-type ATPase, N-terminal autoinhibitory domain);Putative calcium-transporting ATPase; contains IPR001757 (Cation-transporting P-type ATPase), IPR023214 (HAD-like domain), IPR023298 (P-type ATPas…
CU1NC172	GO:0030001	metal ion transport	8	biological_process	4 out of 12 genes, 33.3%	618 out of 25600 genes, 2.4%	0.00014	0.01294	Csa2M062620.1;Csa3M813820.1;Csa2M062620.2;Csa2M062620.3	Putative calcium-transporting ATPase; contains IPR001757 (Cation-transporting P-type ATPase), IPR023214 (HAD-like domain), IPR023298 (P-type ATPase, transmembrane domain), IPR024750 (Calcium-transporting P-type ATPase, N-terminal autoinhibitory domain);ABC transporter G family member; contains IPR013525 (ABC-2 type transporter), IPR013581 (Plant PDR ABC transporter associated), IPR027417 (P-loop …
CU1NC172	GO:0009144	purine nucleoside triphosphate metabolic process	9	biological_process	3 out of 12 genes, 25.0%	227 out of 25600 genes, 0.9%	0.00014	0.01222	Csa2M062620.1;Csa2M062620.2;Csa2M062620.3	Putative calcium-transporting ATPase; contains IPR001757 (Cation-transporting P-type ATPase), IPR023214 (HAD-like domain), IPR023298 (P-type ATPase, transmembrane domain), IPR024750 (Calcium-transporting P-type ATPase, N-terminal autoinhibitory domain);Putative calcium-transporting ATPase; contains IPR001757 (Cation-transporting P-type ATPase), IPR023214 (HAD-like domain), IPR023298 (P-type ATPas…
CU1NC172	GO:0006164	purine nucleotide biosynthetic process	10	biological_process	3 out of 12 genes, 25.0%	233 out of 25600 genes, 0.9%	0.00015	0.01263	Csa2M062620.1;Csa2M062620.2;Csa2M062620.3	Putative calcium-transporting ATPase; contains IPR001757 (Cation-transporting P-type ATPase), IPR023214 (HAD-like domain), IPR023298 (P-type ATPase, transmembrane domain), IPR024750 (Calcium-transporting P-type ATPase, N-terminal autoinhibitory domain);Putative calcium-transporting ATPase; contains IPR001757 (Cation-transporting P-type ATPase), IPR023214 (HAD-like domain), IPR023298 (P-type ATPas…
CU1NC172	GO:0009141	nucleoside triphosphate metabolic process	8	biological_process	3 out of 12 genes, 25.0%	238 out of 25600 genes, 0.9%	0.00016	0.015	Csa2M062620.1;Csa2M062620.2;Csa2M062620.3	Putative calcium-transporting ATPase; contains IPR001757 (Cation-transporting P-type ATPase), IPR023214 (HAD-like domain), IPR023298 (P-type ATPase, transmembrane domain), IPR024750 (Calcium-transporting P-type ATPase, N-terminal autoinhibitory domain);Putative calcium-transporting ATPase; contains IPR001757 (Cation-transporting P-type ATPase), IPR023214 (HAD-like domain), IPR023298 (P-type ATPas…
CU1NC172	GO:0009150	purine ribonucleotide metabolic process	10	biological_process	3 out of 12 genes, 25.0%	244 out of 25600 genes, 1.0%	0.00017	0.01429	Csa2M062620.1;Csa2M062620.2;Csa2M062620.3	Putative calcium-transporting ATPase; contains IPR001757 (Cation-transporting P-type ATPase), IPR023214 (HAD-like domain), IPR023298 (P-type ATPase, transmembrane domain), IPR024750 (Calcium-transporting P-type ATPase, N-terminal autoinhibitory domain);Putative calcium-transporting ATPase; contains IPR001757 (Cation-transporting P-type ATPase), IPR023214 (HAD-like domain), IPR023298 (P-type ATPas…
CU1NC172	GO:0009259	ribonucleotide metabolic process	9	biological_process	3 out of 12 genes, 25.0%	264 out of 25600 genes, 1.0%	0.00022	0.01727	Csa2M062620.1;Csa2M062620.2;Csa2M062620.3	Putative calcium-transporting ATPase; contains IPR001757 (Cation-transporting P-type ATPase), IPR023214 (HAD-like domain), IPR023298 (P-type ATPase, transmembrane domain), IPR024750 (Calcium-transporting P-type ATPase, N-terminal autoinhibitory domain);Putative calcium-transporting ATPase; contains IPR001757 (Cation-transporting P-type ATPase), IPR023214 (HAD-like domain), IPR023298 (P-type ATPas…
CU1NC172	GO:0009566	fertilization	5	biological_process	3 out of 12 genes, 25.0%	283 out of 25600 genes, 1.1%	0.00027	0.01652	Csa2M062620.1;Csa2M062620.2;Csa2M062620.3	Putative calcium-transporting ATPase; contains IPR001757 (Cation-transporting P-type ATPase), IPR023214 (HAD-like domain), IPR023298 (P-type ATPase, transmembrane domain), IPR024750 (Calcium-transporting P-type ATPase, N-terminal autoinhibitory domain);Putative calcium-transporting ATPase; contains IPR001757 (Cation-transporting P-type ATPase), IPR023214 (HAD-like domain), IPR023298 (P-type ATPas…
CU1NC172	GO:0006163	purine nucleotide metabolic process	9	biological_process	3 out of 12 genes, 25.0%	298 out of 25600 genes, 1.2%	0.00031	0.01667	Csa2M062620.1;Csa2M062620.2;Csa2M062620.3	Putative calcium-transporting ATPase; contains IPR001757 (Cation-transporting P-type ATPase), IPR023214 (HAD-like domain), IPR023298 (P-type ATPase, transmembrane domain), IPR024750 (Calcium-transporting P-type ATPase, N-terminal autoinhibitory domain);Putative calcium-transporting ATPase; contains IPR001757 (Cation-transporting P-type ATPase), IPR023214 (HAD-like domain), IPR023298 (P-type ATPas…
CU1NC172	GO:0006812	cation transport	7	biological_process	4 out of 12 genes, 33.3%	769 out of 25600 genes, 3.0%	0.00032	0.016	Csa2M062620.1;Csa3M813820.1;Csa2M062620.2;Csa2M062620.3	Putative calcium-transporting ATPase; contains IPR001757 (Cation-transporting P-type ATPase), IPR023214 (HAD-like domain), IPR023298 (P-type ATPase, transmembrane domain), IPR024750 (Calcium-transporting P-type ATPase, N-terminal autoinhibitory domain);ABC transporter G family member; contains IPR013525 (ABC-2 type transporter), IPR013581 (Plant PDR ABC transporter associated), IPR027417 (P-loop …
CU1NC172	GO:0009165	nucleotide biosynthetic process	9	biological_process	3 out of 12 genes, 25.0%	328 out of 25600 genes, 1.3%	0.00042	0.01846	Csa2M062620.1;Csa2M062620.2;Csa2M062620.3	Putative calcium-transporting ATPase; contains IPR001757 (Cation-transporting P-type ATPase), IPR023214 (HAD-like domain), IPR023298 (P-type ATPase, transmembrane domain), IPR024750 (Calcium-transporting P-type ATPase, N-terminal autoinhibitory domain);Putative calcium-transporting ATPase; contains IPR001757 (Cation-transporting P-type ATPase), IPR023214 (HAD-like domain), IPR023298 (P-type ATPas…
CU1NC172	GO:0009624	response to nematode	6	biological_process	3 out of 12 genes, 25.0%	350 out of 25600 genes, 1.4%	0.0005	0.02074	Csa2M062620.1;Csa2M062620.2;Csa2M062620.3	Putative calcium-transporting ATPase; contains IPR001757 (Cation-transporting P-type ATPase), IPR023214 (HAD-like domain), IPR023298 (P-type ATPase, transmembrane domain), IPR024750 (Calcium-transporting P-type ATPase, N-terminal autoinhibitory domain);Putative calcium-transporting ATPase; contains IPR001757 (Cation-transporting P-type ATPase), IPR023214 (HAD-like domain), IPR023298 (P-type ATPas…
CU1NC172	GO:0034404	nucleobase, nucleoside and nucleotide biosynthetic process	7	biological_process	3 out of 12 genes, 25.0%	354 out of 25600 genes, 1.4%	0.00052	0.02143	Csa2M062620.1;Csa2M062620.2;Csa2M062620.3	Putative calcium-transporting ATPase; contains IPR001757 (Cation-transporting P-type ATPase), IPR023214 (HAD-like domain), IPR023298 (P-type ATPase, transmembrane domain), IPR024750 (Calcium-transporting P-type ATPase, N-terminal autoinhibitory domain);Putative calcium-transporting ATPase; contains IPR001757 (Cation-transporting P-type ATPase), IPR023214 (HAD-like domain), IPR023298 (P-type ATPas…
CU1NC172	GO:0034654	nucleobase, nucleoside, nucleotide and nucleic acid biosynthetic process	6	biological_process	3 out of 12 genes, 25.0%	354 out of 25600 genes, 1.4%	0.00052	0.02069	Csa2M062620.1;Csa2M062620.2;Csa2M062620.3	Putative calcium-transporting ATPase; contains IPR001757 (Cation-transporting P-type ATPase), IPR023214 (HAD-like domain), IPR023298 (P-type ATPase, transmembrane domain), IPR024750 (Calcium-transporting P-type ATPase, N-terminal autoinhibitory domain);Putative calcium-transporting ATPase; contains IPR001757 (Cation-transporting P-type ATPase), IPR023214 (HAD-like domain), IPR023298 (P-type ATPas…
CU1NC172	GO:0006811	ion transport	6	biological_process	4 out of 12 genes, 33.3%	1051 out of 25600 genes, 4.1%	0.00107	0.03533	Csa2M062620.1;Csa3M813820.1;Csa2M062620.2;Csa2M062620.3	Putative calcium-transporting ATPase; contains IPR001757 (Cation-transporting P-type ATPase), IPR023214 (HAD-like domain), IPR023298 (P-type ATPase, transmembrane domain), IPR024750 (Calcium-transporting P-type ATPase, N-terminal autoinhibitory domain);ABC transporter G family member; contains IPR013525 (ABC-2 type transporter), IPR013581 (Plant PDR ABC transporter associated), IPR027417 (P-loop …
CU1NC172	GO:0009555	pollen development	6	biological_process	3 out of 12 genes, 25.0%	477 out of 25600 genes, 1.9%	0.00124	0.03742	Csa2M062620.1;Csa2M062620.2;Csa2M062620.3	Putative calcium-transporting ATPase; contains IPR001757 (Cation-transporting P-type ATPase), IPR023214 (HAD-like domain), IPR023298 (P-type ATPase, transmembrane domain), IPR024750 (Calcium-transporting P-type ATPase, N-terminal autoinhibitory domain);Putative calcium-transporting ATPase; contains IPR001757 (Cation-transporting P-type ATPase), IPR023214 (HAD-like domain), IPR023298 (P-type ATPas…
CU1NC172	GO:0009987	cellular process	2	biological_process	12 out of 12 genes, 100.0%	14728 out of 25600 genes, 57.5%	0.00131	0.03688	Csa2M062620.1;Csa1M681130.1;Csa7M312940.1;Csa3M813820.1;Csa2M062620.2;Csa3M818270.1;Csa2M062620.3;Csa3M152080.1;Csa3M733280.1;Csa2M162150.1;Csa3M893960.1;Csa5M152170.1	Putative calcium-transporting ATPase; contains IPR001757 (Cation-transporting P-type ATPase), IPR023214 (HAD-like domain), IPR023298 (P-type ATPase, transmembrane domain), IPR024750 (Calcium-transporting P-type ATPase, N-terminal autoinhibitory domain);Threonine aldolase 2; contains IPR015424 (Pyridoxal phosphate-dependent transferase);Extensin; contains IPR006706 (Extensin repeat);ABC transporte…
CU1NC172	GO:0046483	heterocycle metabolic process	4	biological_process	4 out of 12 genes, 33.3%	1127 out of 25600 genes, 4.4%	0.00139	0.03576	Csa2M062620.1;Csa3M813820.1;Csa2M062620.2;Csa2M062620.3	Putative calcium-transporting ATPase; contains IPR001757 (Cation-transporting P-type ATPase), IPR023214 (HAD-like domain), IPR023298 (P-type ATPase, transmembrane domain), IPR024750 (Calcium-transporting P-type ATPase, N-terminal autoinhibitory domain);ABC transporter G family member; contains IPR013525 (ABC-2 type transporter), IPR013581 (Plant PDR ABC transporter associated), IPR027417 (P-loop …
CU1NC172	GO:0044271	cellular nitrogen compound biosynthetic process	5	biological_process	4 out of 12 genes, 33.3%	1134 out of 25600 genes, 4.4%	0.00142	0.03529	Csa2M062620.1;Csa1M681130.1;Csa2M062620.2;Csa2M062620.3	Putative calcium-transporting ATPase; contains IPR001757 (Cation-transporting P-type ATPase), IPR023214 (HAD-like domain), IPR023298 (P-type ATPase, transmembrane domain), IPR024750 (Calcium-transporting P-type ATPase, N-terminal autoinhibitory domain);Threonine aldolase 2; contains IPR015424 (Pyridoxal phosphate-dependent transferase);Putative calcium-transporting ATPase; contains IPR001757 (Cat…
CU1NC172	GO:0051179	localization	2	biological_process	7 out of 12 genes, 58.3%	4437 out of 25600 genes, 17.3%	0.00163	0.03714	Csa3M152080.1;Csa2M062620.1;Csa3M813820.1;Csa5M152170.1;Csa2M062620.2;Csa3M818270.1;Csa2M062620.3	Glutaredoxin; contains IPR011905 (Glutaredoxin-like, plant II), IPR012336 (Thioredoxin-like fold);Putative calcium-transporting ATPase; contains IPR001757 (Cation-transporting P-type ATPase), IPR023214 (HAD-like domain), IPR023298 (P-type ATPase, transmembrane domain), IPR024750 (Calcium-transporting P-type ATPase, N-terminal autoinhibitory domain);ABC transporter G family member; contains IPR013…
CU1NC172	GO:0009886	post-embryonic morphogenesis	6	biological_process	3 out of 12 genes, 25.0%	528 out of 25600 genes, 2.1%	0.00167	0.03722	Csa2M062620.1;Csa2M062620.2;Csa2M062620.3	Putative calcium-transporting ATPase; contains IPR001757 (Cation-transporting P-type ATPase), IPR023214 (HAD-like domain), IPR023298 (P-type ATPase, transmembrane domain), IPR024750 (Calcium-transporting P-type ATPase, N-terminal autoinhibitory domain);Putative calcium-transporting ATPase; contains IPR001757 (Cation-transporting P-type ATPase), IPR023214 (HAD-like domain), IPR023298 (P-type ATPas…
CU1NC172	GO:0006753	nucleoside phosphate metabolic process	7	biological_process	3 out of 12 genes, 25.0%	536 out of 25600 genes, 2.1%	0.00174	0.03838	Csa2M062620.1;Csa2M062620.2;Csa2M062620.3	Putative calcium-transporting ATPase; contains IPR001757 (Cation-transporting P-type ATPase), IPR023214 (HAD-like domain), IPR023298 (P-type ATPase, transmembrane domain), IPR024750 (Calcium-transporting P-type ATPase, N-terminal autoinhibitory domain);Putative calcium-transporting ATPase; contains IPR001757 (Cation-transporting P-type ATPase), IPR023214 (HAD-like domain), IPR023298 (P-type ATPas…
CU1NC172	GO:0009117	nucleotide metabolic process	8	biological_process	3 out of 12 genes, 25.0%	536 out of 25600 genes, 2.1%	0.00174	0.03737	Csa2M062620.1;Csa2M062620.2;Csa2M062620.3	Putative calcium-transporting ATPase; contains IPR001757 (Cation-transporting P-type ATPase), IPR023214 (HAD-like domain), IPR023298 (P-type ATPase, transmembrane domain), IPR024750 (Calcium-transporting P-type ATPase, N-terminal autoinhibitory domain);Putative calcium-transporting ATPase; contains IPR001757 (Cation-transporting P-type ATPase), IPR023214 (HAD-like domain), IPR023298 (P-type ATPas…
CU1NC172	GO:0055086	nucleobase, nucleoside and nucleotide metabolic process	6	biological_process	3 out of 12 genes, 25.0%	594 out of 25600 genes, 2.3%	0.00233	0.04718	Csa2M062620.1;Csa2M062620.2;Csa2M062620.3	Putative calcium-transporting ATPase; contains IPR001757 (Cation-transporting P-type ATPase), IPR023214 (HAD-like domain), IPR023298 (P-type ATPase, transmembrane domain), IPR024750 (Calcium-transporting P-type ATPase, N-terminal autoinhibitory domain);Putative calcium-transporting ATPase; contains IPR001757 (Cation-transporting P-type ATPase), IPR023214 (HAD-like domain), IPR023298 (P-type ATPas…
CU1NC172	GO:0009706	chloroplast inner membrane	13	cellular_component	3 out of 12 genes, 25.0%	79 out of 25600 genes, 0.3%	6.09e-06	0	Csa2M062620.1;Csa2M062620.2;Csa2M062620.3	Putative calcium-transporting ATPase; contains IPR001757 (Cation-transporting P-type ATPase), IPR023214 (HAD-like domain), IPR023298 (P-type ATPase, transmembrane domain), IPR024750 (Calcium-transporting P-type ATPase, N-terminal autoinhibitory domain);Putative calcium-transporting ATPase; contains IPR001757 (Cation-transporting P-type ATPase), IPR023214 (HAD-like domain), IPR023298 (P-type ATPas…
CU1NC172	GO:0009528	plastid inner membrane	12	cellular_component	3 out of 12 genes, 25.0%	113 out of 25600 genes, 0.4%	1.78e-05	0	Csa2M062620.1;Csa2M062620.2;Csa2M062620.3	Putative calcium-transporting ATPase; contains IPR001757 (Cation-transporting P-type ATPase), IPR023214 (HAD-like domain), IPR023298 (P-type ATPase, transmembrane domain), IPR024750 (Calcium-transporting P-type ATPase, N-terminal autoinhibitory domain);Putative calcium-transporting ATPase; contains IPR001757 (Cation-transporting P-type ATPase), IPR023214 (HAD-like domain), IPR023298 (P-type ATPas…
CU1NC172	GO:0031969	chloroplast membrane	12	cellular_component	3 out of 12 genes, 25.0%	134 out of 25600 genes, 0.5%	2.98e-05	0	Csa2M062620.1;Csa2M062620.2;Csa2M062620.3	Putative calcium-transporting ATPase; contains IPR001757 (Cation-transporting P-type ATPase), IPR023214 (HAD-like domain), IPR023298 (P-type ATPase, transmembrane domain), IPR024750 (Calcium-transporting P-type ATPase, N-terminal autoinhibitory domain);Putative calcium-transporting ATPase; contains IPR001757 (Cation-transporting P-type ATPase), IPR023214 (HAD-like domain), IPR023298 (P-type ATPas…
CU1NC172	GO:0000325	plant-type vacuole	9	cellular_component	3 out of 12 genes, 25.0%	158 out of 25600 genes, 0.6%	4.87e-05	0	Csa2M062620.1;Csa2M062620.2;Csa2M062620.3	Putative calcium-transporting ATPase; contains IPR001757 (Cation-transporting P-type ATPase), IPR023214 (HAD-like domain), IPR023298 (P-type ATPase, transmembrane domain), IPR024750 (Calcium-transporting P-type ATPase, N-terminal autoinhibitory domain);Putative calcium-transporting ATPase; contains IPR001757 (Cation-transporting P-type ATPase), IPR023214 (HAD-like domain), IPR023298 (P-type ATPas…
CU1NC172	GO:0042170	plastid membrane	11	cellular_component	3 out of 12 genes, 25.0%	197 out of 25600 genes, 0.8%	9.38e-05	0	Csa2M062620.1;Csa2M062620.2;Csa2M062620.3	Putative calcium-transporting ATPase; contains IPR001757 (Cation-transporting P-type ATPase), IPR023214 (HAD-like domain), IPR023298 (P-type ATPase, transmembrane domain), IPR024750 (Calcium-transporting P-type ATPase, N-terminal autoinhibitory domain);Putative calcium-transporting ATPase; contains IPR001757 (Cation-transporting P-type ATPase), IPR023214 (HAD-like domain), IPR023298 (P-type ATPas…
CU1NC172	GO:0009941	chloroplast envelope	11	cellular_component	4 out of 12 genes, 33.3%	761 out of 25600 genes, 3.0%	0.00031	0.01667	Csa2M062620.1;Csa3M813820.1;Csa2M062620.2;Csa2M062620.3	Putative calcium-transporting ATPase; contains IPR001757 (Cation-transporting P-type ATPase), IPR023214 (HAD-like domain), IPR023298 (P-type ATPase, transmembrane domain), IPR024750 (Calcium-transporting P-type ATPase, N-terminal autoinhibitory domain);ABC transporter G family member; contains IPR013525 (ABC-2 type transporter), IPR013581 (Plant PDR ABC transporter associated), IPR027417 (P-loop …
CU1NC172	GO:0016021	integral to membrane	5	cellular_component	8 out of 12 genes, 66.7%	4729 out of 25600 genes, 18.5%	0.00032	0.01429	Csa2M062620.1;Csa3M813820.1;Csa2M062620.2;Csa3M818270.1;Csa2M062620.3;Csa3M893960.1;Csa2M162150.1;Csa5M152170.1	Putative calcium-transporting ATPase; contains IPR001757 (Cation-transporting P-type ATPase), IPR023214 (HAD-like domain), IPR023298 (P-type ATPase, transmembrane domain), IPR024750 (Calcium-transporting P-type ATPase, N-terminal autoinhibitory domain);ABC transporter G family member; contains IPR013525 (ABC-2 type transporter), IPR013581 (Plant PDR ABC transporter associated), IPR027417 (P-loop …
CU1NC172	GO:0009526	plastid envelope	10	cellular_component	4 out of 12 genes, 33.3%	810 out of 25600 genes, 3.2%	0.0004	0.0125	Csa2M062620.1;Csa3M813820.1;Csa2M062620.2;Csa2M062620.3	Putative calcium-transporting ATPase; contains IPR001757 (Cation-transporting P-type ATPase), IPR023214 (HAD-like domain), IPR023298 (P-type ATPase, transmembrane domain), IPR024750 (Calcium-transporting P-type ATPase, N-terminal autoinhibitory domain);ABC transporter G family member; contains IPR013525 (ABC-2 type transporter), IPR013581 (Plant PDR ABC transporter associated), IPR027417 (P-loop …
CU1NC172	GO:0005774	vacuolar membrane	10	cellular_component	3 out of 12 genes, 25.0%	343 out of 25600 genes, 1.3%	0.00047	0.01111	Csa2M062620.1;Csa2M062620.2;Csa2M062620.3	Putative calcium-transporting ATPase; contains IPR001757 (Cation-transporting P-type ATPase), IPR023214 (HAD-like domain), IPR023298 (P-type ATPase, transmembrane domain), IPR024750 (Calcium-transporting P-type ATPase, N-terminal autoinhibitory domain);Putative calcium-transporting ATPase; contains IPR001757 (Cation-transporting P-type ATPase), IPR023214 (HAD-like domain), IPR023298 (P-type ATPas…
CU1NC172	GO:0044437	vacuolar part	9	cellular_component	3 out of 12 genes, 25.0%	369 out of 25600 genes, 1.4%	0.00059	0.01	Csa2M062620.1;Csa2M062620.2;Csa2M062620.3	Putative calcium-transporting ATPase; contains IPR001757 (Cation-transporting P-type ATPase), IPR023214 (HAD-like domain), IPR023298 (P-type ATPase, transmembrane domain), IPR024750 (Calcium-transporting P-type ATPase, N-terminal autoinhibitory domain);Putative calcium-transporting ATPase; contains IPR001757 (Cation-transporting P-type ATPase), IPR023214 (HAD-like domain), IPR023298 (P-type ATPas…
CU1NC172	GO:0031224	intrinsic to membrane	4	cellular_component	8 out of 12 genes, 66.7%	5214 out of 25600 genes, 20.4%	0.00065	0.00909	Csa2M062620.1;Csa3M813820.1;Csa2M062620.2;Csa3M818270.1;Csa2M062620.3;Csa3M893960.1;Csa2M162150.1;Csa5M152170.1	Putative calcium-transporting ATPase; contains IPR001757 (Cation-transporting P-type ATPase), IPR023214 (HAD-like domain), IPR023298 (P-type ATPase, transmembrane domain), IPR024750 (Calcium-transporting P-type ATPase, N-terminal autoinhibitory domain);ABC transporter G family member; contains IPR013525 (ABC-2 type transporter), IPR013581 (Plant PDR ABC transporter associated), IPR027417 (P-loop …
CU1NC172	GO:0005886	plasma membrane	5	cellular_component	8 out of 12 genes, 66.7%	5517 out of 25600 genes, 21.6%	0.00098	0.00833	Csa2M062620.1;Csa3M813820.1;Csa2M062620.2;Csa3M818270.1;Csa2M062620.3;Csa3M893960.1;Csa2M162150.1;Csa5M152170.1	Putative calcium-transporting ATPase; contains IPR001757 (Cation-transporting P-type ATPase), IPR023214 (HAD-like domain), IPR023298 (P-type ATPase, transmembrane domain), IPR024750 (Calcium-transporting P-type ATPase, N-terminal autoinhibitory domain);ABC transporter G family member; contains IPR013525 (ABC-2 type transporter), IPR013581 (Plant PDR ABC transporter associated), IPR027417 (P-loop …
CU1NC172	GO:0016020	membrane	2	cellular_component	10 out of 12 genes, 83.3%	9478 out of 25600 genes, 37.0%	0.0014	0.01692	Csa2M062620.1;Csa7M312940.1;Csa3M813820.1;Csa2M062620.2;Csa3M818270.1;Csa2M062620.3;Csa3M733280.1;Csa3M893960.1;Csa2M162150.1;Csa5M152170.1	Putative calcium-transporting ATPase; contains IPR001757 (Cation-transporting P-type ATPase), IPR023214 (HAD-like domain), IPR023298 (P-type ATPase, transmembrane domain), IPR024750 (Calcium-transporting P-type ATPase, N-terminal autoinhibitory domain);Extensin; contains IPR006706 (Extensin repeat);ABC transporter G family member; contains IPR013525 (ABC-2 type transporter), IPR013581 (Plant PDR …
CU1NC172	GO:0019866	organelle inner membrane	9	cellular_component	3 out of 12 genes, 25.0%	572 out of 25600 genes, 2.2%	0.0021	0.02143	Csa2M062620.1;Csa2M062620.2;Csa2M062620.3	Putative calcium-transporting ATPase; contains IPR001757 (Cation-transporting P-type ATPase), IPR023214 (HAD-like domain), IPR023298 (P-type ATPase, transmembrane domain), IPR024750 (Calcium-transporting P-type ATPase, N-terminal autoinhibitory domain);Putative calcium-transporting ATPase; contains IPR001757 (Cation-transporting P-type ATPase), IPR023214 (HAD-like domain), IPR023298 (P-type ATPas…
CU1NC172	GO:0005789	endoplasmic reticulum membrane	10	cellular_component	3 out of 12 genes, 25.0%	596 out of 25600 genes, 2.3%	0.00236	0.02	Csa2M062620.1;Csa2M062620.2;Csa2M062620.3	Putative calcium-transporting ATPase; contains IPR001757 (Cation-transporting P-type ATPase), IPR023214 (HAD-like domain), IPR023298 (P-type ATPase, transmembrane domain), IPR024750 (Calcium-transporting P-type ATPase, N-terminal autoinhibitory domain);Putative calcium-transporting ATPase; contains IPR001757 (Cation-transporting P-type ATPase), IPR023214 (HAD-like domain), IPR023298 (P-type ATPas…
CU1NC172	GO:0044425	membrane part	3	cellular_component	8 out of 12 genes, 66.7%	6307 out of 25600 genes, 24.6%	0.0025	0.02	Csa2M062620.1;Csa3M813820.1;Csa2M062620.2;Csa3M818270.1;Csa2M062620.3;Csa3M893960.1;Csa2M162150.1;Csa5M152170.1	Putative calcium-transporting ATPase; contains IPR001757 (Cation-transporting P-type ATPase), IPR023214 (HAD-like domain), IPR023298 (P-type ATPase, transmembrane domain), IPR024750 (Calcium-transporting P-type ATPase, N-terminal autoinhibitory domain);ABC transporter G family member; contains IPR013525 (ABC-2 type transporter), IPR013581 (Plant PDR ABC transporter associated), IPR027417 (P-loop …
CU1NC172	GO:0042175	nuclear membrane-endoplasmic reticulum network	5	cellular_component	3 out of 12 genes, 25.0%	618 out of 25600 genes, 2.4%	0.00261	0.01882	Csa2M062620.1;Csa2M062620.2;Csa2M062620.3	Putative calcium-transporting ATPase; contains IPR001757 (Cation-transporting P-type ATPase), IPR023214 (HAD-like domain), IPR023298 (P-type ATPase, transmembrane domain), IPR024750 (Calcium-transporting P-type ATPase, N-terminal autoinhibitory domain);Putative calcium-transporting ATPase; contains IPR001757 (Cation-transporting P-type ATPase), IPR023214 (HAD-like domain), IPR023298 (P-type ATPas…
CU1NC172	GO:0044434	chloroplast part	10	cellular_component	4 out of 12 genes, 33.3%	1426 out of 25600 genes, 5.6%	0.0033	0.02111	Csa2M062620.1;Csa3M813820.1;Csa2M062620.2;Csa2M062620.3	Putative calcium-transporting ATPase; contains IPR001757 (Cation-transporting P-type ATPase), IPR023214 (HAD-like domain), IPR023298 (P-type ATPase, transmembrane domain), IPR024750 (Calcium-transporting P-type ATPase, N-terminal autoinhibitory domain);ABC transporter G family member; contains IPR013525 (ABC-2 type transporter), IPR013581 (Plant PDR ABC transporter associated), IPR027417 (P-loop …
CU1NC172	GO:0044435	plastid part	9	cellular_component	4 out of 12 genes, 33.3%	1488 out of 25600 genes, 5.8%	0.00386	0.02105	Csa2M062620.1;Csa3M813820.1;Csa2M062620.2;Csa2M062620.3	Putative calcium-transporting ATPase; contains IPR001757 (Cation-transporting P-type ATPase), IPR023214 (HAD-like domain), IPR023298 (P-type ATPase, transmembrane domain), IPR024750 (Calcium-transporting P-type ATPase, N-terminal autoinhibitory domain);ABC transporter G family member; contains IPR013525 (ABC-2 type transporter), IPR013581 (Plant PDR ABC transporter associated), IPR027417 (P-loop …
CU1NC172	GO:0044432	endoplasmic reticulum part	9	cellular_component	3 out of 12 genes, 25.0%	710 out of 25600 genes, 2.8%	0.00387	0.02	Csa2M062620.1;Csa2M062620.2;Csa2M062620.3	Putative calcium-transporting ATPase; contains IPR001757 (Cation-transporting P-type ATPase), IPR023214 (HAD-like domain), IPR023298 (P-type ATPase, transmembrane domain), IPR024750 (Calcium-transporting P-type ATPase, N-terminal autoinhibitory domain);Putative calcium-transporting ATPase; contains IPR001757 (Cation-transporting P-type ATPase), IPR023214 (HAD-like domain), IPR023298 (P-type ATPas…
CU1NC172	GO:0071212	subsynaptic reticulum	11	cellular_component	3 out of 12 genes, 25.0%	740 out of 25600 genes, 2.9%	0.00435	0.02095	Csa2M062620.1;Csa2M062620.2;Csa2M062620.3	Putative calcium-transporting ATPase; contains IPR001757 (Cation-transporting P-type ATPase), IPR023214 (HAD-like domain), IPR023298 (P-type ATPase, transmembrane domain), IPR024750 (Calcium-transporting P-type ATPase, N-terminal autoinhibitory domain);Putative calcium-transporting ATPase; contains IPR001757 (Cation-transporting P-type ATPase), IPR023214 (HAD-like domain), IPR023298 (P-type ATPas…
CU1NC172	GO:0031967	organelle envelope	8	cellular_component	4 out of 12 genes, 33.3%	1683 out of 25600 genes, 6.6%	0.006	0.02455	Csa2M062620.1;Csa3M813820.1;Csa2M062620.2;Csa2M062620.3	Putative calcium-transporting ATPase; contains IPR001757 (Cation-transporting P-type ATPase), IPR023214 (HAD-like domain), IPR023298 (P-type ATPase, transmembrane domain), IPR024750 (Calcium-transporting P-type ATPase, N-terminal autoinhibitory domain);ABC transporter G family member; contains IPR013525 (ABC-2 type transporter), IPR013581 (Plant PDR ABC transporter associated), IPR027417 (P-loop …
CU1NC172	GO:0031975	envelope	4	cellular_component	4 out of 12 genes, 33.3%	1751 out of 25600 genes, 6.8%	0.00691	0.02522	Csa2M062620.1;Csa3M813820.1;Csa2M062620.2;Csa2M062620.3	Putative calcium-transporting ATPase; contains IPR001757 (Cation-transporting P-type ATPase), IPR023214 (HAD-like domain), IPR023298 (P-type ATPase, transmembrane domain), IPR024750 (Calcium-transporting P-type ATPase, N-terminal autoinhibitory domain);ABC transporter G family member; contains IPR013525 (ABC-2 type transporter), IPR013581 (Plant PDR ABC transporter associated), IPR027417 (P-loop …
CU1NC172	GO:0005773	vacuole	8	cellular_component	4 out of 12 genes, 33.3%	2008 out of 25600 genes, 7.8%	0.01119	0.035	Csa2M062620.1;Csa5M152170.1;Csa2M062620.2;Csa2M062620.3	Putative calcium-transporting ATPase; contains IPR001757 (Cation-transporting P-type ATPase), IPR023214 (HAD-like domain), IPR023298 (P-type ATPase, transmembrane domain), IPR024750 (Calcium-transporting P-type ATPase, N-terminal autoinhibitory domain);Respiratory burst oxidase, putative; contains IPR000778 (Cytochrome b245, heavy chain), IPR011992 (EF-hand-like domain), IPR013130 (Ferric reducta…
CU1NC172	GO:0012505	endomembrane system	4	cellular_component	3 out of 12 genes, 25.0%	1165 out of 25600 genes, 4.6%	0.01518	0.0424	Csa2M062620.1;Csa2M062620.2;Csa2M062620.3	Putative calcium-transporting ATPase; contains IPR001757 (Cation-transporting P-type ATPase), IPR023214 (HAD-like domain), IPR023298 (P-type ATPase, transmembrane domain), IPR024750 (Calcium-transporting P-type ATPase, N-terminal autoinhibitory domain);Putative calcium-transporting ATPase; contains IPR001757 (Cation-transporting P-type ATPase), IPR023214 (HAD-like domain), IPR023298 (P-type ATPas…
CU1NC207	GO:0050614	delta24-sterol reductase activity	8	molecular_function	2 out of 29 genes, 6.9%	2 out of 25600 genes, 0.0%	1.23e-06	0	Csa4M103350.2;Csa4M103350.1	Sterol reductase; contains IPR016166 (FAD-binding, type 2);Sterol reductase; contains IPR016166 (FAD-binding, type 2)
CU1NC207	GO:0003823	antigen binding	3	molecular_function	2 out of 29 genes, 6.9%	3 out of 25600 genes, 0.0%	3.71e-06	0	Csa4M103350.2;Csa4M103350.1	Sterol reductase; contains IPR016166 (FAD-binding, type 2);Sterol reductase; contains IPR016166 (FAD-binding, type 2)
CU1NC207	GO:0042605	peptide antigen binding	5	molecular_function	2 out of 29 genes, 6.9%	3 out of 25600 genes, 0.0%	3.71e-06	0	Csa4M103350.2;Csa4M103350.1	Sterol reductase; contains IPR016166 (FAD-binding, type 2);Sterol reductase; contains IPR016166 (FAD-binding, type 2)
CU1NC207	GO:0003885	D-arabinono-1,4-lactone oxidase activity	8	molecular_function	2 out of 29 genes, 6.9%	5 out of 25600 genes, 0.0%	1.23e-05	0	Csa4M103350.2;Csa4M103350.1	Sterol reductase; contains IPR016166 (FAD-binding, type 2);Sterol reductase; contains IPR016166 (FAD-binding, type 2)
CU1NC207	GO:0016899	oxidoreductase activity, acting on the CH-OH group of donors, oxygen as acceptor	7	molecular_function	2 out of 29 genes, 6.9%	24 out of 25600 genes, 0.1%	0.00033	0.028	Csa4M103350.2;Csa4M103350.1	Sterol reductase; contains IPR016166 (FAD-binding, type 2);Sterol reductase; contains IPR016166 (FAD-binding, type 2)
CU1NC207	GO:0031639	plasminogen activation	9	biological_process	2 out of 29 genes, 6.9%	2 out of 25600 genes, 0.0%	1.23e-06	0	Csa4M103350.2;Csa4M103350.1	Sterol reductase; contains IPR016166 (FAD-binding, type 2);Sterol reductase; contains IPR016166 (FAD-binding, type 2)
CU1NC332	GO:0004340	glucokinase activity	10	molecular_function	5 out of 95 genes, 5.3%	17 out of 25600 genes, 0.1%	3.77e-09	0	Csa2M000830.3;Csa2M000830.2;Csa2M000830.1;Csa2M000830.4;Csa2M000870.1	Hexokinase 1; contains IPR001312 (Hexokinase);Hexokinase 1; contains IPR001312 (Hexokinase);Hexokinase 1; contains IPR001312 (Hexokinase);Hexokinase 1; contains IPR001312 (Hexokinase);Hexokinase 1; contains IPR001312 (Hexokinase)
CU1NC332	GO:0008865	fructokinase activity	10	molecular_function	5 out of 95 genes, 5.3%	20 out of 25600 genes, 0.1%	9.38e-09	0	Csa2M000830.3;Csa2M000830.2;Csa2M000830.1;Csa2M000830.4;Csa2M000870.1	Hexokinase 1; contains IPR001312 (Hexokinase);Hexokinase 1; contains IPR001312 (Hexokinase);Hexokinase 1; contains IPR001312 (Hexokinase);Hexokinase 1; contains IPR001312 (Hexokinase);Hexokinase 1; contains IPR001312 (Hexokinase)
CU1NC332	GO:0004396	hexokinase activity	9	molecular_function	5 out of 95 genes, 5.3%	23 out of 25600 genes, 0.1%	2.01e-08	0	Csa2M000830.3;Csa2M000830.2;Csa2M000830.1;Csa2M000830.4;Csa2M000870.1	Hexokinase 1; contains IPR001312 (Hexokinase);Hexokinase 1; contains IPR001312 (Hexokinase);Hexokinase 1; contains IPR001312 (Hexokinase);Hexokinase 1; contains IPR001312 (Hexokinase);Hexokinase 1; contains IPR001312 (Hexokinase)
CU1NC332	GO:0019200	carbohydrate kinase activity	8	molecular_function	6 out of 95 genes, 6.3%	54 out of 25600 genes, 0.2%	4.97e-08	0	Csa2M000830.3;Csa2M000830.2;Csa2M000830.1;Csa5M599830.1;Csa2M000830.4;Csa2M000870.1	Hexokinase 1; contains IPR001312 (Hexokinase);Hexokinase 1; contains IPR001312 (Hexokinase);Hexokinase 1; contains IPR001312 (Hexokinase);Alpha-glucan water dikinase; contains IPR002192 (Pyruvate phosphate dikinase, PEP/pyruvate-binding), IPR013816 (ATP-grasp fold, subdomain 2);Hexokinase 1; contains IPR001312 (Hexokinase);Hexokinase 1; contains IPR001312 (Hexokinase)
CU1NC332	GO:0080030	methyl indole-3-acetate esterase activity	7	molecular_function	4 out of 95 genes, 4.2%	14 out of 25600 genes, 0.1%	1.73e-07	0	Csa6M490060.1;Csa6M490110.1;Csa6M490090.1;Csa6M490100.1	Methylesterase;Methylesterase;Methylesterase;Methylesterase
CU1NC332	GO:0080031	methyl salicylate esterase activity	7	molecular_function	3 out of 95 genes, 3.2%	6 out of 25600 genes, 0.0%	9.82e-07	0	Csa6M490110.1;Csa6M490090.1;Csa6M490100.1	Methylesterase;Methylesterase;Methylesterase
CU1NC332	GO:0016157	sucrose synthase activity	9	molecular_function	3 out of 95 genes, 3.2%	9 out of 25600 genes, 0.0%	4.09e-06	0	Csa5M322500.5;Csa5M322500.6;Csa5M322500.1	Sucrose synthase, putative; contains IPR012820 (Sucrose synthase, plant/cyanobacteria);Sucrose synthase, putative; contains IPR012820 (Sucrose synthase, plant/cyanobacteria);Sucrose synthase, putative; contains IPR012820 (Sucrose synthase, plant/cyanobacteria)
CU1NC332	GO:0050307	sucrose-phosphatase activity	10	molecular_function	2 out of 95 genes, 2.1%	3 out of 25600 genes, 0.0%	4.07e-05	0	Csa3M784370.2;Csa3M784370.1	Sucrose phosphatase; contains IPR006379 (HAD-superfamily hydrolase, subfamily IIB), IPR013679 (Sucrose-6-phosphate phosphohydrolase C-terminal), IPR023214 (HAD-like domain);Sucrose phosphatase; contains IPR006379 (HAD-superfamily hydrolase, subfamily IIB), IPR013679 (Sucrose-6-phosphate phosphohydrolase C-terminal), IPR023214 (HAD-like domain)
CU1NC332	GO:0004564	beta-fructofuranosidase activity	7	molecular_function	3 out of 95 genes, 3.2%	19 out of 25600 genes, 0.1%	4.59e-05	0.00444	Csa2M034660.1;Csa3M777580.2;Csa3M777580.1	Putative neutral invertase; contains IPR008928 (Six-hairpin glycosidase-like), IPR024746 (Glycosyl hydrolase family 100);Beta-fructofuranosidase; contains IPR001362 (Glycoside hydrolase, family 32), IPR008985 (Concanavalin A-like lectin/glucanases superfamily), IPR023296 (Glycosyl hydrolase, five-bladed beta-propellor domain);Beta-fructofuranosidase; contains IPR001362 (Glycoside hydrolase, famil…
CU1NC332	GO:0003824	catalytic activity	3	molecular_function	58 out of 95 genes, 61.1%	10926 out of 25600 genes, 42.7%	0.00023	0.012	Csa2M000830.2;Csa2M000830.1;Csa3M150850.1;Csa5M441650.1;Csa6M490100.1;Csa5M177080.1;Csa2M000830.3;Csa5M322500.5;Csa5M322500.6;Csa1M042620.1;Csa5M177080.3;Csa3M777580.2;Csa2M000870.1;Csa3M784370.1;Csa3M784380.1;Csa3M115050.1;Csa3M434970.1;Csa4M312240.1;Csa6M490060.1;Csa3M731870.1;Csa4M280560.2;Csa2M081190.1;Csa4M280560.1;Csa3M784370.2;Csa2M361680.1;Csa2M003610.1;Csa5M154230.1;Csa3M777580.1;Csa5M59…	Hexokinase 1; contains IPR001312 (Hexokinase);Hexokinase 1; contains IPR001312 (Hexokinase);Solute carrier family 2, facilitated glucose transporter member 8; contains IPR005828 (General substrate transporter), IPR016196 (Major facilitator superfamily domain, general substrate transporter);Purple acid phosphatase 18; contains IPR004843 (Metallophosphoesterase domain), IPR008963 (Purple acid phosp…
CU1NC332	GO:0015293	symporter activity	10	molecular_function	6 out of 95 genes, 6.3%	285 out of 25600 genes, 1.1%	0.00068	0.01636	Csa5M599830.1;Csa3M733300.1;Csa5M599830.2;Csa3M733310.1;Csa5M605130.1;Csa1M008560.1	Alpha-glucan water dikinase; contains IPR002192 (Pyruvate phosphate dikinase, PEP/pyruvate-binding), IPR013816 (ATP-grasp fold, subdomain 2);Putative peptide/nitrate transporter; contains IPR000109 (Proton-dependent oligopeptide transporter family), IPR016196 (Major facilitator superfamily domain, general substrate transporter);Alpha-glucan water dikinase; contains IPR002192 (Pyruvate phosphate d…
CU1NC332	GO:0004619	phosphoglycerate mutase activity	7	molecular_function	2 out of 95 genes, 2.1%	12 out of 25600 genes, 0.0%	0.00087	0.025	Csa2M308370.1;Csa2M308370.2	2,3-bisphosphoglycerate-dependent phosphoglycerate mutase; contains IPR005952 (Phosphoglycerate mutase 1);2,3-bisphosphoglycerate-dependent phosphoglycerate mutase; contains IPR005952 (Phosphoglycerate mutase 1)
CU1NC332	GO:0022857	transmembrane transporter activity	7	molecular_function	13 out of 95 genes, 13.7%	1283 out of 25600 genes, 5.0%	0.0009	0.02308	Csa6M319720.1;Csa5M165210.1;Csa3M733300.1;Csa6M409380.1;Csa3M150850.1;Csa2M361680.1;Csa1M008560.1;Csa4M303720.1;Csa2M378530.1;Csa5M599830.1;Csa5M599830.2;Csa3M733310.1;Csa5M605130.1	Multidrug resistance protein MdtK; contains IPR002528 (Multi antimicrobial extrusion protein);Acyl-coenzyme A oxidase; contains IPR009075 (Acyl-CoA dehydrogenase/oxidase C-terminal), IPR012258 (Acyl-CoA oxidase);Putative peptide/nitrate transporter; contains IPR000109 (Proton-dependent oligopeptide transporter family), IPR016196 (Major facilitator superfamily domain, general substrate transporter…
CU1NC332	GO:0015295	solute:hydrogen symporter activity	12	molecular_function	4 out of 95 genes, 4.2%	117 out of 25600 genes, 0.5%	0.00095	0.02143	Csa5M599830.1;Csa3M733300.1;Csa5M599830.2;Csa1M008560.1	Alpha-glucan water dikinase; contains IPR002192 (Pyruvate phosphate dikinase, PEP/pyruvate-binding), IPR013816 (ATP-grasp fold, subdomain 2);Putative peptide/nitrate transporter; contains IPR000109 (Proton-dependent oligopeptide transporter family), IPR016196 (Major facilitator superfamily domain, general substrate transporter);Alpha-glucan water dikinase; contains IPR002192 (Pyruvate phosphate d…
CU1NC332	GO:0015334	high affinity oligopeptide transporter activity	10	molecular_function	3 out of 95 genes, 3.2%	57 out of 25600 genes, 0.2%	0.00125	0.028	Csa3M733300.1;Csa3M733310.1;Csa1M008560.1	Putative peptide/nitrate transporter; contains IPR000109 (Proton-dependent oligopeptide transporter family), IPR016196 (Major facilitator superfamily domain, general substrate transporter);Putative peptide/nitrate transporter; contains IPR000109 (Proton-dependent oligopeptide transporter family), IPR016196 (Major facilitator superfamily domain, general substrate transporter);Probable peptide/nitr…
CU1NC332	GO:0042936	dipeptide transporter activity	10	molecular_function	3 out of 95 genes, 3.2%	60 out of 25600 genes, 0.2%	0.00145	0.03125	Csa3M733300.1;Csa3M733310.1;Csa1M008560.1	Putative peptide/nitrate transporter; contains IPR000109 (Proton-dependent oligopeptide transporter family), IPR016196 (Major facilitator superfamily domain, general substrate transporter);Putative peptide/nitrate transporter; contains IPR000109 (Proton-dependent oligopeptide transporter family), IPR016196 (Major facilitator superfamily domain, general substrate transporter);Probable peptide/nitr…
CU1NC332	GO:0042937	tripeptide transporter activity	10	molecular_function	3 out of 95 genes, 3.2%	60 out of 25600 genes, 0.2%	0.00145	0.02941	Csa3M733300.1;Csa3M733310.1;Csa1M008560.1	Putative peptide/nitrate transporter; contains IPR000109 (Proton-dependent oligopeptide transporter family), IPR016196 (Major facilitator superfamily domain, general substrate transporter);Putative peptide/nitrate transporter; contains IPR000109 (Proton-dependent oligopeptide transporter family), IPR016196 (Major facilitator superfamily domain, general substrate transporter);Probable peptide/nitr…
CU1NC332	GO:0015112	nitrate transmembrane transporter activity	12	molecular_function	3 out of 95 genes, 3.2%	64 out of 25600 genes, 0.2%	0.00175	0.03778	Csa3M733300.1;Csa3M733310.1;Csa1M008560.1	Putative peptide/nitrate transporter; contains IPR000109 (Proton-dependent oligopeptide transporter family), IPR016196 (Major facilitator superfamily domain, general substrate transporter);Putative peptide/nitrate transporter; contains IPR000109 (Proton-dependent oligopeptide transporter family), IPR016196 (Major facilitator superfamily domain, general substrate transporter);Probable peptide/nitr…
CU1NC332	GO:0022891	substrate-specific transmembrane transporter activity	8	molecular_function	12 out of 95 genes, 12.6%	1216 out of 25600 genes, 4.8%	0.00179	0.04105	Csa5M165210.1;Csa3M733300.1;Csa6M409380.1;Csa3M150850.1;Csa2M361680.1;Csa1M008560.1;Csa4M303720.1;Csa2M378530.1;Csa5M599830.1;Csa5M599830.2;Csa3M733310.1;Csa5M605130.1	Acyl-coenzyme A oxidase; contains IPR009075 (Acyl-CoA dehydrogenase/oxidase C-terminal), IPR012258 (Acyl-CoA oxidase);Putative peptide/nitrate transporter; contains IPR000109 (Proton-dependent oligopeptide transporter family), IPR016196 (Major facilitator superfamily domain, general substrate transporter);Solute carrier family 2, facilitated glucose transporter member 8; contains IPR005828 (Gener…
CU1NC332	GO:0016798	hydrolase activity, acting on glycosyl bonds	5	molecular_function	8 out of 95 genes, 8.4%	618 out of 25600 genes, 2.4%	0.00212	0.041	Csa5M604330.1;Csa7M343850.1;Csa3M889910.1;Csa2M034660.1;Csa3M777580.2;Csa5M149880.1;Csa3M133950.1;Csa3M777580.1	Alpha-amylase, putative; contains IPR012850 (Alpha-amylase, C-terminal beta-sheet), IPR013780 (Glycosyl hydrolase, family 13, all-beta), IPR015902 (Glycoside hydrolase, family 13), IPR017853 (Glycoside hydrolase, superfamily);Pectinesterase; contains IPR006501 (Pectinesterase inhibitor), IPR011050 (Pectin lyase fold/virulence factor);Glycogen debranching enzyme; contains IPR013780 (Glycosyl hydro…
CU1NC332	GO:0004553	hydrolase activity, hydrolyzing O-glycosyl compounds	6	molecular_function	7 out of 95 genes, 7.4%	485 out of 25600 genes, 1.9%	0.00221	0.04	Csa5M604330.1;Csa3M889910.1;Csa2M034660.1;Csa3M777580.2;Csa5M149880.1;Csa3M133950.1;Csa3M777580.1	Alpha-amylase, putative; contains IPR012850 (Alpha-amylase, C-terminal beta-sheet), IPR013780 (Glycosyl hydrolase, family 13, all-beta), IPR015902 (Glycoside hydrolase, family 13), IPR017853 (Glycoside hydrolase, superfamily);Glycogen debranching enzyme; contains IPR013780 (Glycosyl hydrolase, family 13, all-beta), IPR013783 (Immunoglobulin-like fold), IPR014756 (Immunoglobulin E-set), IPR015902 …
CU1NC332	GO:0015291	secondary active transmembrane transporter activity	9	molecular_function	7 out of 95 genes, 7.4%	485 out of 25600 genes, 1.9%	0.00221	0.03818	Csa5M599830.1;Csa6M319720.1;Csa3M733300.1;Csa5M599830.2;Csa3M733310.1;Csa5M605130.1;Csa1M008560.1	Alpha-glucan water dikinase; contains IPR002192 (Pyruvate phosphate dikinase, PEP/pyruvate-binding), IPR013816 (ATP-grasp fold, subdomain 2);Multidrug resistance protein MdtK; contains IPR002528 (Multi antimicrobial extrusion protein);Putative peptide/nitrate transporter; contains IPR000109 (Proton-dependent oligopeptide transporter family), IPR016196 (Major facilitator superfamily domain, genera…
CU1NC332	GO:0015198	oligopeptide transporter activity	9	molecular_function	3 out of 95 genes, 3.2%	72 out of 25600 genes, 0.3%	0.00245	0.04087	Csa3M733300.1;Csa3M733310.1;Csa1M008560.1	Putative peptide/nitrate transporter; contains IPR000109 (Proton-dependent oligopeptide transporter family), IPR016196 (Major facilitator superfamily domain, general substrate transporter);Putative peptide/nitrate transporter; contains IPR000109 (Proton-dependent oligopeptide transporter family), IPR016196 (Major facilitator superfamily domain, general substrate transporter);Probable peptide/nitr…
CU1NC332	GO:0016160	amylase activity	7	molecular_function	2 out of 95 genes, 2.1%	20 out of 25600 genes, 0.1%	0.00247	0.04417	Csa5M604330.1;Csa3M133950.1	Alpha-amylase, putative; contains IPR012850 (Alpha-amylase, C-terminal beta-sheet), IPR013780 (Glycosyl hydrolase, family 13, all-beta), IPR015902 (Glycoside hydrolase, family 13), IPR017853 (Glycoside hydrolase, superfamily);Beta-amylase; contains IPR001554 (Glycoside hydrolase, family 14), IPR017853 (Glycoside hydrolase, superfamily)
CU1NC332	GO:0005984	disaccharide metabolic process	7	biological_process	7 out of 95 genes, 7.4%	47 out of 25600 genes, 0.2%	4.31e-10	0	Csa5M604330.1;Csa3M784370.2;Csa5M322500.5;Csa5M322500.6;Csa5M322500.1;Csa3M784370.1;Csa5M149880.1	Alpha-amylase, putative; contains IPR012850 (Alpha-amylase, C-terminal beta-sheet), IPR013780 (Glycosyl hydrolase, family 13, all-beta), IPR015902 (Glycoside hydrolase, family 13), IPR017853 (Glycoside hydrolase, superfamily);Sucrose phosphatase; contains IPR006379 (HAD-superfamily hydrolase, subfamily IIB), IPR013679 (Sucrose-6-phosphate phosphohydrolase C-terminal), IPR023214 (HAD-like domain);…
CU1NC332	GO:0005985	sucrose metabolic process	8	biological_process	6 out of 95 genes, 6.3%	28 out of 25600 genes, 0.1%	7.84e-10	0	Csa5M604330.1;Csa3M784370.2;Csa5M322500.5;Csa5M322500.6;Csa5M322500.1;Csa3M784370.1	Alpha-amylase, putative; contains IPR012850 (Alpha-amylase, C-terminal beta-sheet), IPR013780 (Glycosyl hydrolase, family 13, all-beta), IPR015902 (Glycoside hydrolase, family 13), IPR017853 (Glycoside hydrolase, superfamily);Sucrose phosphatase; contains IPR006379 (HAD-superfamily hydrolase, subfamily IIB), IPR013679 (Sucrose-6-phosphate phosphohydrolase C-terminal), IPR023214 (HAD-like domain);…
CU1NC332	GO:0005975	carbohydrate metabolic process	4	biological_process	26 out of 95 genes, 27.4%	1800 out of 25600 genes, 7.0%	1.14e-09	0	Csa2M000830.2;Csa2M000830.1;Csa3M784370.2;Csa2M361680.1;Csa3M777580.1;Csa2M000830.3;Csa5M599830.1;Csa2M308370.1;Csa5M322500.5;Csa5M322500.6;Csa3M889910.1;Csa1M042620.1;Csa5M322500.1;Csa3M777580.2;Csa2M000870.1;Csa3M784370.1;Csa3M133950.1;Csa3M115050.1;Csa4M371070.1;Csa2M308370.2;Csa2M000830.4;Csa5M604330.1;Csa5M599830.2;Csa4M631570.1;Csa3M731870.1;Csa5M149880.1	Hexokinase 1; contains IPR001312 (Hexokinase);Hexokinase 1; contains IPR001312 (Hexokinase);Sucrose phosphatase; contains IPR006379 (HAD-superfamily hydrolase, subfamily IIB), IPR013679 (Sucrose-6-phosphate phosphohydrolase C-terminal), IPR023214 (HAD-like domain);Solute carrier family 2, facilitated glucose transporter member 8; contains IPR005828 (General substrate transporter), IPR016196 (Majo…
CU1NC332	GO:0009747	hexokinase-dependent signaling	10	biological_process	5 out of 95 genes, 5.3%	14 out of 25600 genes, 0.1%	1.23e-09	0	Csa2M000830.3;Csa2M000830.2;Csa2M000830.1;Csa2M000830.4;Csa2M000870.1	Hexokinase 1; contains IPR001312 (Hexokinase);Hexokinase 1; contains IPR001312 (Hexokinase);Hexokinase 1; contains IPR001312 (Hexokinase);Hexokinase 1; contains IPR001312 (Hexokinase);Hexokinase 1; contains IPR001312 (Hexokinase)
CU1NC332	GO:0044275	cellular carbohydrate catabolic process	6	biological_process	13 out of 95 genes, 13.7%	397 out of 25600 genes, 1.6%	2.72e-09	0	Csa2M000830.2;Csa2M000830.1;Csa2M308370.2;Csa2M000830.4;Csa2M000830.3;Csa5M599830.1;Csa5M604330.1;Csa2M308370.1;Csa5M599830.2;Csa3M889910.1;Csa2M000870.1;Csa3M133950.1;Csa5M149880.1	Hexokinase 1; contains IPR001312 (Hexokinase);Hexokinase 1; contains IPR001312 (Hexokinase);2,3-bisphosphoglycerate-dependent phosphoglycerate mutase; contains IPR005952 (Phosphoglycerate mutase 1);Hexokinase 1; contains IPR001312 (Hexokinase);Hexokinase 1; contains IPR001312 (Hexokinase);Alpha-glucan water dikinase; contains IPR002192 (Pyruvate phosphate dikinase, PEP/pyruvate-binding), IPR01381…
CU1NC332	GO:0044262	cellular carbohydrate metabolic process	5	biological_process	21 out of 95 genes, 22.1%	1284 out of 25600 genes, 5.0%	7.55e-09	0	Csa2M000830.2;Csa2M000830.1;Csa3M784370.2;Csa2M361680.1;Csa2M000830.3;Csa5M599830.1;Csa2M308370.1;Csa5M322500.5;Csa5M322500.6;Csa3M889910.1;Csa1M042620.1;Csa5M322500.1;Csa2M000870.1;Csa3M784370.1;Csa3M133950.1;Csa2M308370.2;Csa2M000830.4;Csa5M604330.1;Csa5M599830.2;Csa3M731870.1;Csa5M149880.1	Hexokinase 1; contains IPR001312 (Hexokinase);Hexokinase 1; contains IPR001312 (Hexokinase);Sucrose phosphatase; contains IPR006379 (HAD-superfamily hydrolase, subfamily IIB), IPR013679 (Sucrose-6-phosphate phosphohydrolase C-terminal), IPR023214 (HAD-like domain);Solute carrier family 2, facilitated glucose transporter member 8; contains IPR005828 (General substrate transporter), IPR016196 (Majo…
CU1NC332	GO:0016052	carbohydrate catabolic process	5	biological_process	13 out of 95 genes, 13.7%	493 out of 25600 genes, 1.9%	3.55e-08	0	Csa2M000830.2;Csa2M000830.1;Csa2M308370.2;Csa2M000830.4;Csa2M000830.3;Csa5M599830.1;Csa5M604330.1;Csa2M308370.1;Csa5M599830.2;Csa3M889910.1;Csa2M000870.1;Csa3M133950.1;Csa5M149880.1	Hexokinase 1; contains IPR001312 (Hexokinase);Hexokinase 1; contains IPR001312 (Hexokinase);2,3-bisphosphoglycerate-dependent phosphoglycerate mutase; contains IPR005952 (Phosphoglycerate mutase 1);Hexokinase 1; contains IPR001312 (Hexokinase);Hexokinase 1; contains IPR001312 (Hexokinase);Alpha-glucan water dikinase; contains IPR002192 (Pyruvate phosphate dikinase, PEP/pyruvate-binding), IPR01381…
CU1NC332	GO:0009311	oligosaccharide metabolic process	6	biological_process	8 out of 95 genes, 8.4%	151 out of 25600 genes, 0.6%	9.57e-08	0	Csa5M604330.1;Csa3M784370.2;Csa5M322500.5;Csa4M631570.1;Csa5M322500.6;Csa5M322500.1;Csa3M784370.1;Csa5M149880.1	Alpha-amylase, putative; contains IPR012850 (Alpha-amylase, C-terminal beta-sheet), IPR013780 (Glycosyl hydrolase, family 13, all-beta), IPR015902 (Glycoside hydrolase, family 13), IPR017853 (Glycoside hydrolase, superfamily);Sucrose phosphatase; contains IPR006379 (HAD-superfamily hydrolase, subfamily IIB), IPR013679 (Sucrose-6-phosphate phosphohydrolase C-terminal), IPR023214 (HAD-like domain);…
CU1NC332	GO:0006006	glucose metabolic process	8	biological_process	10 out of 95 genes, 10.5%	354 out of 25600 genes, 1.4%	8.03e-07	0	Csa2M000830.2;Csa2M000830.1;Csa2M308370.2;Csa2M000830.4;Csa2M361680.1;Csa5M599830.1;Csa2M000830.3;Csa2M308370.1;Csa3M889910.1;Csa2M000870.1	Hexokinase 1; contains IPR001312 (Hexokinase);Hexokinase 1; contains IPR001312 (Hexokinase);2,3-bisphosphoglycerate-dependent phosphoglycerate mutase; contains IPR005952 (Phosphoglycerate mutase 1);Hexokinase 1; contains IPR001312 (Hexokinase);Solute carrier family 2, facilitated glucose transporter member 8; contains IPR005828 (General substrate transporter), IPR016196 (Major facilitator superfa…
CU1NC332	GO:0006096	glycolysis	10	biological_process	7 out of 95 genes, 7.4%	145 out of 25600 genes, 0.6%	1.17e-06	0	Csa2M000830.3;Csa2M000830.2;Csa2M000830.1;Csa2M308370.1;Csa2M308370.2;Csa2M000830.4;Csa2M000870.1	Hexokinase 1; contains IPR001312 (Hexokinase);Hexokinase 1; contains IPR001312 (Hexokinase);Hexokinase 1; contains IPR001312 (Hexokinase);2,3-bisphosphoglycerate-dependent phosphoglycerate mutase; contains IPR005952 (Phosphoglycerate mutase 1);2,3-bisphosphoglycerate-dependent phosphoglycerate mutase; contains IPR005952 (Phosphoglycerate mutase 1);Hexokinase 1; contains IPR001312 (Hexokinase);Hex…
CU1NC332	GO:0009415	response to water	5	biological_process	15 out of 95 genes, 15.8%	922 out of 25600 genes, 3.6%	1.49e-06	0	Csa2M000830.2;Csa2M000830.1;Csa3M733300.1;Csa2M000830.4;Csa1M008560.1;Csa2M000830.3;Csa2M378530.1;Csa2M277050.1;Csa4M631570.1;Csa5M322500.5;Csa3M733310.1;Csa5M322500.6;Csa5M322500.1;Csa2M000870.1;Csa3M133950.1	Hexokinase 1; contains IPR001312 (Hexokinase);Hexokinase 1; contains IPR001312 (Hexokinase);Putative peptide/nitrate transporter; contains IPR000109 (Proton-dependent oligopeptide transporter family), IPR016196 (Major facilitator superfamily domain, general substrate transporter);Hexokinase 1; contains IPR001312 (Hexokinase);Probable peptide/nitrate transporter; contains IPR000109 (Proton-depende…
CU1NC332	GO:0009757	hexose mediated signaling	9	biological_process	5 out of 95 genes, 5.3%	59 out of 25600 genes, 0.2%	2.7e-06	0	Csa2M000830.3;Csa2M000830.2;Csa2M000830.1;Csa2M000830.4;Csa2M000870.1	Hexokinase 1; contains IPR001312 (Hexokinase);Hexokinase 1; contains IPR001312 (Hexokinase);Hexokinase 1; contains IPR001312 (Hexokinase);Hexokinase 1; contains IPR001312 (Hexokinase);Hexokinase 1; contains IPR001312 (Hexokinase)
CU1NC332	GO:0010255	glucose mediated signaling pathway	10	biological_process	5 out of 95 genes, 5.3%	59 out of 25600 genes, 0.2%	2.7e-06	0	Csa2M000830.3;Csa2M000830.2;Csa2M000830.1;Csa2M000830.4;Csa2M000870.1	Hexokinase 1; contains IPR001312 (Hexokinase);Hexokinase 1; contains IPR001312 (Hexokinase);Hexokinase 1; contains IPR001312 (Hexokinase);Hexokinase 1; contains IPR001312 (Hexokinase);Hexokinase 1; contains IPR001312 (Hexokinase)
CU1NC332	GO:0071326	cellular response to monosaccharide stimulus	7	biological_process	5 out of 95 genes, 5.3%	59 out of 25600 genes, 0.2%	2.7e-06	0	Csa2M000830.3;Csa2M000830.2;Csa2M000830.1;Csa2M000830.4;Csa2M000870.1	Hexokinase 1; contains IPR001312 (Hexokinase);Hexokinase 1; contains IPR001312 (Hexokinase);Hexokinase 1; contains IPR001312 (Hexokinase);Hexokinase 1; contains IPR001312 (Hexokinase);Hexokinase 1; contains IPR001312 (Hexokinase)
CU1NC332	GO:0071331	cellular response to hexose stimulus	8	biological_process	5 out of 95 genes, 5.3%	59 out of 25600 genes, 0.2%	2.7e-06	0	Csa2M000830.3;Csa2M000830.2;Csa2M000830.1;Csa2M000830.4;Csa2M000870.1	Hexokinase 1; contains IPR001312 (Hexokinase);Hexokinase 1; contains IPR001312 (Hexokinase);Hexokinase 1; contains IPR001312 (Hexokinase);Hexokinase 1; contains IPR001312 (Hexokinase);Hexokinase 1; contains IPR001312 (Hexokinase)
CU1NC332	GO:0071333	cellular response to glucose stimulus	9	biological_process	5 out of 95 genes, 5.3%	59 out of 25600 genes, 0.2%	2.7e-06	0	Csa2M000830.3;Csa2M000830.2;Csa2M000830.1;Csa2M000830.4;Csa2M000870.1	Hexokinase 1; contains IPR001312 (Hexokinase);Hexokinase 1; contains IPR001312 (Hexokinase);Hexokinase 1; contains IPR001312 (Hexokinase);Hexokinase 1; contains IPR001312 (Hexokinase);Hexokinase 1; contains IPR001312 (Hexokinase)
CU1NC332	GO:0005983	starch catabolic process	9	biological_process	4 out of 95 genes, 4.2%	27 out of 25600 genes, 0.1%	2.92e-06	0	Csa5M599830.1;Csa5M604330.1;Csa5M599830.2;Csa3M133950.1	Alpha-glucan water dikinase; contains IPR002192 (Pyruvate phosphate dikinase, PEP/pyruvate-binding), IPR013816 (ATP-grasp fold, subdomain 2);Alpha-amylase, putative; contains IPR012850 (Alpha-amylase, C-terminal beta-sheet), IPR013780 (Glycosyl hydrolase, family 13, all-beta), IPR015902 (Glycoside hydrolase, family 13), IPR017853 (Glycoside hydrolase, superfamily);Alpha-glucan water dikinase; con…
CU1NC332	GO:0019318	hexose metabolic process	7	biological_process	10 out of 95 genes, 10.5%	416 out of 25600 genes, 1.6%	3.4e-06	0	Csa2M000830.2;Csa2M000830.1;Csa2M308370.2;Csa2M000830.4;Csa2M361680.1;Csa5M599830.1;Csa2M000830.3;Csa2M308370.1;Csa3M889910.1;Csa2M000870.1	Hexokinase 1; contains IPR001312 (Hexokinase);Hexokinase 1; contains IPR001312 (Hexokinase);2,3-bisphosphoglycerate-dependent phosphoglycerate mutase; contains IPR005952 (Phosphoglycerate mutase 1);Hexokinase 1; contains IPR001312 (Hexokinase);Solute carrier family 2, facilitated glucose transporter member 8; contains IPR005828 (General substrate transporter), IPR016196 (Major facilitator superfa…
CU1NC332	GO:0005996	monosaccharide metabolic process	6	biological_process	11 out of 95 genes, 11.6%	517 out of 25600 genes, 2.0%	3.46e-06	0	Csa2M000830.2;Csa2M000830.1;Csa2M308370.2;Csa2M000830.4;Csa2M361680.1;Csa2M000830.3;Csa5M599830.1;Csa2M308370.1;Csa1M042620.1;Csa3M889910.1;Csa2M000870.1	Hexokinase 1; contains IPR001312 (Hexokinase);Hexokinase 1; contains IPR001312 (Hexokinase);2,3-bisphosphoglycerate-dependent phosphoglycerate mutase; contains IPR005952 (Phosphoglycerate mutase 1);Hexokinase 1; contains IPR001312 (Hexokinase);Solute carrier family 2, facilitated glucose transporter member 8; contains IPR005828 (General substrate transporter), IPR016196 (Major facilitator superfa…
CU1NC332	GO:0009413	response to flooding	6	biological_process	3 out of 95 genes, 3.2%	9 out of 25600 genes, 0.0%	4.09e-06	0	Csa5M322500.5;Csa5M322500.6;Csa5M322500.1	Sucrose synthase, putative; contains IPR012820 (Sucrose synthase, plant/cyanobacteria);Sucrose synthase, putative; contains IPR012820 (Sucrose synthase, plant/cyanobacteria);Sucrose synthase, putative; contains IPR012820 (Sucrose synthase, plant/cyanobacteria)
CU1NC332	GO:0010167	response to nitrate	5	biological_process	5 out of 95 genes, 5.3%	73 out of 25600 genes, 0.3%	7.78e-06	0	Csa3M733300.1;Csa2M308370.1;Csa2M308370.2;Csa3M733310.1;Csa1M008560.1	Putative peptide/nitrate transporter; contains IPR000109 (Proton-dependent oligopeptide transporter family), IPR016196 (Major facilitator superfamily domain, general substrate transporter);2,3-bisphosphoglycerate-dependent phosphoglycerate mutase; contains IPR005952 (Phosphoglycerate mutase 1);2,3-bisphosphoglycerate-dependent phosphoglycerate mutase; contains IPR005952 (Phosphoglycerate mutase 1…
CU1NC332	GO:0009251	glucan catabolic process	7	biological_process	5 out of 95 genes, 5.3%	75 out of 25600 genes, 0.3%	8.89e-06	0	Csa5M599830.1;Csa5M604330.1;Csa5M599830.2;Csa3M889910.1;Csa3M133950.1	Alpha-glucan water dikinase; contains IPR002192 (Pyruvate phosphate dikinase, PEP/pyruvate-binding), IPR013816 (ATP-grasp fold, subdomain 2);Alpha-amylase, putative; contains IPR012850 (Alpha-amylase, C-terminal beta-sheet), IPR013780 (Glycosyl hydrolase, family 13, all-beta), IPR015902 (Glycoside hydrolase, family 13), IPR017853 (Glycoside hydrolase, superfamily);Alpha-glucan water dikinase; con…
CU1NC332	GO:0006007	glucose catabolic process	9	biological_process	7 out of 95 genes, 7.4%	200 out of 25600 genes, 0.8%	9.88e-06	0	Csa2M000830.3;Csa2M000830.2;Csa2M000830.1;Csa2M308370.1;Csa2M308370.2;Csa2M000830.4;Csa2M000870.1	Hexokinase 1; contains IPR001312 (Hexokinase);Hexokinase 1; contains IPR001312 (Hexokinase);Hexokinase 1; contains IPR001312 (Hexokinase);2,3-bisphosphoglycerate-dependent phosphoglycerate mutase; contains IPR005952 (Phosphoglycerate mutase 1);2,3-bisphosphoglycerate-dependent phosphoglycerate mutase; contains IPR005952 (Phosphoglycerate mutase 1);Hexokinase 1; contains IPR001312 (Hexokinase);Hex…
CU1NC332	GO:0019320	hexose catabolic process	8	biological_process	7 out of 95 genes, 7.4%	212 out of 25600 genes, 0.8%	1.44e-05	0	Csa2M000830.3;Csa2M000830.2;Csa2M000830.1;Csa2M308370.1;Csa2M308370.2;Csa2M000830.4;Csa2M000870.1	Hexokinase 1; contains IPR001312 (Hexokinase);Hexokinase 1; contains IPR001312 (Hexokinase);Hexokinase 1; contains IPR001312 (Hexokinase);2,3-bisphosphoglycerate-dependent phosphoglycerate mutase; contains IPR005952 (Phosphoglycerate mutase 1);2,3-bisphosphoglycerate-dependent phosphoglycerate mutase; contains IPR005952 (Phosphoglycerate mutase 1);Hexokinase 1; contains IPR001312 (Hexokinase);Hex…
CU1NC332	GO:0046365	monosaccharide catabolic process	7	biological_process	7 out of 95 genes, 7.4%	219 out of 25600 genes, 0.9%	1.77e-05	0	Csa2M000830.3;Csa2M000830.2;Csa2M000830.1;Csa2M308370.1;Csa2M308370.2;Csa2M000830.4;Csa2M000870.1	Hexokinase 1; contains IPR001312 (Hexokinase);Hexokinase 1; contains IPR001312 (Hexokinase);Hexokinase 1; contains IPR001312 (Hexokinase);2,3-bisphosphoglycerate-dependent phosphoglycerate mutase; contains IPR005952 (Phosphoglycerate mutase 1);2,3-bisphosphoglycerate-dependent phosphoglycerate mutase; contains IPR005952 (Phosphoglycerate mutase 1);Hexokinase 1; contains IPR001312 (Hexokinase);Hex…
CU1NC332	GO:0016109	tetraterpenoid biosynthetic process	9	biological_process	4 out of 95 genes, 4.2%	42 out of 25600 genes, 0.2%	1.78e-05	0	Csa2M277050.1;Csa4M063980.1;Csa5M152820.1;Csa3M784380.1	Zeaxanthin epoxidase, chloroplastic; contains IPR008984 (SMAD/FHA domain), IPR017079 (Zeaxanthin epoxidase);Phytoene synthase protein; contains IPR002060 (Squalene/phytoene synthase);Beta-carotene hydroxylase; contains IPR006694 (Fatty acid hydroxylase);Carotenoid isomerase; contains IPR014101 (Carotene isomerase)
CU1NC332	GO:0016117	carotenoid biosynthetic process	10	biological_process	4 out of 95 genes, 4.2%	42 out of 25600 genes, 0.2%	1.78e-05	0	Csa2M277050.1;Csa4M063980.1;Csa5M152820.1;Csa3M784380.1	Zeaxanthin epoxidase, chloroplastic; contains IPR008984 (SMAD/FHA domain), IPR017079 (Zeaxanthin epoxidase);Phytoene synthase protein; contains IPR002060 (Squalene/phytoene synthase);Beta-carotene hydroxylase; contains IPR006694 (Fatty acid hydroxylase);Carotenoid isomerase; contains IPR014101 (Carotene isomerase)
CU1NC332	GO:0016137	glycoside metabolic process	5	biological_process	7 out of 95 genes, 7.4%	223 out of 25600 genes, 0.9%	1.99e-05	0	Csa5M604330.1;Csa3M784370.2;Csa5M322500.5;Csa5M322500.6;Csa5M322500.1;Csa3M784370.1;Csa5M149880.1	Alpha-amylase, putative; contains IPR012850 (Alpha-amylase, C-terminal beta-sheet), IPR013780 (Glycosyl hydrolase, family 13, all-beta), IPR015902 (Glycoside hydrolase, family 13), IPR017853 (Glycoside hydrolase, superfamily);Sucrose phosphatase; contains IPR006379 (HAD-superfamily hydrolase, subfamily IIB), IPR013679 (Sucrose-6-phosphate phosphohydrolase C-terminal), IPR023214 (HAD-like domain);…
CU1NC332	GO:0046164	alcohol catabolic process	6	biological_process	7 out of 95 genes, 7.4%	238 out of 25600 genes, 0.9%	3.03e-05	0	Csa2M000830.3;Csa2M000830.2;Csa2M000830.1;Csa2M308370.1;Csa2M308370.2;Csa2M000830.4;Csa2M000870.1	Hexokinase 1; contains IPR001312 (Hexokinase);Hexokinase 1; contains IPR001312 (Hexokinase);Hexokinase 1; contains IPR001312 (Hexokinase);2,3-bisphosphoglycerate-dependent phosphoglycerate mutase; contains IPR005952 (Phosphoglycerate mutase 1);2,3-bisphosphoglycerate-dependent phosphoglycerate mutase; contains IPR005952 (Phosphoglycerate mutase 1);Hexokinase 1; contains IPR001312 (Hexokinase);Hex…
CU1NC332	GO:0009756	carbohydrate mediated signaling	7	biological_process	6 out of 95 genes, 6.3%	167 out of 25600 genes, 0.7%	3.78e-05	0	Csa2M000830.3;Csa2M000830.2;Csa2M000830.1;Csa2M277050.1;Csa2M000830.4;Csa2M000870.1	Hexokinase 1; contains IPR001312 (Hexokinase);Hexokinase 1; contains IPR001312 (Hexokinase);Hexokinase 1; contains IPR001312 (Hexokinase);Zeaxanthin epoxidase, chloroplastic; contains IPR008984 (SMAD/FHA domain), IPR017079 (Zeaxanthin epoxidase);Hexokinase 1; contains IPR001312 (Hexokinase);Hexokinase 1; contains IPR001312 (Hexokinase)
CU1NC332	GO:0010182	sugar mediated signaling pathway	8	biological_process	6 out of 95 genes, 6.3%	167 out of 25600 genes, 0.7%	3.78e-05	0	Csa2M000830.3;Csa2M000830.2;Csa2M000830.1;Csa2M277050.1;Csa2M000830.4;Csa2M000870.1	Hexokinase 1; contains IPR001312 (Hexokinase);Hexokinase 1; contains IPR001312 (Hexokinase);Hexokinase 1; contains IPR001312 (Hexokinase);Zeaxanthin epoxidase, chloroplastic; contains IPR008984 (SMAD/FHA domain), IPR017079 (Zeaxanthin epoxidase);Hexokinase 1; contains IPR001312 (Hexokinase);Hexokinase 1; contains IPR001312 (Hexokinase)
CU1NC332	GO:0071322	cellular response to carbohydrate stimulus	6	biological_process	6 out of 95 genes, 6.3%	167 out of 25600 genes, 0.7%	3.78e-05	0	Csa2M000830.3;Csa2M000830.2;Csa2M000830.1;Csa2M277050.1;Csa2M000830.4;Csa2M000870.1	Hexokinase 1; contains IPR001312 (Hexokinase);Hexokinase 1; contains IPR001312 (Hexokinase);Hexokinase 1; contains IPR001312 (Hexokinase);Zeaxanthin epoxidase, chloroplastic; contains IPR008984 (SMAD/FHA domain), IPR017079 (Zeaxanthin epoxidase);Hexokinase 1; contains IPR001312 (Hexokinase);Hexokinase 1; contains IPR001312 (Hexokinase)
CU1NC332	GO:0005982	starch metabolic process	8	biological_process	4 out of 95 genes, 4.2%	51 out of 25600 genes, 0.2%	3.89e-05	0	Csa5M599830.1;Csa5M604330.1;Csa5M599830.2;Csa3M133950.1	Alpha-glucan water dikinase; contains IPR002192 (Pyruvate phosphate dikinase, PEP/pyruvate-binding), IPR013816 (ATP-grasp fold, subdomain 2);Alpha-amylase, putative; contains IPR012850 (Alpha-amylase, C-terminal beta-sheet), IPR013780 (Glycosyl hydrolase, family 13, all-beta), IPR015902 (Glycoside hydrolase, family 13), IPR017853 (Glycoside hydrolase, superfamily);Alpha-glucan water dikinase; con…
CU1NC332	GO:0044247	cellular polysaccharide catabolic process	7	biological_process	5 out of 95 genes, 5.3%	107 out of 25600 genes, 0.4%	4.98e-05	0.00118	Csa5M599830.1;Csa5M604330.1;Csa5M599830.2;Csa3M889910.1;Csa3M133950.1	Alpha-glucan water dikinase; contains IPR002192 (Pyruvate phosphate dikinase, PEP/pyruvate-binding), IPR013816 (ATP-grasp fold, subdomain 2);Alpha-amylase, putative; contains IPR012850 (Alpha-amylase, C-terminal beta-sheet), IPR013780 (Glycosyl hydrolase, family 13, all-beta), IPR015902 (Glycoside hydrolase, family 13), IPR017853 (Glycoside hydrolase, superfamily);Alpha-glucan water dikinase; con…
[truncated: 6,616 more rows]
