# Supplementary material for: Genome-Wide Identification, Characterization and Evolutionary Analysis of Long Intergenic Noncoding RNAs in Cucumber
Source: PLoS One. 2015 Mar 23;10(3):e0121800. doi: 10.1371/journal.pone.0121800 (PMC4370693; doi:10.1371/journal.pone.0121800)
Supplement: S6 Table — (XLS) [file pone.0121800.s010.xls]

## Sheet: Sheet1
S6 Table. The functions of overlapping lincRNAs predicted through the module-based method
Module Number: 1
LincRNA ID:
CU6NC2712
CU4NC1816
CU6NC2919
CU1NC355
CU6NC2710
CU6NC2656
CU7NC3061
CU6NC2906
CU3NC1347
CU5NC2328
CU3NC1391
CU5NC2014
CU3NC1105
CU3NC1282
CU2NC636
CU6NC2711
CU3NC1522
CU6NC2843
CU1NC165
Predicted Functions:
GO ID	GO term	GO level	GO Type	Cluster frequency	Genome frequency of use	Raw P-value	Corrected P-value	Genes annotated to the term (seperated by “;”)	Genes function annotated to the term (seperated by “;”)
GO:0016491	oxidoreductase activity	5	molecular_function	126 out of 529 genes, 23.8%	2488 out of 25600 genes, 9.7%	8.06e-22	0	Csa6M012820.1;Csa6M516740.2;Csa3M180200.1;Csa2M421020.1;Csa5M000010.1;Csa6M504560.1;Csa7M320050.1;Csa4M377160.1;Csa6M516740.1;Csa7M071700.1;Csa3M824730.1;Csa2M069700.1;Csa2M361840.1;Csa6M500640.1;Csa2M000640.1;Csa6M083540.1;Csa6M004480.1;Csa6M216410.1;Csa7M322060.1;Csa1M572420.1;Csa5M190500.1;Csa7M253820.1;Csa4M288080.1;Csa6M525600.1;Csa4M287530.1;Csa6M525580.1;Csa1M619390.1;Csa5M644580.1;Csa7M25…	Laccase, putative; contains IPR017761 (Laccase);Flavoprotein wrbA, putative; contains IPR005025 (NADPH-dependent FMN reductase), IPR010089 (Flavoprotein WrbA);Sorbitol dehydrogenase-like protein; contains IPR011032 (GroES-like);Peroxidase 3, putative; contains IPR010255 (Haem peroxidase);Subtilisin-like serine protease; contains IPR015500 (Peptidase S8, subtilisin-related), IPR023828 (Peptidase S…
GO:0020037	heme binding	5	molecular_function	42 out of 529 genes, 7.9%	458 out of 25600 genes, 1.8%	7.6e-16	0	Csa2M421020.1;Csa2M069200.1;Csa6M504560.1;Csa6M013940.1;Csa4M377160.1;Csa2M069700.1;Csa3M011850.1;Csa2M361840.1;Csa4M285810.1;Csa6M083540.1;Csa3M903510.1;Csa4M285790.1;Csa6M216410.1;Csa3M736970.1;Csa2M235100.1;Csa2M271470.1;Csa3M829250.1;Csa7M061710.1;Csa4M285750.1;Csa3M825090.1;Csa1M619390.1;Csa3M852630.1;Csa5M644580.1;Csa7M428910.1;Csa1M528600.1;Csa1M595860.1;Csa6M507230.1;Csa2M346020.1;Csa2M42…	Peroxidase 3, putative; contains IPR010255 (Haem peroxidase);Cytochrome P450 cinnamate 4-hydroxylase; contains IPR001128 (Cytochrome P450);Peroxidase 72, putative; contains IPR010255 (Haem peroxidase);Peroxidase; contains IPR010255 (Haem peroxidase);Nitrate reductase; contains IPR001834 (NADH:cytochrome b5 reductase (CBR)), IPR008335 (Eukaryotic molybdopterin oxidoreductase), IPR014756 (Immunoglo…
GO:0046906	tetrapyrrole binding	4	molecular_function	42 out of 529 genes, 7.9%	482 out of 25600 genes, 1.9%	4.54e-15	0	Csa2M421020.1;Csa2M069200.1;Csa6M504560.1;Csa6M013940.1;Csa4M377160.1;Csa2M069700.1;Csa3M011850.1;Csa2M361840.1;Csa4M285810.1;Csa6M083540.1;Csa3M903510.1;Csa4M285790.1;Csa6M216410.1;Csa3M736970.1;Csa2M235100.1;Csa2M271470.1;Csa3M829250.1;Csa7M061710.1;Csa4M285750.1;Csa3M825090.1;Csa1M619390.1;Csa3M852630.1;Csa5M644580.1;Csa7M428910.1;Csa1M528600.1;Csa1M595860.1;Csa6M507230.1;Csa2M346020.1;Csa2M42…	Peroxidase 3, putative; contains IPR010255 (Haem peroxidase);Cytochrome P450 cinnamate 4-hydroxylase; contains IPR001128 (Cytochrome P450);Peroxidase 72, putative; contains IPR010255 (Haem peroxidase);Peroxidase; contains IPR010255 (Haem peroxidase);Nitrate reductase; contains IPR001834 (NADH:cytochrome b5 reductase (CBR)), IPR008335 (Eukaryotic molybdopterin oxidoreductase), IPR014756 (Immunoglo…
GO:0004601	peroxidase activity	7	molecular_function	24 out of 529 genes, 4.5%	156 out of 25600 genes, 0.6%	1.88e-14	0	Csa4M285750.1;Csa2M421020.1;Csa6M504560.1;Csa6M013940.1;Csa1M569450.1;Csa6M507230.1;Csa2M346020.1;Csa4M285810.1;Csa6M083540.1;Csa4M285790.1;Csa5M529950.1;Csa6M216410.1;Csa2M235100.1;Csa3M736970.1;Csa7M058560.1;Csa2M235600.1;Csa2M271470.1;Csa3M829250.1;Csa5M608020.1;Csa4M050170.1;Csa3M904120.1;Csa4M045010.1;Csa7M061710.1;Csa1M533650.1	Peroxidase; contains IPR010255 (Haem peroxidase);Peroxidase 3, putative; contains IPR010255 (Haem peroxidase);Peroxidase 72, putative; contains IPR010255 (Haem peroxidase);Peroxidase; contains IPR010255 (Haem peroxidase);Respiratory burst oxidase, putative; contains IPR000778 (Cytochrome b245, heavy chain), IPR011992 (EF-hand-like domain), IPR013130 (Ferric reductase transmembrane component-like …
GO:0016684	oxidoreductase activity, acting on peroxide as acceptor	6	molecular_function	24 out of 529 genes, 4.5%	156 out of 25600 genes, 0.6%	1.88e-14	0	Csa4M285750.1;Csa2M421020.1;Csa6M504560.1;Csa6M013940.1;Csa1M569450.1;Csa6M507230.1;Csa2M346020.1;Csa4M285810.1;Csa6M083540.1;Csa4M285790.1;Csa5M529950.1;Csa6M216410.1;Csa2M235100.1;Csa3M736970.1;Csa7M058560.1;Csa2M235600.1;Csa2M271470.1;Csa3M829250.1;Csa5M608020.1;Csa4M050170.1;Csa3M904120.1;Csa4M045010.1;Csa7M061710.1;Csa1M533650.1	Peroxidase; contains IPR010255 (Haem peroxidase);Peroxidase 3, putative; contains IPR010255 (Haem peroxidase);Peroxidase 72, putative; contains IPR010255 (Haem peroxidase);Peroxidase; contains IPR010255 (Haem peroxidase);Respiratory burst oxidase, putative; contains IPR000778 (Cytochrome b245, heavy chain), IPR011992 (EF-hand-like domain), IPR013130 (Ferric reductase transmembrane component-like …
GO:0005506	iron ion binding	7	molecular_function	55 out of 529 genes, 10.4%	884 out of 25600 genes, 3.5%	3.94e-13	0	Csa2M421020.1;Csa2M069200.1;Csa2M023910.1;Csa6M504560.1;Csa6M013940.1;Csa4M377160.1;Csa2M069700.1;Csa1M569450.1;Csa3M011850.1;Csa2M361840.1;Csa4M288090.1;Csa4M285810.1;Csa2M000640.1;Csa6M083540.1;Csa3M903510.1;Csa2M373590.1;Csa4M285790.1;Csa6M216410.1;Csa3M736970.1;Csa2M235100.1;Csa2M271470.1;Csa3M829250.1;Csa4M050170.1;Csa4M288080.1;Csa4M287540.1;Csa7M061710.1;Csa4M287530.1;Csa4M285750.1;Csa4M28…	Peroxidase 3, putative; contains IPR010255 (Haem peroxidase);Cytochrome P450 cinnamate 4-hydroxylase; contains IPR001128 (Cytochrome P450);Lipoxygenase; contains IPR000907 (Lipoxygenase);Peroxidase 72, putative; contains IPR010255 (Haem peroxidase);Peroxidase; contains IPR010255 (Haem peroxidase);Nitrate reductase; contains IPR001834 (NADH:cytochrome b5 reductase (CBR)), IPR008335 (Eukaryotic mol…
GO:0008447	L-ascorbate oxidase activity	8	molecular_function	12 out of 529 genes, 2.3%	36 out of 25600 genes, 0.1%	4.27e-12	0	Csa6M012820.1;Csa4M308480.2;Csa6M500640.2;Csa3M175700.1;Csa1M533470.1;Csa4M308480.1;Csa3M734150.1;Csa7M018770.1;Csa3M734120.1;Csa6M500640.1;Csa6M009490.1;Csa3M732490.1	Laccase, putative; contains IPR017761 (Laccase);Laccase 1a; contains IPR017761 (Laccase);Ascorbate oxidase; contains IPR017760 (L-ascorbate oxidase, plants);Laccase-2; contains IPR008972 (Cupredoxin);Laccase, putative; contains IPR017761 (Laccase);Laccase 1a; contains IPR017761 (Laccase);Laccase; contains IPR017761 (Laccase);Laccase-like protein; contains IPR008972 (Cupredoxin);Laccase, putative;…
GO:0008471	laccase activity		molecular_function	12 out of 529 genes, 2.3%	36 out of 25600 genes, 0.1%	4.27e-12	0	Csa6M012820.1;Csa4M308480.2;Csa6M500640.2;Csa3M175700.1;Csa1M533470.1;Csa4M308480.1;Csa3M734150.1;Csa7M018770.1;Csa3M734120.1;Csa6M500640.1;Csa6M009490.1;Csa3M732490.1	Laccase, putative; contains IPR017761 (Laccase);Laccase 1a; contains IPR017761 (Laccase);Ascorbate oxidase; contains IPR017760 (L-ascorbate oxidase, plants);Laccase-2; contains IPR008972 (Cupredoxin);Laccase, putative; contains IPR017761 (Laccase);Laccase 1a; contains IPR017761 (Laccase);Laccase; contains IPR017761 (Laccase);Laccase-like protein; contains IPR008972 (Cupredoxin);Laccase, putative;…
GO:0016209	antioxidant activity	2	molecular_function	24 out of 529 genes, 4.5%	200 out of 25600 genes, 0.8%	4.83e-12	0	Csa4M285750.1;Csa2M421020.1;Csa6M504560.1;Csa6M013940.1;Csa1M569450.1;Csa6M507230.1;Csa2M346020.1;Csa4M285810.1;Csa6M083540.1;Csa4M285790.1;Csa5M529950.1;Csa6M216410.1;Csa2M235100.1;Csa3M736970.1;Csa7M058560.1;Csa2M235600.1;Csa2M271470.1;Csa3M829250.1;Csa5M608020.1;Csa4M050170.1;Csa3M904120.1;Csa4M045010.1;Csa7M061710.1;Csa1M533650.1	Peroxidase; contains IPR010255 (Haem peroxidase);Peroxidase 3, putative; contains IPR010255 (Haem peroxidase);Peroxidase 72, putative; contains IPR010255 (Haem peroxidase);Peroxidase; contains IPR010255 (Haem peroxidase);Respiratory burst oxidase, putative; contains IPR000778 (Cytochrome b245, heavy chain), IPR011992 (EF-hand-like domain), IPR013130 (Ferric reductase transmembrane component-like …
GO:0016682	oxidoreductase activity, acting on diphenols and related substances as donors, oxygen as acceptor	7	molecular_function	12 out of 529 genes, 2.3%	42 out of 25600 genes, 0.2%	3.37e-11	0	Csa6M012820.1;Csa4M308480.2;Csa6M500640.2;Csa3M175700.1;Csa1M533470.1;Csa4M308480.1;Csa3M734150.1;Csa7M018770.1;Csa3M734120.1;Csa6M500640.1;Csa6M009490.1;Csa3M732490.1	Laccase, putative; contains IPR017761 (Laccase);Laccase 1a; contains IPR017761 (Laccase);Ascorbate oxidase; contains IPR017760 (L-ascorbate oxidase, plants);Laccase-2; contains IPR008972 (Cupredoxin);Laccase, putative; contains IPR017761 (Laccase);Laccase 1a; contains IPR017761 (Laccase);Laccase; contains IPR017761 (Laccase);Laccase-like protein; contains IPR008972 (Cupredoxin);Laccase, putative;…
GO:0016679	oxidoreductase activity, acting on diphenols and related substances as donors	6	molecular_function	12 out of 529 genes, 2.3%	57 out of 25600 genes, 0.2%	1.62e-09	0	Csa6M012820.1;Csa4M308480.2;Csa6M500640.2;Csa3M175700.1;Csa1M533470.1;Csa4M308480.1;Csa3M734150.1;Csa7M018770.1;Csa3M734120.1;Csa6M500640.1;Csa6M009490.1;Csa3M732490.1	Laccase, putative; contains IPR017761 (Laccase);Laccase 1a; contains IPR017761 (Laccase);Ascorbate oxidase; contains IPR017760 (L-ascorbate oxidase, plants);Laccase-2; contains IPR008972 (Cupredoxin);Laccase, putative; contains IPR017761 (Laccase);Laccase 1a; contains IPR017761 (Laccase);Laccase; contains IPR017761 (Laccase);Laccase-like protein; contains IPR008972 (Cupredoxin);Laccase, putative;…
GO:0004497	monooxygenase activity	6	molecular_function	26 out of 529 genes, 4.9%	334 out of 25600 genes, 1.3%	8.86e-09	0	Csa3M119580.1;Csa1M619390.1;Csa3M825090.1;Csa3M852630.1;Csa5M644580.1;Csa2M069200.1;Csa7M428910.1;Csa6M124040.2;Csa6M120420.1;Csa1M528600.1;Csa2M069700.1;Csa7M430250.1;Csa1M595860.1;Csa3M011850.1;Csa2M425750.1;CsaUNM000040.1;Csa2M361840.1;Csa3M853170.1;Csa7M430240.1;Csa7M430230.1;Csa3M903510.1;Csa3M710200.1;Csa4M646170.1;Csa1M038950.1;Csa6M124040.1;Csa2M068700.1	Dopamine beta-monooxygenase, putative; contains IPR004877 (Cytochrome b561, eukaryote), IPR005018 (DOMON domain);Cytochrome P450, putative; contains IPR001128 (Cytochrome P450);Cytochrome P450; contains IPR001128 (Cytochrome P450);Cytochrome P450, putative; contains IPR001128 (Cytochrome P450);Cytochrome P450, putative; contains IPR001128 (Cytochrome P450);Cytochrome P450 cinnamate 4-hydroxylase;…
GO:0016705	oxidoreductase activity, acting on paired donors, with incorporation or reduction of molecular oxygen	6	molecular_function	28 out of 529 genes, 5.3%	428 out of 25600 genes, 1.7%	9.92e-08	0	Csa3M119580.1;Csa1M619390.1;Csa3M825090.1;Csa3M852630.1;Csa5M644580.1;Csa2M069200.1;Csa7M428910.1;Csa6M124040.2;Csa6M120420.1;Csa1M528600.1;Csa2M069700.1;Csa7M413380.1;Csa6M523390.1;Csa1M595860.1;Csa3M011850.1;Csa2M425750.1;Csa2M009620.1;CsaUNM000040.1;Csa2M361840.1;Csa3M853170.1;Csa6M004480.1;Csa3M903510.1;Csa4M646170.1;Csa1M038950.1;Csa3M829250.1;Csa6M075200.1;Csa6M124040.1;Csa2M068700.1	Dopamine beta-monooxygenase, putative; contains IPR004877 (Cytochrome b561, eukaryote), IPR005018 (DOMON domain);Cytochrome P450, putative; contains IPR001128 (Cytochrome P450);Cytochrome P450; contains IPR001128 (Cytochrome P450);Cytochrome P450, putative; contains IPR001128 (Cytochrome P450);Cytochrome P450, putative; contains IPR001128 (Cytochrome P450);Cytochrome P450 cinnamate 4-hydroxylase;…
GO:0016710	trans-cinnamate 4-monooxygenase activity	8	molecular_function	7 out of 529 genes, 1.3%	22 out of 25600 genes, 0.1%	2.01e-07	0	Csa2M069700.1;Csa1M619390.1;Csa3M852630.1;CsaUNM000040.1;Csa2M069200.1;Csa2M068700.1;Csa3M853170.1	Cytochrome P450 cinnamate 4-hydroxylase; contains IPR001128 (Cytochrome P450);Cytochrome P450, putative; contains IPR001128 (Cytochrome P450);Cytochrome P450, putative; contains IPR001128 (Cytochrome P450);Cytochrome P450 cinnamate 4-hydroxylase; contains IPR001128 (Cytochrome P450);Cytochrome P450 cinnamate 4-hydroxylase; contains IPR001128 (Cytochrome P450);Cytochrome P450 cinnamate 4-hydroxyla…
GO:0016709	oxidoreductase activity, acting on paired donors, with incorporation or reduction of molecular oxygen, NADH or NADPH as one donor, and incorporation of one atom of oxygen	7	molecular_function	18 out of 529 genes, 3.4%	214 out of 25600 genes, 0.8%	5.6e-07	0	Csa1M619390.1;Csa3M852630.1;Csa5M644580.1;Csa2M069200.1;Csa7M428910.1;Csa6M124040.2;Csa6M120420.1;Csa2M069700.1;Csa1M595860.1;Csa3M011850.1;Csa2M425750.1;CsaUNM000040.1;Csa2M361840.1;Csa3M853170.1;Csa3M903510.1;Csa1M038950.1;Csa6M124040.1;Csa2M068700.1	Cytochrome P450, putative; contains IPR001128 (Cytochrome P450);Cytochrome P450, putative; contains IPR001128 (Cytochrome P450);Cytochrome P450, putative; contains IPR001128 (Cytochrome P450);Cytochrome P450 cinnamate 4-hydroxylase; contains IPR001128 (Cytochrome P450);Cytochrome P450; contains IPR001128 (Cytochrome P450);Dimethylaniline monooxygenase, putative; contains IPR020946 (Flavin monooxy…
GO:0009055	electron carrier activity	2	molecular_function	33 out of 529 genes, 6.2%	612 out of 25600 genes, 2.4%	6.42e-07	0	Csa2M069200.1;Csa1M348440.1;Csa4M377160.1;Csa2M069700.1;Csa1M569450.1;Csa2M369150.1;Csa3M889930.1;Csa3M011850.1;Csa2M361840.1;Csa3M903510.1;Csa3M214590.1;Csa4M050170.1;Csa5M190500.1;Csa7M007820.1;Csa5M167140.1;Csa3M825090.1;Csa1M619390.1;Csa3M852630.1;Csa5M644580.1;Csa2M423580.1;Csa7M428910.1;Csa1M528600.1;Csa1M595860.1;Csa2M009620.1;Csa2M425750.1;CsaUNM000040.1;Csa3M853170.1;Csa2M006860.1;Csa4M6…	Cytochrome P450 cinnamate 4-hydroxylase; contains IPR001128 (Cytochrome P450);Blue copper protein, putative; contains IPR008972 (Cupredoxin);Nitrate reductase; contains IPR001834 (NADH:cytochrome b5 reductase (CBR)), IPR008335 (Eukaryotic molybdopterin oxidoreductase), IPR014756 (Immunoglobulin E-set), IPR017938 (Riboflavin synthase-like beta-barrel);Cytochrome P450 cinnamate 4-hydroxylase; conta…
GO:0016701	oxidoreductase activity, acting on single donors with incorporation of molecular oxygen	6	molecular_function	18 out of 529 genes, 3.4%	232 out of 25600 genes, 0.9%	1.8e-06	0	Csa4M287530.1;Csa4M286980.1;Csa2M023910.1;Csa7M430250.1;Csa7M413380.1;Csa6M523390.1;Csa2M009620.1;Csa4M288090.1;Csa2M000640.1;Csa7M430240.1;Csa6M004480.1;Csa2M373590.1;Csa7M430230.1;Csa3M710200.1;Csa6M106700.1;Csa3M829250.1;Csa4M288080.1;Csa4M287540.1	Lipoxygenase; contains IPR000907 (Lipoxygenase), IPR008976 (Lipase/lipooxygenase, PLAT/LH2), IPR027433 (Lipoxygenase, domain 3);Lipoxygenase; contains IPR000907 (Lipoxygenase), IPR027433 (Lipoxygenase, domain 3);Lipoxygenase; contains IPR000907 (Lipoxygenase);4-coumarate:CoA ligase; contains IPR000873 (AMP-dependent synthetase/ligase), IPR025110 (Domain of unknown function DUF4009);Gibberellin 2-…
GO:0046872	metal ion binding	5	molecular_function	157 out of 529 genes, 29.7%	5443 out of 25600 genes, 21.3%	2.66e-06	0	Csa6M507250.1;Csa6M012820.1;Csa1M348440.1;Csa5M000010.1;Csa7M320050.1;Csa7M071700.1;Csa2M069700.1;Csa1M160590.1;Csa2M000640.1;Csa6M083540.1;Csa6M004480.1;Csa7M322060.1;Csa5M190500.1;Csa4M288080.1;Csa6M000690.1;Csa5M612850.1;Csa5M167140.1;Csa4M287530.1;Csa2M423580.1;Csa7M336540.1;Csa3M150100.1;Csa2M000520.1;Csa2M070320.1;CsaUNM000040.1;Csa5M609820.1;Csa4M008840.1;Csa6M500640.2;Csa4M646170.1;Csa3M1…	Probable aspartic protease; contains IPR001461 (Peptidase A1), IPR021109 (Aspartic peptidase);Laccase, putative; contains IPR017761 (Laccase);Blue copper protein, putative; contains IPR008972 (Cupredoxin);Subtilisin-like serine protease; contains IPR015500 (Peptidase S8, subtilisin-related), IPR023828 (Peptidase S8, subtilisin, Ser-active site);Alcohol dehydrogenase; contains IPR002085 (Alcohol d…
GO:0046914	transition metal ion binding	6	molecular_function	124 out of 529 genes, 23.4%	4065 out of 25600 genes, 15.9%	3.16e-06	0	Csa6M012820.1;Csa3M180200.1;Csa2M421020.1;Csa1M348440.1;Csa6M504560.1;Csa7M320050.1;Csa4M377160.1;Csa7M071700.1;Csa2M069700.1;Csa1M160590.1;Csa2M361840.1;Csa4M111590.1;Csa3M153750.1;Csa2M000640.1;Csa6M083540.1;Csa2M365080.1;Csa3M238150.1;Csa6M216410.1;Csa7M322060.1;Csa5M190500.1;Csa4M288080.1;Csa2M404980.1;Csa5M167140.1;Csa6M525600.1;Csa1M071810.1;Csa4M287530.1;Csa4M652110.1;Csa6M525580.1;Csa1M61…	Laccase, putative; contains IPR017761 (Laccase);Sorbitol dehydrogenase-like protein; contains IPR011032 (GroES-like);Peroxidase 3, putative; contains IPR010255 (Haem peroxidase);Blue copper protein, putative; contains IPR008972 (Cupredoxin);Peroxidase 72, putative; contains IPR010255 (Haem peroxidase);Alcohol dehydrogenase; contains IPR002085 (Alcohol dehydrogenase superfamily, zinc-type), IPR011…
GO:0043169	cation binding	4	molecular_function	161 out of 529 genes, 30.4%	5632 out of 25600 genes, 22.0%	3.19e-06	0	Csa6M507250.1;Csa6M012820.1;Csa3M822330.1;Csa1M348440.1;Csa5M000010.1;Csa7M320050.1;Csa7M071700.1;Csa2M069700.1;Csa1M160590.1;Csa2M000640.1;Csa6M083540.1;Csa6M004480.1;Csa1M267230.1;Csa7M322060.1;Csa5M190500.1;Csa4M288080.1;Csa4M044980.1;Csa6M000690.1;Csa5M612850.1;Csa5M167140.1;Csa4M287530.1;Csa2M423580.1;Csa7M336540.1;Csa3M150100.1;Csa2M000520.1;Csa2M070320.1;CsaUNM000040.1;Csa5M609820.1;Csa4M0…	Probable aspartic protease; contains IPR001461 (Peptidase A1), IPR021109 (Aspartic peptidase);Laccase, putative; contains IPR017761 (Laccase);Beta-glucosidase; contains IPR001360 (Glycoside hydrolase, family 1), IPR017853 (Glycoside hydrolase, superfamily);Blue copper protein, putative; contains IPR008972 (Cupredoxin);Subtilisin-like serine protease; contains IPR015500 (Peptidase S8, subtilisin-r…
GO:0043167	ion binding	3	molecular_function	161 out of 529 genes, 30.4%	5641 out of 25600 genes, 22.0%	3.52e-06	0	Csa6M507250.1;Csa6M012820.1;Csa3M822330.1;Csa1M348440.1;Csa5M000010.1;Csa7M320050.1;Csa7M071700.1;Csa2M069700.1;Csa1M160590.1;Csa2M000640.1;Csa6M083540.1;Csa6M004480.1;Csa1M267230.1;Csa7M322060.1;Csa5M190500.1;Csa4M288080.1;Csa4M044980.1;Csa6M000690.1;Csa5M612850.1;Csa5M167140.1;Csa4M287530.1;Csa2M423580.1;Csa7M336540.1;Csa3M150100.1;Csa2M000520.1;Csa2M070320.1;CsaUNM000040.1;Csa5M609820.1;Csa4M0…	Probable aspartic protease; contains IPR001461 (Peptidase A1), IPR021109 (Aspartic peptidase);Laccase, putative; contains IPR017761 (Laccase);Beta-glucosidase; contains IPR001360 (Glycoside hydrolase, family 1), IPR017853 (Glycoside hydrolase, superfamily);Blue copper protein, putative; contains IPR008972 (Cupredoxin);Subtilisin-like serine protease; contains IPR015500 (Peptidase S8, subtilisin-r…
GO:0031320	hexitol dehydrogenase activity	7	molecular_function	5 out of 529 genes, 0.9%	14 out of 25600 genes, 0.1%	6.34e-06	0	Csa7M071700.1;Csa2M299950.1;Csa3M180200.1;Csa7M007820.1;Csa3M180210.1	Cinnamyl alcohol dehydrogenase; contains IPR002085 (Alcohol dehydrogenase superfamily, zinc-type), IPR016040 (NAD(P)-binding domain), IPR020843 (Polyketide synthase, enoylreductase);Alcohol dehydrogenase, putative; contains IPR002085 (Alcohol dehydrogenase superfamily, zinc-type), IPR016040 (NAD(P)-binding domain), IPR020843 (Polyketide synthase, enoylreductase);Sorbitol dehydrogenase-like protei…
GO:0033907	beta-D-fucosidase activity	7	molecular_function	6 out of 529 genes, 1.1%	24 out of 25600 genes, 0.1%	7.42e-06	0	Csa7M428990.2;Csa3M822330.1;Csa1M611270.1;Csa3M822330.2;Csa1M612830.1;Csa7M428990.1	Beta-glucosidase; contains IPR001360 (Glycoside hydrolase, family 1), IPR017853 (Glycoside hydrolase, superfamily);Beta-glucosidase; contains IPR001360 (Glycoside hydrolase, family 1), IPR017853 (Glycoside hydrolase, superfamily);Beta-glucosidase; contains IPR001360 (Glycoside hydrolase, family 1), IPR017853 (Glycoside hydrolase, superfamily);Beta-glucosidase; contains IPR001360 (Glycoside hydrol…
GO:0047701	beta-L-arabinosidase activity	7	molecular_function	6 out of 529 genes, 1.1%	24 out of 25600 genes, 0.1%	7.42e-06	0	Csa7M428990.2;Csa3M822330.1;Csa1M611270.1;Csa3M822330.2;Csa1M612830.1;Csa7M428990.1	Beta-glucosidase; contains IPR001360 (Glycoside hydrolase, family 1), IPR017853 (Glycoside hydrolase, superfamily);Beta-glucosidase; contains IPR001360 (Glycoside hydrolase, family 1), IPR017853 (Glycoside hydrolase, superfamily);Beta-glucosidase; contains IPR001360 (Glycoside hydrolase, family 1), IPR017853 (Glycoside hydrolase, superfamily);Beta-glucosidase; contains IPR001360 (Glycoside hydrol…
GO:0005507	copper ion binding	7	molecular_function	16 out of 529 genes, 3.0%	209 out of 25600 genes, 0.8%	7.96e-06	0	Csa6M012820.1;Csa3M129660.1;Csa1M348440.1;Csa2M423580.1;Csa2M369150.1;Csa3M889930.1;Csa5M154210.1;Csa3M734120.1;Csa6M009490.1;Csa2M006860.1;Csa3M214590.1;Csa3M214580.1;Csa3M175700.1;Csa3M734150.1;Csa7M018770.1;Csa5M167140.1	Laccase, putative; contains IPR017761 (Laccase);Adenosylhomocysteinase; contains IPR000043 (Adenosylhomocysteinase), IPR016040 (NAD(P)-binding domain);Blue copper protein, putative; contains IPR008972 (Cupredoxin);Blue copper protein; contains IPR008972 (Cupredoxin);Blue copper protein, putative; contains IPR008972 (Cupredoxin);Blue copper protein, putative; contains IPR008972 (Cupredoxin);Potass…
GO:0004338	glucan 1,3-beta-glucosidase activity	9	molecular_function	6 out of 529 genes, 1.1%	26 out of 25600 genes, 0.1%	1.22e-05	0	Csa7M428990.2;Csa3M822330.1;Csa1M611270.1;Csa3M822330.2;Csa1M612830.1;Csa7M428990.1	Beta-glucosidase; contains IPR001360 (Glycoside hydrolase, family 1), IPR017853 (Glycoside hydrolase, superfamily);Beta-glucosidase; contains IPR001360 (Glycoside hydrolase, family 1), IPR017853 (Glycoside hydrolase, superfamily);Beta-glucosidase; contains IPR001360 (Glycoside hydrolase, family 1), IPR017853 (Glycoside hydrolase, superfamily);Beta-glucosidase; contains IPR001360 (Glycoside hydrol…
GO:0005509	calcium ion binding	6	molecular_function	36 out of 529 genes, 6.8%	821 out of 25600 genes, 3.2%	2.14e-05	0.00074	Csa6M507250.1;Csa2M421020.1;Csa1M024230.1;Csa5M000010.1;Csa6M504560.1;Csa6M013940.1;Csa1M569450.1;Csa4M182280.1;Csa1M569110.1;Csa4M285810.1;Csa6M083540.1;Csa4M285790.1;Csa6M216410.1;Csa6M538660.1;Csa3M736970.1;Csa2M235100.1;Csa2M271470.1;Csa4M050170.1;Csa6M000690.1;CsaUNM013090.1;Csa7M061710.1;Csa4M285750.1;Csa6M507230.1;Csa2M346020.1;Csa2M009620.1;Csa2M354760.1;Csa5M529950.1;Csa7M058560.1;Csa2M2…	Probable aspartic protease; contains IPR001461 (Peptidase A1), IPR021109 (Aspartic peptidase);Peroxidase 3, putative; contains IPR010255 (Haem peroxidase);Putative receptor-like protein kinase; contains IPR011009 (Protein kinase-like domain), IPR013320 (Concanavalin A-like lectin/glucanase, subgroup);Subtilisin-like serine protease; contains IPR015500 (Peptidase S8, subtilisin-related), IPR023828…
GO:0003824	catalytic activity	3	molecular_function	271 out of 529 genes, 51.2%	10926 out of 25600 genes, 42.7%	3.88e-05	0.00286	Csa6M507250.1;Csa6M448140.1;Csa7M071700.1;Csa6M004480.1;Csa1M267230.1;Csa2M408970.1;Csa2M176700.1;Csa5M190500.1;Csa6M000690.1;Csa4M287530.1;Csa3M081360.2;Csa7M253820.2;Csa6M497390.1;Csa7M336540.1;Csa3M133890.1;Csa4M082380.1;Csa6M516600.1;Csa3M814320.1;Csa3M838140.1;Csa2M350350.1;Csa6M500640.2;Csa4M652090.1;Csa6M508020.1;Csa3M175700.1;Csa3M175720.1;Csa4M045010.1;Csa1M539330.1;Csa4M455680.1;Csa3M14…	Probable aspartic protease; contains IPR001461 (Peptidase A1), IPR021109 (Aspartic peptidase);Glutamine synthetase; contains IPR008147 (Glutamine synthetase, beta-Grasp), IPR014746 (Glutamine synthetase/guanido kinase, catalytic domain);Cinnamyl alcohol dehydrogenase; contains IPR002085 (Alcohol dehydrogenase superfamily, zinc-type), IPR016040 (NAD(P)-binding domain), IPR020843 (Polyketide syntha…
GO:0016165	lipoxygenase activity	8	molecular_function	7 out of 529 genes, 1.3%	46 out of 25600 genes, 0.2%	4.11e-05	0.00276	Csa4M287530.1;Csa4M288080.1;Csa4M286980.1;Csa4M287540.1;Csa3M829250.1;Csa4M288090.1;Csa2M023910.1	Lipoxygenase; contains IPR000907 (Lipoxygenase), IPR008976 (Lipase/lipooxygenase, PLAT/LH2), IPR027433 (Lipoxygenase, domain 3);Lipoxygenase; contains IPR000907 (Lipoxygenase), IPR008976 (Lipase/lipooxygenase, PLAT/LH2), IPR027433 (Lipoxygenase, domain 3);Lipoxygenase; contains IPR000907 (Lipoxygenase), IPR027433 (Lipoxygenase, domain 3);Lipoxygenase; contains IPR013819 (Lipoxygenase, C-terminal)…
GO:0080079	cellobiose glucosidase activity	9	molecular_function	5 out of 529 genes, 0.9%	20 out of 25600 genes, 0.1%	4.43e-05	0.00267	Csa7M428990.2;Csa1M611270.1;Csa3M852490.1;Csa1M612830.1;Csa7M428990.1	Beta-glucosidase; contains IPR001360 (Glycoside hydrolase, family 1), IPR017853 (Glycoside hydrolase, superfamily);Beta-glucosidase; contains IPR001360 (Glycoside hydrolase, family 1), IPR017853 (Glycoside hydrolase, superfamily);Beta-glucosidase; contains IPR001360 (Glycoside hydrolase, family 1), IPR017853 (Glycoside hydrolase, superfamily);Beta-glucosidase; contains IPR001360 (Glycoside hydrol…
GO:0016566	specific transcriptional repressor activity		molecular_function	11 out of 529 genes, 2.1%	128 out of 25600 genes, 0.5%	7.3e-05	0.00323	Csa5M152790.1;Csa3M386830.1;Csa6M107870.1;Csa6M538700.1;Csa3M134010.1;Csa3M782710.1;Csa4M645320.1;Csa5M160120.1;Csa2M174670.1;Csa6M136580.1;Csa5M646750.1	MYB transcription factor; contains IPR009057 (Homeodomain-like);Putative MYB transcription factor; contains IPR009057 (Homeodomain-like);NAC domain-containing protein, putative; contains IPR003441 (No apical meristem (NAM) protein);Transcription factor Myb; contains IPR009057 (Homeodomain-like);MYB transcription factor; contains IPR009057 (Homeodomain-like);Nuclear transcription factor Y subunit …
GO:0016166	phytoene dehydrogenase activity	7	molecular_function	5 out of 529 genes, 0.9%	23 out of 25600 genes, 0.1%	9.14e-05	0.00438	Csa4M287530.1;Csa4M288080.1;Csa4M286980.1;Csa4M287540.1;Csa4M288090.1	Lipoxygenase; contains IPR000907 (Lipoxygenase), IPR008976 (Lipase/lipooxygenase, PLAT/LH2), IPR027433 (Lipoxygenase, domain 3);Lipoxygenase; contains IPR000907 (Lipoxygenase), IPR008976 (Lipase/lipooxygenase, PLAT/LH2), IPR027433 (Lipoxygenase, domain 3);Lipoxygenase; contains IPR000907 (Lipoxygenase), IPR027433 (Lipoxygenase, domain 3);Lipoxygenase; contains IPR013819 (Lipoxygenase, C-terminal)…
GO:0033799	myricetin 3'-O-methyltransferase activity	8	molecular_function	4 out of 529 genes, 0.8%	13 out of 25600 genes, 0.1%	0.00011	0.00485	Csa3M046220.1;Csa6M128650.1;Csa4M091880.1;Csa7M018720.1	O-methyltransferase-like protein; contains IPR001077 (O-methyltransferase, family 2);O-methyltransferase, putative; contains IPR016461 (Caffeate O-methyltransferase (COMT) family);Caffeic acid O-methyltransferase; contains IPR016461 (Caffeate O-methyltransferase (COMT) family);O-methyltransferase, putative; contains IPR016461 (Caffeate O-methyltransferase (COMT) family)
GO:0047763	caffeate O-methyltransferase activity	8	molecular_function	4 out of 529 genes, 0.8%	13 out of 25600 genes, 0.1%	0.00011	0.00471	Csa3M046220.1;Csa6M128650.1;Csa4M091880.1;Csa7M018720.1	O-methyltransferase-like protein; contains IPR001077 (O-methyltransferase, family 2);O-methyltransferase, putative; contains IPR016461 (Caffeate O-methyltransferase (COMT) family);Caffeic acid O-methyltransferase; contains IPR016461 (Caffeate O-methyltransferase (COMT) family);O-methyltransferase, putative; contains IPR016461 (Caffeate O-methyltransferase (COMT) family)
GO:0004565	beta-galactosidase activity	8	molecular_function	7 out of 529 genes, 1.3%	55 out of 25600 genes, 0.2%	0.00013	0.00514	Csa7M428990.2;Csa3M822330.1;Csa4M044980.1;Csa1M611270.1;Csa3M822330.2;Csa1M612830.1;Csa7M428990.1	Beta-glucosidase; contains IPR001360 (Glycoside hydrolase, family 1), IPR017853 (Glycoside hydrolase, superfamily);Beta-glucosidase; contains IPR001360 (Glycoside hydrolase, family 1), IPR017853 (Glycoside hydrolase, superfamily);Beta-galactosidase; contains IPR001944 (Glycoside hydrolase, family 35), IPR017853 (Glycoside hydrolase, superfamily);Beta-glucosidase; contains IPR001360 (Glycoside hyd…
GO:0080081	4-methylumbelliferyl-beta-D-glucopyranoside beta-glucosidase activity	9	molecular_function	4 out of 529 genes, 0.8%	14 out of 25600 genes, 0.1%	0.00015	0.005	Csa7M428990.2;Csa3M852490.1;Csa1M612830.1;Csa7M428990.1	Beta-glucosidase; contains IPR001360 (Glycoside hydrolase, family 1), IPR017853 (Glycoside hydrolase, superfamily);Beta-glucosidase; contains IPR001360 (Glycoside hydrolase, family 1), IPR017853 (Glycoside hydrolase, superfamily);Beta-glucosidase; contains IPR001360 (Glycoside hydrolase, family 1), IPR017853 (Glycoside hydrolase, superfamily);Beta-glucosidase; contains IPR001360 (Glycoside hydrol…
GO:0080082	esculin beta-glucosidase activity	9	molecular_function	4 out of 529 genes, 0.8%	14 out of 25600 genes, 0.1%	0.00015	0.00486	Csa7M428990.2;Csa3M852490.1;Csa1M612830.1;Csa7M428990.1	Beta-glucosidase; contains IPR001360 (Glycoside hydrolase, family 1), IPR017853 (Glycoside hydrolase, superfamily);Beta-glucosidase; contains IPR001360 (Glycoside hydrolase, family 1), IPR017853 (Glycoside hydrolase, superfamily);Beta-glucosidase; contains IPR001360 (Glycoside hydrolase, family 1), IPR017853 (Glycoside hydrolase, superfamily);Beta-glucosidase; contains IPR001360 (Glycoside hydrol…
GO:0046526	D-xylulose reductase activity	8	molecular_function	3 out of 529 genes, 0.6%	6 out of 25600 genes, 0.0%	0.00016	0.00474	Csa3M180200.1;Csa7M007820.1;Csa3M180210.1	Sorbitol dehydrogenase-like protein; contains IPR011032 (GroES-like);NADP-dependent D-sorbitol-6-phosphate dehydrogenase; contains IPR001395 (Aldo/keto reductase), IPR023210 (NADP-dependent oxidoreductase domain);L-threonine 3-dehydrogenase; contains IPR002085 (Alcohol dehydrogenase superfamily, zinc-type), IPR011032 (GroES-like), IPR013149 (Alcohol dehydrogenase, C-terminal), IPR016040 (NAD(P)-b…
GO:0043225	anion transmembrane-transporting ATPase activity	18	molecular_function	8 out of 529 genes, 1.5%	77 out of 25600 genes, 0.3%	0.00019	0.00513	Csa3M736560.1;Csa2M433930.1;Csa6M450940.1;Csa2M074200.1;Csa3M814320.1;Csa2M074190.1;Csa5M585950.1;Csa3M446120.1	ABC transporter G family member; contains IPR013525 (ABC-2 type transporter), IPR027417 (P-loop containing nucleoside triphosphate hydrolase);Pleiotropic drug resistance ABC transporter family protein; contains IPR013525 (ABC-2 type transporter), IPR013581 (Plant PDR ABC transporter associated), IPR027417 (P-loop containing nucleoside triphosphate hydrolase);ABC transporter G family member; conta…
GO:0019137	thioglucosidase activity	7	molecular_function	4 out of 529 genes, 0.8%	15 out of 25600 genes, 0.1%	0.0002	0.005	Csa3M822330.1;Csa1M611270.1;Csa3M822330.2;Csa7M428990.1	Beta-glucosidase; contains IPR001360 (Glycoside hydrolase, family 1), IPR017853 (Glycoside hydrolase, superfamily);Beta-glucosidase; contains IPR001360 (Glycoside hydrolase, family 1), IPR017853 (Glycoside hydrolase, superfamily);Beta-glucosidase; contains IPR001360 (Glycoside hydrolase, family 1), IPR017853 (Glycoside hydrolase, superfamily);Beta-glucosidase; contains IPR001360 (Glycoside hydrol…
GO:0015925	galactosidase activity	7	molecular_function	7 out of 529 genes, 1.3%	60 out of 25600 genes, 0.2%	0.00023	0.00488	Csa7M428990.2;Csa3M822330.1;Csa4M044980.1;Csa1M611270.1;Csa3M822330.2;Csa1M612830.1;Csa7M428990.1	Beta-glucosidase; contains IPR001360 (Glycoside hydrolase, family 1), IPR017853 (Glycoside hydrolase, superfamily);Beta-glucosidase; contains IPR001360 (Glycoside hydrolase, family 1), IPR017853 (Glycoside hydrolase, superfamily);Beta-galactosidase; contains IPR001944 (Glycoside hydrolase, family 35), IPR017853 (Glycoside hydrolase, superfamily);Beta-glucosidase; contains IPR001360 (Glycoside hyd…
GO:0030755	quercetin 3-O-methyltransferase activity	8	molecular_function	4 out of 529 genes, 0.8%	16 out of 25600 genes, 0.1%	0.00026	0.00571	Csa3M046220.1;Csa6M128650.1;Csa4M091880.1;Csa7M018720.1	O-methyltransferase-like protein; contains IPR001077 (O-methyltransferase, family 2);O-methyltransferase, putative; contains IPR016461 (Caffeate O-methyltransferase (COMT) family);Caffeic acid O-methyltransferase; contains IPR016461 (Caffeate O-methyltransferase (COMT) family);O-methyltransferase, putative; contains IPR016461 (Caffeate O-methyltransferase (COMT) family)
GO:0047668	amygdalin beta-glucosidase activity	9	molecular_function	4 out of 529 genes, 0.8%	16 out of 25600 genes, 0.1%	0.00026	0.00558	Csa7M428990.2;Csa3M852490.1;Csa1M612830.1;Csa7M428990.1	Beta-glucosidase; contains IPR001360 (Glycoside hydrolase, family 1), IPR017853 (Glycoside hydrolase, superfamily);Beta-glucosidase; contains IPR001360 (Glycoside hydrolase, family 1), IPR017853 (Glycoside hydrolase, superfamily);Beta-glucosidase; contains IPR001360 (Glycoside hydrolase, family 1), IPR017853 (Glycoside hydrolase, superfamily);Beta-glucosidase; contains IPR001360 (Glycoside hydrol…
GO:0016702	oxidoreductase activity, acting on single donors with incorporation of molecular oxygen, incorporation of two atoms of oxygen	7	molecular_function	13 out of 529 genes, 2.5%	202 out of 25600 genes, 0.8%	0.00031	0.00682	Csa4M287530.1;Csa6M004480.1;Csa2M373590.1;Csa4M286980.1;Csa6M106700.1;Csa3M829250.1;Csa2M023910.1;Csa4M288080.1;Csa4M287540.1;Csa7M413380.1;Csa6M523390.1;Csa2M009620.1;Csa4M288090.1	Lipoxygenase; contains IPR000907 (Lipoxygenase), IPR008976 (Lipase/lipooxygenase, PLAT/LH2), IPR027433 (Lipoxygenase, domain 3);Gibberellin 20-oxidase, putative; contains IPR005123 (Oxoglutarate/iron-dependent dioxygenase), IPR026992 (Non-haem dioxygenase N-terminal domain), IPR027443 (Isopenicillin N synthase-like);Putative uncharacterized protein MAX4-1; contains IPR004294 (Carotenoid oxygenase…
GO:0051213	dioxygenase activity	6	molecular_function	13 out of 529 genes, 2.5%	205 out of 25600 genes, 0.8%	0.00036	0.00844	Csa4M287530.1;Csa6M004480.1;Csa2M373590.1;Csa4M286980.1;Csa6M106700.1;Csa3M829250.1;Csa2M023910.1;Csa4M288080.1;Csa4M287540.1;Csa7M413380.1;Csa6M523390.1;Csa2M009620.1;Csa4M288090.1	Lipoxygenase; contains IPR000907 (Lipoxygenase), IPR008976 (Lipase/lipooxygenase, PLAT/LH2), IPR027433 (Lipoxygenase, domain 3);Gibberellin 20-oxidase, putative; contains IPR005123 (Oxoglutarate/iron-dependent dioxygenase), IPR026992 (Non-haem dioxygenase N-terminal domain), IPR027443 (Isopenicillin N synthase-like);Putative uncharacterized protein MAX4-1; contains IPR004294 (Carotenoid oxygenase…
GO:0045735	nutrient reservoir activity	2	molecular_function	6 out of 529 genes, 1.1%	47 out of 25600 genes, 0.2%	0.00039	0.00826	CsaUNM024810.1;Csa1M662790.1;Csa6M525580.1;Csa6M525590.1;Csa2M000740.1;Csa6M525600.1	Germin-like protein; contains IPR001929 (Germin);Germin-like protein 1; contains IPR001929 (Germin);Germin-like protein 1; contains IPR001929 (Germin);Germin-like protein 3; contains IPR001929 (Germin);Acid phosphatase-like protein; contains IPR005519 (Acid phosphatase (Class B)), IPR023214 (HAD-like domain);Germin-like protein 5; contains IPR001929 (Germin)
GO:0016174	NAD(P)H oxidase activity	8	molecular_function	4 out of 529 genes, 0.8%	19 out of 25600 genes, 0.1%	0.00054	0.01447	Csa1M569450.1;Csa5M529950.1;Csa3M829250.1;Csa4M050170.1	Respiratory burst oxidase, putative; contains IPR000778 (Cytochrome b245, heavy chain), IPR011992 (EF-hand-like domain), IPR013130 (Ferric reductase transmembrane component-like domain), IPR017938 (Riboflavin synthase-like beta-barrel);Respiratory burst oxidase, putative; contains IPR000778 (Cytochrome b245, heavy chain), IPR011992 (EF-hand-like domain), IPR013130 (Ferric reductase transmembrane …
GO:0045289	luciferin monooxygenase activity	7	molecular_function	4 out of 529 genes, 0.8%	19 out of 25600 genes, 0.1%	0.00054	0.01417	Csa7M430230.1;Csa3M710200.1;Csa7M430250.1;Csa7M430240.1	4-coumarate:CoA ligase; contains IPR000873 (AMP-dependent synthetase/ligase), IPR025110 (Domain of unknown function DUF4009);p-coumarate:CoA ligase 1; contains IPR000873 (AMP-dependent synthetase/ligase), IPR025110 (Domain of unknown function DUF4009);4-coumarate:CoA ligase; contains IPR000873 (AMP-dependent synthetase/ligase), IPR025110 (Domain of unknown function DUF4009);4-coumarate:CoA ligase…
GO:0047077	Photinus-luciferin 4-monooxygenase (ATP-hydrolyzing) activity	8	molecular_function	4 out of 529 genes, 0.8%	19 out of 25600 genes, 0.1%	0.00054	0.01388	Csa7M430230.1;Csa3M710200.1;Csa7M430250.1;Csa7M430240.1	4-coumarate:CoA ligase; contains IPR000873 (AMP-dependent synthetase/ligase), IPR025110 (Domain of unknown function DUF4009);p-coumarate:CoA ligase 1; contains IPR000873 (AMP-dependent synthetase/ligase), IPR025110 (Domain of unknown function DUF4009);4-coumarate:CoA ligase; contains IPR000873 (AMP-dependent synthetase/ligase), IPR025110 (Domain of unknown function DUF4009);4-coumarate:CoA ligase…
GO:0050664	oxidoreductase activity, acting on NADH or NADPH, with oxygen as acceptor	7	molecular_function	4 out of 529 genes, 0.8%	19 out of 25600 genes, 0.1%	0.00054	0.0136	Csa1M569450.1;Csa5M529950.1;Csa3M829250.1;Csa4M050170.1	Respiratory burst oxidase, putative; contains IPR000778 (Cytochrome b245, heavy chain), IPR011992 (EF-hand-like domain), IPR013130 (Ferric reductase transmembrane component-like domain), IPR017938 (Riboflavin synthase-like beta-barrel);Respiratory burst oxidase, putative; contains IPR000778 (Cytochrome b245, heavy chain), IPR011992 (EF-hand-like domain), IPR013130 (Ferric reductase transmembrane …
GO:0050660	FAD binding	6	molecular_function	13 out of 529 genes, 2.5%	217 out of 25600 genes, 0.8%	0.00062	0.01373	Csa1M541370.1;Csa1M540350.1;Csa5M529950.1;Csa1M038950.1;Csa1M537480.1;Csa4M050170.1;Csa6M124040.2;Csa6M120420.1;Csa4M377160.1;Csa5M175820.1;Csa1M569450.1;Csa6M124040.1;Csa1M539330.1	Reticuline oxidase, putative; contains IPR012951 (Berberine/berberine-like);Reticuline oxidase; contains IPR012951 (Berberine/berberine-like);Respiratory burst oxidase, putative; contains IPR000778 (Cytochrome b245, heavy chain), IPR011992 (EF-hand-like domain), IPR013130 (Ferric reductase transmembrane component-like domain), IPR017938 (Riboflavin synthase-like beta-barrel);Flavin-containing mon…
GO:0050468	reticuline oxidase activity	8	molecular_function	4 out of 529 genes, 0.8%	20 out of 25600 genes, 0.1%	0.00067	0.01423	Csa1M541370.1;Csa1M540350.1;Csa1M539330.1;Csa1M537480.1	Reticuline oxidase, putative; contains IPR012951 (Berberine/berberine-like);Reticuline oxidase; contains IPR012951 (Berberine/berberine-like);Reticuline oxidase, putative; contains IPR012951 (Berberine/berberine-like);Reticuline oxidase, putative; contains IPR012951 (Berberine/berberine-like)
GO:0016621	cinnamoyl-CoA reductase activity	8	molecular_function	3 out of 529 genes, 0.6%	9 out of 25600 genes, 0.0%	0.00067	0.01396	Csa3M715370.1;Csa3M717880.1;Csa3M717870.1	Cinnamoyl-CoA reductase 4; contains IPR001509 (NAD-dependent epimerase/dehydratase), IPR016040 (NAD(P)-binding domain);Cinnamoyl CoA reductase; contains IPR016040 (NAD(P)-binding domain);Cinnamoyl CoA reductase; contains IPR001509 (NAD-dependent epimerase/dehydratase), IPR016040 (NAD(P)-binding domain)
GO:0008509	anion transmembrane transporter activity	10	molecular_function	14 out of 529 genes, 2.6%	254 out of 25600 genes, 1.0%	0.00088	0.01407	Csa1M058680.1;Csa3M736560.1;Csa2M433930.1;Csa1M097690.1;Csa6M450940.1;Csa4M303040.1;Csa2M175170.1;Csa5M585950.1;Csa3M446120.1;Csa2M074200.1;Csa5M647280.1;Csa3M112250.1;Csa3M814320.1;Csa2M074190.1	Putative retroelement pol polyprotein;ABC transporter G family member; contains IPR013525 (ABC-2 type transporter), IPR027417 (P-loop containing nucleoside triphosphate hydrolase);Pleiotropic drug resistance ABC transporter family protein; contains IPR013525 (ABC-2 type transporter), IPR013581 (Plant PDR ABC transporter associated), IPR027417 (P-loop containing nucleoside triphosphate hydrolase);…
GO:0015293	symporter activity	10	molecular_function	15 out of 529 genes, 2.8%	285 out of 25600 genes, 1.1%	0.00094	0.01382	Csa4M303040.1;Csa2M175170.1;Csa7M253820.2;Csa7M253820.1;Csa3M149300.1;Csa5M615820.1;Csa5M647280.1;Csa6M008070.1;Csa4M000670.1;Csa3M112250.1;Csa1M444350.1;Csa4M470690.1;Csa1M058660.1;Csa5M150970.1;Csa5M608430.1	Putative peptide/nitrate transporter; contains IPR000109 (Proton-dependent oligopeptide transporter family), IPR016196 (Major facilitator superfamily domain, general substrate transporter);Inorganic phosphate transporter, putative; contains IPR005828 (General substrate transporter), IPR016196 (Major facilitator superfamily domain, general substrate transporter);Sugar transporter, putative; contai…
GO:0008194	UDP-glycosyltransferase activity	6	molecular_function	17 out of 529 genes, 3.2%	350 out of 25600 genes, 1.4%	0.00107	0.01536	Csa2M357330.1;Csa1M470270.1;Csa6M497390.1;Csa7M336540.1;Csa1M597800.1;Csa2M070320.1;Csa3M129590.1;Csa7M073510.1;Csa7M063980.1;Csa6M088080.1;Csa7M051400.1;Csa6M498430.1;Csa3M736900.1;Csa4M007660.1;Csa7M063990.1;Csa5M184810.1;Csa6M497900.1	Glycogenin, putative; contains IPR002495 (Glycosyl transferase, family 8);Cellulose synthase A1; contains IPR005150 (Cellulose synthase), IPR013083 (Zinc finger, RING/FYVE/PHD-type), IPR017896 (4Fe-4S ferredoxin-type, iron-sulpur binding domain);UDP-glycosyltransferase 1; contains IPR002213 (UDP-glucuronosyl/UDP-glucosyltransferase);Sterol 3-beta-glucosyltransferase; contains IPR002213 (UDP-glucu…
GO:0035251	UDP-glucosyltransferase activity	8	molecular_function	13 out of 529 genes, 2.5%	231 out of 25600 genes, 0.9%	0.0011	0.01509	Csa7M063980.1;Csa6M088080.1;Csa7M051400.1;Csa2M357330.1;Csa6M498430.1;Csa1M470270.1;Csa6M497390.1;Csa7M336540.1;Csa1M597800.1;Csa7M063990.1;Csa2M070320.1;Csa6M497900.1;Csa7M073510.1	UDP-glycosyltransferase 1; contains IPR002213 (UDP-glucuronosyl/UDP-glucosyltransferase);Cellulose synthase; contains IPR005150 (Cellulose synthase), IPR013083 (Zinc finger, RING/FYVE/PHD-type);UDP-glycosyltransferase 74 F1; contains IPR002213 (UDP-glucuronosyl/UDP-glucosyltransferase);Glycogenin, putative; contains IPR002495 (Glycosyl transferase, family 8);UDP-glycosyltransferase 1; contains IP…
GO:0016207	4-coumarate-CoA ligase activity	7	molecular_function	4 out of 529 genes, 0.8%	23 out of 25600 genes, 0.1%	0.00116	0.01621	Csa7M430230.1;Csa3M710200.1;Csa7M430250.1;Csa7M430240.1	4-coumarate:CoA ligase; contains IPR000873 (AMP-dependent synthetase/ligase), IPR025110 (Domain of unknown function DUF4009);p-coumarate:CoA ligase 1; contains IPR000873 (AMP-dependent synthetase/ligase), IPR025110 (Domain of unknown function DUF4009);4-coumarate:CoA ligase; contains IPR000873 (AMP-dependent synthetase/ligase), IPR025110 (Domain of unknown function DUF4009);4-coumarate:CoA ligase…
GO:0016841	ammonia-lyase activity	6	molecular_function	4 out of 529 genes, 0.8%	23 out of 25600 genes, 0.1%	0.00116	0.01593	Csa6M446280.1;Csa6M446290.1;Csa6M448730.1;Csa6M445750.1	Phenylalanine ammonia-lyase; contains IPR001106 (Aromatic amino acid lyase), IPR008948 (L-Aspartase-like), IPR024083 (Fumarase/histidase, N-terminal);Phenylalanine ammonia-lyase; contains IPR001106 (Aromatic amino acid lyase), IPR023144 (Phenylalanine ammonia-lyase, shielding domain), IPR024083 (Fumarase/histidase, N-terminal);Threonine dehydratase; contains IPR001721 (Threonine dehydratase, C-te…
GO:0016713	oxidoreductase activity, acting on paired donors, with incorporation or reduction of molecular oxygen, reduced iron-sulfur protein as one donor, and incorporation of one atom of oxygen	7	molecular_function	5 out of 529 genes, 0.9%	39 out of 25600 genes, 0.2%	0.00119	0.01567	Csa1M528600.1;Csa3M825090.1;Csa1M595860.1;Csa5M644580.1;Csa2M361840.1	Cytochrome P450, putative; contains IPR001128 (Cytochrome P450);Cytochrome P450; contains IPR001128 (Cytochrome P450);Cytochrome P450, putative; contains IPR001128 (Cytochrome P450);Cytochrome P450, putative; contains IPR001128 (Cytochrome P450);Cytochrome P450, putative; contains IPR001128 (Cytochrome P450)
GO:0050625	2-hydroxy-1,4-benzoquinone reductase activity	8	molecular_function	2 out of 529 genes, 0.4%	3 out of 25600 genes, 0.0%	0.00126	0.02164	Csa6M516740.1;Csa6M516740.2	Flavoprotein wrbA, putative; contains IPR005025 (NADPH-dependent FMN reductase), IPR010089 (Flavoprotein WrbA);Flavoprotein wrbA, putative; contains IPR005025 (NADPH-dependent FMN reductase), IPR010089 (Flavoprotein WrbA)
GO:0015415	phosphate transmembrane-transporting ATPase activity	19	molecular_function	3 out of 529 genes, 0.6%	11 out of 25600 genes, 0.0%	0.00127	0.02194	Csa2M074200.1;Csa2M074190.1;Csa5M585950.1	Lipid A export ATP-binding/permease protein MsbA; contains IPR011527 (ABC transporter, transmembrane domain, type 1), IPR027417 (P-loop containing nucleoside triphosphate hydrolase);Lipid A export ATP-binding/permease protein MsbA; contains IPR011527 (ABC transporter, transmembrane domain, type 1), IPR027417 (P-loop containing nucleoside triphosphate hydrolase);Lipid A export ATP-binding/permease…
GO:0047807	cytokinin 7-beta-glucosyltransferase activity	9	molecular_function	6 out of 529 genes, 1.1%	59 out of 25600 genes, 0.2%	0.00134	0.02254	Csa7M063980.1;Csa7M051400.1;Csa6M497900.1;Csa6M498430.1;Csa6M497390.1;Csa7M073510.1	UDP-glycosyltransferase 1; contains IPR002213 (UDP-glucuronosyl/UDP-glucosyltransferase);UDP-glycosyltransferase 74 F1; contains IPR002213 (UDP-glucuronosyl/UDP-glucosyltransferase);UDP-glycosyltransferase 1; contains IPR002213 (UDP-glucuronosyl/UDP-glucosyltransferase);UDP-glycosyltransferase 1; contains IPR002213 (UDP-glucuronosyl/UDP-glucosyltransferase);UDP-glycosyltransferase 1; contains IPR…
GO:0046992	oxidoreductase activity, acting on X-H and Y-H to form an X-Y bond	6	molecular_function	4 out of 529 genes, 0.8%	24 out of 25600 genes, 0.1%	0.00137	0.02281	Csa1M541370.1;Csa1M540350.1;Csa1M539330.1;Csa1M537480.1	Reticuline oxidase, putative; contains IPR012951 (Berberine/berberine-like);Reticuline oxidase; contains IPR012951 (Berberine/berberine-like);Reticuline oxidase, putative; contains IPR012951 (Berberine/berberine-like);Reticuline oxidase, putative; contains IPR012951 (Berberine/berberine-like)
GO:0046993	oxidoreductase activity, acting on X-H and Y-H to form an X-Y bond, with oxygen as acceptor	7	molecular_function	4 out of 529 genes, 0.8%	24 out of 25600 genes, 0.1%	0.00137	0.02246	Csa1M541370.1;Csa1M540350.1;Csa1M539330.1;Csa1M537480.1	Reticuline oxidase, putative; contains IPR012951 (Berberine/berberine-like);Reticuline oxidase; contains IPR012951 (Berberine/berberine-like);Reticuline oxidase, putative; contains IPR012951 (Berberine/berberine-like);Reticuline oxidase, putative; contains IPR012951 (Berberine/berberine-like)
GO:0046527	glucosyltransferase activity	7	molecular_function	13 out of 529 genes, 2.5%	240 out of 25600 genes, 0.9%	0.00156	0.02333	Csa7M063980.1;Csa6M088080.1;Csa7M051400.1;Csa2M357330.1;Csa6M498430.1;Csa1M470270.1;Csa6M497390.1;Csa7M336540.1;Csa1M597800.1;Csa7M063990.1;Csa2M070320.1;Csa6M497900.1;Csa7M073510.1	UDP-glycosyltransferase 1; contains IPR002213 (UDP-glucuronosyl/UDP-glucosyltransferase);Cellulose synthase; contains IPR005150 (Cellulose synthase), IPR013083 (Zinc finger, RING/FYVE/PHD-type);UDP-glycosyltransferase 74 F1; contains IPR002213 (UDP-glucuronosyl/UDP-glucosyltransferase);Glycogenin, putative; contains IPR002495 (Glycosyl transferase, family 8);UDP-glycosyltransferase 1; contains IP…
GO:0008061	chitin binding	4	molecular_function	5 out of 529 genes, 0.9%	42 out of 25600 genes, 0.2%	0.00167	0.02478	Csa6M507520.1;Csa3M166220.1;Csa6M508020.1;Csa2M010390.1;Csa1M267230.1	Chitinase; contains IPR016283 (Glycoside hydrolase, family 19), IPR023346 (Lysozyme-like domain);Chitinase-like protein; contains IPR016283 (Glycoside hydrolase, family 19), IPR023346 (Lysozyme-like domain);Chitinase; contains IPR016283 (Glycoside hydrolase, family 19), IPR023346 (Lysozyme-like domain);Wound-induced protein WIN1; contains IPR014733 (Barwin-like endoglucanase);Chitinase, putative;…
GO:0005199	structural constituent of cell wall	3	molecular_function	3 out of 529 genes, 0.6%	12 out of 25600 genes, 0.0%	0.00167	0.02676	Csa4M291360.1;Csa7M304870.1;Csa6M058200.1	Unknown protein; contains IPR006706 (Extensin repeat);Unknown protein;Unknown protein
GO:0004567	beta-mannosidase activity	8	molecular_function	4 out of 529 genes, 0.8%	26 out of 25600 genes, 0.1%	0.00187	0.02928	Csa7M428990.2;Csa3M852490.1;Csa1M612830.1;Csa7M428990.1	Beta-glucosidase; contains IPR001360 (Glycoside hydrolase, family 1), IPR017853 (Glycoside hydrolase, superfamily);Beta-glucosidase; contains IPR001360 (Glycoside hydrolase, family 1), IPR017853 (Glycoside hydrolase, superfamily);Beta-glucosidase; contains IPR001360 (Glycoside hydrolase, family 1), IPR017853 (Glycoside hydrolase, superfamily);Beta-glucosidase; contains IPR001360 (Glycoside hydrol…
GO:0016211	ammonia ligase activity	7	molecular_function	4 out of 529 genes, 0.8%	26 out of 25600 genes, 0.1%	0.00187	0.02886	Csa6M448140.1;Csa6M446280.1;Csa6M446290.1;Csa6M445750.1	Glutamine synthetase; contains IPR008147 (Glutamine synthetase, beta-Grasp), IPR014746 (Glutamine synthetase/guanido kinase, catalytic domain);Phenylalanine ammonia-lyase; contains IPR001106 (Aromatic amino acid lyase), IPR008948 (L-Aspartase-like), IPR024083 (Fumarase/histidase, N-terminal);Phenylalanine ammonia-lyase; contains IPR001106 (Aromatic amino acid lyase), IPR023144 (Phenylalanine ammo…
GO:0016880	acid-ammonia (or amide) ligase activity	6	molecular_function	4 out of 529 genes, 0.8%	26 out of 25600 genes, 0.1%	0.00187	0.02845	Csa6M448140.1;Csa6M446280.1;Csa6M446290.1;Csa6M445750.1	Glutamine synthetase; contains IPR008147 (Glutamine synthetase, beta-Grasp), IPR014746 (Glutamine synthetase/guanido kinase, catalytic domain);Phenylalanine ammonia-lyase; contains IPR001106 (Aromatic amino acid lyase), IPR008948 (L-Aspartase-like), IPR024083 (Fumarase/histidase, N-terminal);Phenylalanine ammonia-lyase; contains IPR001106 (Aromatic amino acid lyase), IPR023144 (Phenylalanine ammo…
GO:0004499	flavin-containing monooxygenase activity	8	molecular_function	4 out of 529 genes, 0.8%	27 out of 25600 genes, 0.1%	0.00216	0.03306	Csa6M120420.1;Csa1M038950.1;Csa6M124040.1;Csa6M124040.2	Dimethylaniline monooxygenase, putative; contains IPR020946 (Flavin monooxygenase-like);Flavin-containing monooxygenase family protein; contains IPR020946 (Flavin monooxygenase-like);Dimethylaniline monooxygenase, putative; contains IPR020946 (Flavin monooxygenase-like);Dimethylaniline monooxygenase, putative; contains IPR020946 (Flavin monooxygenase-like)
GO:0050662	coenzyme binding	4	molecular_function	24 out of 529 genes, 4.5%	612 out of 25600 genes, 2.4%	0.00225	0.0326	Csa1M540350.1;Csa6M516740.2;Csa3M180200.1;Csa6M124040.2;Csa6M120420.1;Csa4M377160.1;Csa3M715370.1;Csa6M516740.1;Csa5M175820.1;Csa1M569450.1;Csa3M717880.1;Csa3M717870.1;Csa3M011850.1;Csa5M072680.1;Csa2M000640.1;Csa1M541370.1;Csa5M529950.1;Csa1M038950.1;Csa4M050170.1;Csa1M537480.1;Csa6M124040.1;Csa1M539330.1;Csa1M655920.1;Csa3M180210.1	Reticuline oxidase; contains IPR012951 (Berberine/berberine-like);Flavoprotein wrbA, putative; contains IPR005025 (NADPH-dependent FMN reductase), IPR010089 (Flavoprotein WrbA);Sorbitol dehydrogenase-like protein; contains IPR011032 (GroES-like);Dimethylaniline monooxygenase, putative; contains IPR020946 (Flavin monooxygenase-like);Dimethylaniline monooxygenase, putative; contains IPR020946 (Flav…
GO:0022804	active transmembrane transporter activity	8	molecular_function	30 out of 529 genes, 5.7%	831 out of 25600 genes, 3.2%	0.0024	0.03243	Csa3M736560.1;Csa2M175170.1;Csa7M253820.2;Csa5M585950.1;Csa3M149300.1;Csa2M074200.1;Csa6M008070.1;Csa3M180310.1;Csa3M112250.1;Csa1M444350.1;Csa5M154210.1;Csa1M569110.1;Csa3M814320.1;Csa1M058660.1;Csa5M608430.1;Csa2M433930.1;Csa6M450940.1;Csa4M303040.1;Csa1M009610.1;Csa4M050260.1;Csa2M000800.1;Csa3M446120.1;Csa7M253820.1;Csa5M615820.1;Csa5M647280.1;Csa4M000670.1;Csa4M470690.1;Csa3M902330.1;Csa2M07…	ABC transporter G family member; contains IPR013525 (ABC-2 type transporter), IPR027417 (P-loop containing nucleoside triphosphate hydrolase);Inorganic phosphate transporter, putative; contains IPR005828 (General substrate transporter), IPR016196 (Major facilitator superfamily domain, general substrate transporter);Sugar transporter, putative; contains IPR005828 (General substrate transporter), I…
GO:0004015	adenosylmethionine-8-amino-7-oxononanoate transaminase activity	7	molecular_function	2 out of 529 genes, 0.4%	4 out of 25600 genes, 0.0%	0.00248	0.03867	Csa4M056840.1;Csa4M618430.1	Aminotransferase; contains IPR005814 (Aminotransferase class-III), IPR015424 (Pyridoxal phosphate-dependent transferase);Aminotransferase; contains IPR005814 (Aminotransferase class-III), IPR015424 (Pyridoxal phosphate-dependent transferase)
GO:0016223	beta-alanine-pyruvate transaminase activity	7	molecular_function	2 out of 529 genes, 0.4%	4 out of 25600 genes, 0.0%	0.00248	0.03816	Csa4M056840.1;Csa4M618430.1	Aminotransferase; contains IPR005814 (Aminotransferase class-III), IPR015424 (Pyridoxal phosphate-dependent transferase);Aminotransferase; contains IPR005814 (Aminotransferase class-III), IPR015424 (Pyridoxal phosphate-dependent transferase)
GO:0015172	acidic amino acid transmembrane transporter activity	14	molecular_function	5 out of 529 genes, 0.9%	46 out of 25600 genes, 0.2%	0.00252	0.03844	Csa5M615820.1;Csa6M008070.1;Csa4M470690.1;Csa5M150970.1;Csa5M608430.1	Lysine histidine transporter; contains IPR013057 (Amino acid transporter, transmembrane);Lysine/histidine transporter; contains IPR013057 (Amino acid transporter, transmembrane);Amino acid permease; contains IPR013057 (Amino acid transporter, transmembrane);Lysine histidine transporter; contains IPR013057 (Amino acid transporter, transmembrane);Lysine/histidine transporter; contains IPR013057 (Am…
GO:0015175	neutral amino acid transmembrane transporter activity	14	molecular_function	5 out of 529 genes, 0.9%	46 out of 25600 genes, 0.2%	0.00252	0.03795	Csa5M615820.1;Csa6M008070.1;Csa4M470690.1;Csa5M150970.1;Csa5M608430.1	Lysine histidine transporter; contains IPR013057 (Amino acid transporter, transmembrane);Lysine/histidine transporter; contains IPR013057 (Amino acid transporter, transmembrane);Amino acid permease; contains IPR013057 (Amino acid transporter, transmembrane);Lysine histidine transporter; contains IPR013057 (Amino acid transporter, transmembrane);Lysine/histidine transporter; contains IPR013057 (Am…
GO:0016627	oxidoreductase activity, acting on the CH-CH group of donors	6	molecular_function	28 out of 529 genes, 5.3%	767 out of 25600 genes, 3.0%	0.00283	0.03924	Csa7M004020.1;Csa4M287530.1;Csa4M286980.1;Csa3M825090.1;Csa4M292470.1;Csa4M624960.1;Csa5M644580.1;Csa7M253820.2;Csa7M050800.1;Csa5M000010.1;Csa1M574960.1;Csa5M579560.1;Csa3M149300.1;Csa2M361740.1;Csa1M595860.1;Csa4M288090.1;Csa2M354760.1;Csa3M893290.1;Csa3M114470.1;Csa5M650620.1;Csa1M572420.1;Csa7M253820.1;Csa3M146350.1;Csa4M288080.1;Csa4M287540.1;Csa3M114480.1;Csa5M013260.1;Csa6M518160.1	Isoflavone reductase related protein; contains IPR008030 (NmrA-like), IPR016040 (NAD(P)-binding domain);Lipoxygenase; contains IPR000907 (Lipoxygenase), IPR008976 (Lipase/lipooxygenase, PLAT/LH2), IPR027433 (Lipoxygenase, domain 3);Lipoxygenase; contains IPR000907 (Lipoxygenase), IPR027433 (Lipoxygenase, domain 3);Cytochrome P450; contains IPR001128 (Cytochrome P450);Ethylene-responsive transcrip…
GO:0003680	AT DNA binding	7	molecular_function	5 out of 529 genes, 0.9%	48 out of 25600 genes, 0.2%	0.00304	0.04025	Csa5M010650.1;Csa3M127050.1;Csa5M157420.1;Csa3M141840.1;Csa5M010650.2	DNA binding protein, putative; contains IPR005175 (Domain of unknown function DUF296);AT-hook DNA-binding protein; contains IPR014476 (Predicted AT-hook DNA-binding);AT-hook DNA-binding protein; contains IPR014476 (Predicted AT-hook DNA-binding);DNA binding protein, putative; contains IPR014476 (Predicted AT-hook DNA-binding);DNA binding protein, putative; contains IPR005175 (Domain of unknown fu…
GO:0008171	O-methyltransferase activity	7	molecular_function	4 out of 529 genes, 0.8%	30 out of 25600 genes, 0.1%	0.00322	0.03975	Csa3M046220.1;Csa6M128650.1;Csa4M091880.1;Csa7M018720.1	O-methyltransferase-like protein; contains IPR001077 (O-methyltransferase, family 2);O-methyltransferase, putative; contains IPR016461 (Caffeate O-methyltransferase (COMT) family);Caffeic acid O-methyltransferase; contains IPR016461 (Caffeate O-methyltransferase (COMT) family);O-methyltransferase, putative; contains IPR016461 (Caffeate O-methyltransferase (COMT) family)
GO:0005275	amine transmembrane transporter activity	9	molecular_function	10 out of 529 genes, 1.9%	173 out of 25600 genes, 0.7%	0.00331	0.03927	Csa2M433930.1;Csa1M009610.1;Csa5M585950.1;Csa3M446120.1;Csa5M615820.1;Csa6M008070.1;Csa4M470690.1;Csa3M902330.1;Csa5M150970.1;Csa5M608430.1	Pleiotropic drug resistance ABC transporter family protein; contains IPR013525 (ABC-2 type transporter), IPR013581 (Plant PDR ABC transporter associated), IPR027417 (P-loop containing nucleoside triphosphate hydrolase);Putative ABC transporter ATP-binding protein PF0528; contains IPR026082 (ABC transporter A, ABCA), IPR027417 (P-loop containing nucleoside triphosphate hydrolase);Lipid A export AT…
GO:0048046	apoplast	3	cellular_component	47 out of 529 genes, 8.9%	386 out of 25600 genes, 1.5%	1.11e-22	0	Csa6M012820.1;Csa1M540350.1;Csa2M299950.1;Csa5M000010.1;Csa4M308480.1;Csa6M504560.1;Csa6M013940.1;Csa3M734120.1;Csa6M500640.1;Csa4M285810.1;Csa6M083540.1;Csa4M308480.2;Csa3M214590.1;Csa4M285790.1;Csa6M216410.1;Csa6M525590.1;Csa3M736970.1;Csa7M044860.1;Csa7M018770.1;CsaUNM013090.1;Csa7M061710.1;Csa6M525600.1;Csa5M167140.1;Csa6M525580.1;Csa4M285750.1;Csa1M533470.1;Csa6M507230.1;Csa2M346020.1;Csa6M0…	Laccase, putative; contains IPR017761 (Laccase);Reticuline oxidase; contains IPR012951 (Berberine/berberine-like);Alcohol dehydrogenase, putative; contains IPR002085 (Alcohol dehydrogenase superfamily, zinc-type), IPR016040 (NAD(P)-binding domain), IPR020843 (Polyketide synthase, enoylreductase);Subtilisin-like serine protease; contains IPR015500 (Peptidase S8, subtilisin-related), IPR023828 (Pep…
GO:0005576	extracellular region	2	cellular_component	102 out of 529 genes, 19.3%	1853 out of 25600 genes, 7.2%	4.71e-20	0	Csa6M507520.1;Csa1M058670.1;Csa6M012820.1;Csa3M180200.1;Csa2M421020.1;Csa5M000010.1;Csa6M504560.1;Csa3M816000.1;Csa6M500640.1;Csa6M083540.1;Csa3M009550.1;Csa1M267230.1;Csa4M291360.1;Csa6M216410.1;Csa2M176700.1;Csa4M044980.1;Csa5M600960.1;Csa6M149950.1;Csa5M167140.1;Csa6M525600.1;Csa6M525580.1;Csa6M344210.1;Csa7M430200.1;Csa1M533470.1;Csa6M516600.1;Csa4M082380.1;Csa1M662790.1;Csa3M838140.1;Csa2M38…	Chitinase; contains IPR016283 (Glycoside hydrolase, family 19), IPR023346 (Lysozyme-like domain);Putative retroelement pol polyprotein;Laccase, putative; contains IPR017761 (Laccase);Sorbitol dehydrogenase-like protein; contains IPR011032 (GroES-like);Peroxidase 3, putative; contains IPR010255 (Haem peroxidase);Subtilisin-like serine protease; contains IPR015500 (Peptidase S8, subtilisin-related)…
GO:0030312	external encapsulating structure	5	cellular_component	96 out of 529 genes, 18.1%	1767 out of 25600 genes, 6.9%	1.78e-18	0	Csa6M507520.1;Csa3M822330.1;Csa2M421020.1;Csa5M000010.1;Csa3M851940.1;Csa6M504560.1;Csa3M816000.1;Csa2M069700.1;Csa7M339660.1;Csa6M500640.1;Csa4M165900.1;Csa6M083540.1;Csa3M009550.1;Csa1M267230.1;Csa4M291360.1;Csa6M216410.1;Csa2M176700.1;Csa4M044980.1;Csa5M600960.1;Csa5M167140.1;Csa6M525600.1;Csa6M525580.1;Csa1M009780.1;Csa6M516600.1;Csa4M082380.1;Csa3M822330.2;CsaUNM000040.1;Csa1M662790.1;Csa3M8…	Chitinase; contains IPR016283 (Glycoside hydrolase, family 19), IPR023346 (Lysozyme-like domain);Beta-glucosidase; contains IPR001360 (Glycoside hydrolase, family 1), IPR017853 (Glycoside hydrolase, superfamily);Peroxidase 3, putative; contains IPR010255 (Haem peroxidase);Subtilisin-like serine protease; contains IPR015500 (Peptidase S8, subtilisin-related), IPR023828 (Peptidase S8, subtilisin, S…
GO:0005618	cell wall	6	cellular_component	93 out of 529 genes, 17.6%	1693 out of 25600 genes, 6.6%	3.33e-18	0	Csa6M507520.1;Csa3M822330.1;Csa2M421020.1;Csa5M000010.1;Csa3M851940.1;Csa6M504560.1;Csa3M816000.1;Csa2M069700.1;Csa7M339660.1;Csa6M500640.1;Csa4M165900.1;Csa6M083540.1;Csa3M009550.1;Csa1M267230.1;Csa4M291360.1;Csa6M216410.1;Csa2M176700.1;Csa4M044980.1;Csa5M600960.1;Csa6M525600.1;Csa6M525580.1;Csa1M009780.1;Csa6M516600.1;Csa4M082380.1;Csa3M822330.2;CsaUNM000040.1;Csa1M662790.1;Csa3M838140.1;Csa2M3…	Chitinase; contains IPR016283 (Glycoside hydrolase, family 19), IPR023346 (Lysozyme-like domain);Beta-glucosidase; contains IPR001360 (Glycoside hydrolase, family 1), IPR017853 (Glycoside hydrolase, superfamily);Peroxidase 3, putative; contains IPR010255 (Haem peroxidase);Subtilisin-like serine protease; contains IPR015500 (Peptidase S8, subtilisin-related), IPR023828 (Peptidase S8, subtilisin, S…
GO:0009505	plant-type cell wall	7	cellular_component	61 out of 529 genes, 11.5%	883 out of 25600 genes, 3.4%	1.54e-16	0	Csa1M540350.1;Csa3M822330.1;Csa3M840430.1;Csa1M153550.1;Csa7M304870.1;Csa2M421020.1;Csa1M024230.1;Csa2M069200.1;Csa5M000010.1;Csa3M816000.1;Csa5M648680.1;Csa2M069700.1;Csa6M500640.1;Csa4M285810.1;Csa4M165900.1;Csa6M083540.1;Csa4M291360.1;Csa4M285790.1;Csa3M736970.1;Csa2M235100.1;Csa2M271470.1;Csa7M390050.1;Csa4M044980.1;Csa7M018770.1;Csa5M600960.1;CsaUNM013090.1;Csa7M061710.1;Csa4M285750.1;Csa3M8…	Reticuline oxidase; contains IPR012951 (Berberine/berberine-like);Beta-glucosidase; contains IPR001360 (Glycoside hydrolase, family 1), IPR017853 (Glycoside hydrolase, superfamily);GDSL esterase/lipase; contains IPR001087 (Lipase, GDSL);Late embryogenesis abundant protein-like protein; contains IPR009646 (Root cap), IPR015425 (Actin-binding FH2);Unknown protein;Peroxidase 3, putative; contains IP…
GO:0044421	extracellular region part	3	cellular_component	33 out of 529 genes, 6.2%	524 out of 25600 genes, 2.0%	1.77e-08	0	Csa3M180200.1;Csa7M304870.1;Csa3M816000.1;Csa5M175820.1;Csa3M009550.1;Csa1M267230.1;Csa4M291360.1;Csa3M214590.1;Csa6M525590.1;Csa6M538660.1;Csa7M007820.1;Csa3M166220.1;Csa5M179750.1;Csa7M018770.1;CsaUNM013090.1;Csa5M167140.1;Csa6M525600.1;Csa6M344210.1;Csa6M525580.1;Csa7M430200.1;Csa3M852490.1;Csa3M009540.1;Csa1M662790.1;Csa2M292780.1;Csa4M007660.1;Csa1M029570.1;Csa3M214580.1;Csa5M622440.1;Csa3M1…	Sorbitol dehydrogenase-like protein; contains IPR011032 (GroES-like);Unknown protein;Serine carboxypeptidase; contains IPR001563 (Peptidase S10, serine carboxypeptidase);Cytokinin oxidase/dehydrogenase 1; contains IPR016164 (FAD-linked oxidase-like, C-terminal), IPR016166 (FAD-binding, type 2), IPR016170 (Vanillyl-alcohol oxidase/Cytokinin dehydrogenase C-terminal domain);Glycine-rich protein-1;C…
GO:0005773	vacuole	8	cellular_component	73 out of 529 genes, 13.8%	2008 out of 25600 genes, 7.8%	1.65e-06	0	Csa6M507520.1;Csa1M348440.1;Csa6M504560.1;Csa3M816000.1;Csa4M377160.1;Csa3M824730.1;Csa2M000740.1;Csa1M267230.1;Csa6M216410.1;Csa7M253820.1;Csa4M044980.1;Csa5M644580.1;Csa7M253820.2;Csa6M516600.1;Csa3M002620.1;Csa6M508020.1;Csa5M529950.1;Csa4M303040.1;Csa7M058560.1;Csa1M537480.1;Csa5M608020.1;Csa5M647280.1;Csa4M045010.1;Csa4M000670.1;Csa1M539330.1;Csa1M533650.1;Csa1M540350.1;Csa1M024230.1;Csa6M01…	Chitinase; contains IPR016283 (Glycoside hydrolase, family 19), IPR023346 (Lysozyme-like domain);Blue copper protein, putative; contains IPR008972 (Cupredoxin);Peroxidase 72, putative; contains IPR010255 (Haem peroxidase);Serine carboxypeptidase; contains IPR001563 (Peptidase S10, serine carboxypeptidase);Nitrate reductase; contains IPR001834 (NADH:cytochrome b5 reductase (CBR)), IPR008335 (Eukar…
GO:0005886	plasma membrane	5	cellular_component	155 out of 529 genes, 29.3%	5517 out of 25600 genes, 21.6%	1.45e-05	0	Csa6M507250.1;Csa3M099630.1;Csa1M348440.1;Csa7M320050.1;Csa6M516740.1;Csa2M069700.1;Csa7M322060.1;Csa2M179220.1;Csa4M044980.1;Csa6M000690.1;Csa5M612850.1;Csa2M074190.1;Csa5M167140.1;Csa3M134840.2;Csa3M081360.2;Csa7M253820.2;Csa3M133890.1;Csa6M516600.1;Csa4M082380.1;Csa2M070320.1;Csa3M814320.1;CsaUNM000040.1;Csa3M838140.1;Csa3M115060.1;Csa3M175700.1;Csa2M415500.1;Csa3M175720.1;Csa2M178720.1;Csa4M0…	Probable aspartic protease; contains IPR001461 (Peptidase A1), IPR021109 (Aspartic peptidase);Protein PLANT CADMIUM RESISTANCE 8; contains IPR006461 (Uncharacterised protein family Cys-rich);Blue copper protein, putative; contains IPR008972 (Cupredoxin);Alcohol dehydrogenase; contains IPR002085 (Alcohol dehydrogenase superfamily, zinc-type), IPR011032 (GroES-like), IPR013149 (Alcohol dehydrogenas…
GO:0048196	middle lamella-containing extracellular matrix	4	cellular_component	6 out of 529 genes, 1.1%	28 out of 25600 genes, 0.1%	1.93e-05	0	Csa4M291360.1;Csa3M214590.1;Csa7M304870.1;Csa6M058200.1;Csa3M214580.1;Csa5M167140.1	Unknown protein; contains IPR006706 (Extensin repeat);Basic blue protein; contains IPR008972 (Cupredoxin);Unknown protein;Unknown protein;Basic blue copper protein; contains IPR008972 (Cupredoxin);Blue copper protein, putative; contains IPR008972 (Cupredoxin)
GO:0031225	anchored to membrane	5	cellular_component	27 out of 529 genes, 5.1%	535 out of 25600 genes, 2.1%	2.18e-05	0	Csa6M507250.1;Csa1M540350.1;Csa2M011540.1;Csa7M033410.1;Csa1M348440.1;Csa6M311000.1;Csa1M015700.1;Csa2M369150.1;Csa3M889930.1;Csa5M472110.1;Csa1M541370.1;Csa3M838140.1;Csa6M410100.1;Csa2M006860.1;Csa4M648560.1;Csa2M373590.1;Csa3M214590.1;Csa4M554680.1;Csa3M214580.1;Csa3M175700.1;Csa1M537480.1;Csa5M517820.1;Csa6M515490.1;Csa1M539330.1;Csa7M018770.1;Csa6M445040.1;Csa5M167140.1	Probable aspartic protease; contains IPR001461 (Peptidase A1), IPR021109 (Aspartic peptidase);Reticuline oxidase; contains IPR012951 (Berberine/berberine-like);Neurogenic locus notch protein-like;Auxin induced-like protein; contains IPR004877 (Cytochrome b561, eukaryote), IPR005018 (DOMON domain), IPR017214 (Uncharacterised conserved protein UCP037471);Blue copper protein, putative; contains IPR0…
GO:0031224	intrinsic to membrane	4	cellular_component	147 out of 529 genes, 27.8%	5214 out of 25600 genes, 20.4%	2.25e-05	0	Csa6M507250.1;Csa1M348440.1;Csa2M069700.1;Csa2M179220.1;Csa6M000690.1;Csa5M604990.1;Csa1M470380.1;Csa6M497900.1;Csa3M902330.1;Csa2M074190.1;Csa5M167140.1;Csa3M134840.2;Csa3M081360.2;Csa7M253820.2;Csa6M497390.1;Csa6M041160.2;Csa4M082380.1;Csa6M516600.1;Csa2M070320.1;Csa3M814320.1;Csa6M141400.1;Csa3M838140.1;Csa4M646170.1;Csa3M115060.1;Csa3M175700.1;Csa2M415500.1;Csa2M178720.1;Csa1M539330.1;Csa7M04…	Probable aspartic protease; contains IPR001461 (Peptidase A1), IPR021109 (Aspartic peptidase);Blue copper protein, putative; contains IPR008972 (Cupredoxin);Cytochrome P450 cinnamate 4-hydroxylase; contains IPR001128 (Cytochrome P450);WAT1-related protein; contains IPR000620 (Drug/metabolite transporter);Putative receptor-like protein kinase 3; contains IPR011009 (Protein kinase-like domain);Prot…
GO:0031012	extracellular matrix	2	cellular_component	14 out of 529 genes, 2.6%	222 out of 25600 genes, 0.9%	0.00023	0.005	Csa1M662790.1;Csa6M525580.1;Csa1M267230.1;Csa4M291360.1;Csa3M214590.1;Csa6M525590.1;Csa7M304870.1;Csa3M214580.1;CsaUNM024810.1;Csa6M058200.1;CsaUNM013090.1;Csa6M154530.1;Csa6M525600.1;Csa5M167140.1	Germin-like protein 1; contains IPR001929 (Germin);Germin-like protein 1; contains IPR001929 (Germin);Chitinase, putative; contains IPR017853 (Glycoside hydrolase, superfamily);Unknown protein; contains IPR006706 (Extensin repeat);Basic blue protein; contains IPR008972 (Cupredoxin);Germin-like protein 3; contains IPR001929 (Germin);Unknown protein;Basic blue copper protein; contains IPR008972 (Cu…
GO:0031226	intrinsic to plasma membrane	7	cellular_component	23 out of 529 genes, 4.3%	529 out of 25600 genes, 2.1%	0.00072	0.02462	Csa5M181430.1;Csa3M134840.2;Csa3M852490.1;Csa1M348440.1;Csa5M585950.1;Csa2M074200.1;Csa2M369150.1;Csa3M889930.1;Csa5M506320.1;Csa2M006860.1;Csa3M214590.1;Csa4M303040.1;Csa3M134840.1;Csa3M214580.1;Csa3M175700.1;Csa6M501260.1;Csa2M179220.1;Csa5M615820.1;Csa4M000670.1;Csa4M470690.1;Csa7M018770.1;Csa6M445040.1;Csa2M074190.1	WAT1-related protein; contains IPR000620 (Drug/metabolite transporter);Xenotropic and polytropic retrovirus receptor-like protein; contains IPR004331 (SPX, N-terminal), IPR004342 (EXS, C-terminal);Beta-glucosidase; contains IPR001360 (Glycoside hydrolase, family 1), IPR017853 (Glycoside hydrolase, superfamily);Blue copper protein, putative; contains IPR008972 (Cupredoxin);Lipid A export ATP-bindi…
GO:0009530	primary cell wall	8	cellular_component	3 out of 529 genes, 0.6%	10 out of 25600 genes, 0.0%	0.00094	0.02857	Csa4M291360.1;Csa7M304870.1;Csa6M058200.1	Unknown protein; contains IPR006706 (Extensin repeat);Unknown protein;Unknown protein
GO:0016020	membrane	2	cellular_component	230 out of 529 genes, 43.5%	9478 out of 25600 genes, 37.0%	0.0012	0.03467	Csa6M507250.1;Csa3M822330.1;Csa3M099630.1;Csa1M348440.1;Csa7M320050.1;Csa6M516740.1;Csa2M069700.1;Csa6M083540.1;Csa7M322060.1;Csa2M179220.1;Csa4M288080.1;Csa4M044980.1;Csa6M000690.1;Csa5M604990.1;Csa5M612850.1;Csa1M470380.1;Csa6M497900.1;Csa3M902330.1;Csa2M074190.1;Csa5M167140.1;Csa4M287530.1;Csa3M134840.2;Csa3M081360.2;Csa7M253820.2;Csa4M332110.1;Csa6M497390.1;Csa7M336540.1;Csa6M041160.2;Csa3M13…	Probable aspartic protease; contains IPR001461 (Peptidase A1), IPR021109 (Aspartic peptidase);Beta-glucosidase; contains IPR001360 (Glycoside hydrolase, family 1), IPR017853 (Glycoside hydrolase, superfamily);Protein PLANT CADMIUM RESISTANCE 8; contains IPR006461 (Uncharacterised protein family Cys-rich);Blue copper protein, putative; contains IPR008972 (Cupredoxin);Alcohol dehydrogenase; contain…
GO:0046658	anchored to plasma membrane	8	cellular_component	9 out of 529 genes, 1.7%	126 out of 25600 genes, 0.5%	0.00124	0.03375	Csa2M006860.1;Csa3M214590.1;Csa1M348440.1;Csa3M214580.1;Csa3M175700.1;Csa2M369150.1;Csa3M889930.1;Csa7M018770.1;Csa6M445040.1	Blue copper protein; contains IPR008972 (Cupredoxin);Basic blue protein; contains IPR008972 (Cupredoxin);Blue copper protein, putative; contains IPR008972 (Cupredoxin);Basic blue copper protein; contains IPR008972 (Cupredoxin);Laccase-2; contains IPR008972 (Cupredoxin);Blue copper protein, putative; contains IPR008972 (Cupredoxin);Blue copper protein, putative; contains IPR008972 (Cupredoxin);Lac…
GO:0005615	extracellular space	4	cellular_component	14 out of 529 genes, 2.6%	267 out of 25600 genes, 1.0%	0.00142	0.03647	Csa1M267230.1;Csa7M430200.1;Csa6M538660.1;Csa3M180200.1;Csa3M852490.1;Csa2M292780.1;Csa4M007660.1;Csa3M175700.1;Csa7M007820.1;Csa3M166220.1;Csa3M816000.1;Csa5M175820.1;Csa7M018770.1;Csa3M180210.1	Chitinase, putative; contains IPR017853 (Glycoside hydrolase, superfamily);Non-specific lipid-transfer protein; contains IPR000528 (Plant lipid transfer protein/Par allergen), IPR016140 (Bifunctional inhibitor/plant lipid transfer protein/seed storage helical domain);Vacuolar-sorting receptor 7; contains IPR001881 (EGF-like calcium-binding), IPR003137 (Protease-associated domain, PA);Sorbitol deh…
GO:0019748	secondary metabolic process	4	biological_process	94 out of 529 genes, 17.8%	1304 out of 25600 genes, 5.1%	1.1e-26	0	Csa6M012820.1;Csa3M822330.1;Csa6M538700.1;Csa7M071700.1;Csa4M050130.1;Csa2M069700.1;Csa2M361840.1;Csa6M500640.1;Csa6M004480.1;Csa2M365080.1;Csa6M107870.1;Csa6M498430.1;Csa6M446280.1;Csa6M497900.1;Csa1M619390.1;Csa6M446290.1;Csa5M644580.1;Csa1M533470.1;Csa6M497390.1;Csa7M428910.1;Csa3M133890.1;Csa3M822330.2;Csa3M039850.1;Csa2M425750.1;Csa3M814320.1;CsaUNM000040.1;Csa4M091880.1;Csa7M073510.1;Csa7M4…	Laccase, putative; contains IPR017761 (Laccase);Beta-glucosidase; contains IPR001360 (Glycoside hydrolase, family 1), IPR017853 (Glycoside hydrolase, superfamily);Transcription factor Myb; contains IPR009057 (Homeodomain-like);Cinnamyl alcohol dehydrogenase; contains IPR002085 (Alcohol dehydrogenase superfamily, zinc-type), IPR016040 (NAD(P)-binding domain), IPR020843 (Polyketide synthase, enoylr…
GO:0009698	phenylpropanoid metabolic process	5	biological_process	62 out of 529 genes, 11.7%	755 out of 25600 genes, 2.9%	1.76e-20	0	Csa6M012820.1;Csa2M299950.1;Csa6M538700.1;Csa2M069200.1;Csa4M308480.1;Csa6M445750.1;Csa6M128650.1;Csa7M071700.1;Csa2M069700.1;Csa2M361740.1;Csa3M717870.1;Csa3M734120.1;Csa6M500640.1;Csa5M646750.1;Csa6M004480.1;Csa7M063980.1;Csa4M308480.2;Csa7M430230.1;Csa2M365080.1;Csa3M386830.1;Csa6M107870.1;Csa3M710200.1;Csa6M498430.1;Csa3M166220.1;Csa6M446280.1;Csa7M018770.1;Csa6M497900.1;Csa7M004020.1;Csa5M15…	Laccase, putative; contains IPR017761 (Laccase);Alcohol dehydrogenase, putative; contains IPR002085 (Alcohol dehydrogenase superfamily, zinc-type), IPR016040 (NAD(P)-binding domain), IPR020843 (Polyketide synthase, enoylreductase);Transcription factor Myb; contains IPR009057 (Homeodomain-like);Cytochrome P450 cinnamate 4-hydroxylase; contains IPR001128 (Cytochrome P450);Laccase 1a; contains IPR01…
GO:0055114	oxidation reduction	4	biological_process	91 out of 529 genes, 17.2%	1533 out of 25600 genes, 6.0%	5.4e-20	0	Csa6M012820.1;Csa3M180200.1;Csa2M421020.1;Csa1M348440.1;Csa6M504560.1;Csa7M320050.1;Csa4M377160.1;Csa7M071700.1;Csa2M069700.1;Csa2M361840.1;Csa6M500640.1;Csa2M000640.1;Csa6M083540.1;Csa6M004480.1;Csa6M216410.1;Csa7M322060.1;Csa5M190500.1;Csa4M288080.1;Csa5M167140.1;Csa4M287530.1;Csa1M619390.1;Csa5M644580.1;Csa1M533470.1;Csa7M428910.1;Csa2M000520.1;Csa2M425750.1;CsaUNM000040.1;Csa1M662790.1;Csa6M5…	Laccase, putative; contains IPR017761 (Laccase);Sorbitol dehydrogenase-like protein; contains IPR011032 (GroES-like);Peroxidase 3, putative; contains IPR010255 (Haem peroxidase);Blue copper protein, putative; contains IPR008972 (Cupredoxin);Peroxidase 72, putative; contains IPR010255 (Haem peroxidase);Alcohol dehydrogenase; contains IPR002085 (Alcohol dehydrogenase superfamily, zinc-type), IPR011…
GO:0050896	response to stimulus	2	biological_process	281 out of 529 genes, 53.1%	8745 out of 25600 genes, 34.2%	1.3e-19	0	Csa6M507250.1;Csa3M099630.1;Csa1M348440.1;Csa1M160590.1;Csa6M004480.1;Csa1M267230.1;Csa4M291360.1;Csa2M408970.1;Csa5M190500.1;Csa6M000690.1;Csa4M287530.1;Csa3M134840.2;Csa6M497390.1;Csa7M407820.1;Csa3M133890.1;Csa6M516600.1;Csa3M782710.1;Csa3M814320.1;Csa5M010650.2;Csa6M500640.2;Csa6M508020.1;Csa3M175700.1;Csa3M175720.1;Csa4M045010.1;Csa1M539330.1;Csa5M181430.1;Csa3M119420.1;Csa2M245470.1;Csa4M08…	Probable aspartic protease; contains IPR001461 (Peptidase A1), IPR021109 (Aspartic peptidase);Protein PLANT CADMIUM RESISTANCE 8; contains IPR006461 (Uncharacterised protein family Cys-rich);Blue copper protein, putative; contains IPR008972 (Cupredoxin);Zinc finger-like protein; contains IPR013087 (Zinc finger C2H2-type/integrase DNA-binding domain);Gibberellin 20-oxidase, putative; contains IPR0…
GO:0006725	cellular aromatic compound metabolic process	4	biological_process	78 out of 529 genes, 14.7%	1238 out of 25600 genes, 4.8%	1.23e-18	0	Csa6M012820.1;Csa3M822330.1;Csa6M538700.1;Csa7M071700.1;Csa4M050130.1;Csa2M069700.1;Csa6M500640.1;Csa6M004480.1;Csa2M365080.1;Csa6M107870.1;Csa6M498430.1;Csa6M446280.1;Csa6M497900.1;Csa1M619390.1;Csa6M446290.1;Csa1M533470.1;Csa6M497390.1;Csa3M150100.1;Csa3M133890.1;Csa3M822330.2;Csa2M425750.1;Csa3M814320.1;CsaUNM000040.1;Csa4M091880.1;Csa7M073510.1;Csa7M430240.1;Csa6M500640.2;Csa6M125240.1;Csa1M0…	Laccase, putative; contains IPR017761 (Laccase);Beta-glucosidase; contains IPR001360 (Glycoside hydrolase, family 1), IPR017853 (Glycoside hydrolase, superfamily);Transcription factor Myb; contains IPR009057 (Homeodomain-like);Cinnamyl alcohol dehydrogenase; contains IPR002085 (Alcohol dehydrogenase superfamily, zinc-type), IPR016040 (NAD(P)-binding domain), IPR020843 (Polyketide synthase, enoylr…
GO:0042221	response to chemical stimulus	3	biological_process	198 out of 529 genes, 37.4%	5385 out of 25600 genes, 21.0%	2.04e-18	0	Csa6M012820.1;Csa3M822330.1;Csa3M099630.1;Csa1M348440.1;Csa7M320050.1;Csa6M516740.1;Csa2M069700.1;Csa1M160590.1;Csa6M083540.1;Csa6M004480.1;Csa1M267230.1;Csa4M291360.1;Csa7M322060.1;Csa5M190500.1;Csa2M179220.1;Csa4M288080.1;Csa6M000690.1;Csa5M604990.1;Csa5M612850.1;Csa6M497900.1;Csa2M074190.1;Csa4M287530.1;Csa6M344210.1;Csa6M497390.1;Csa7M407820.1;Csa3M133890.1;Csa6M516600.1;Csa3M782710.1;Csa2M07…	Laccase, putative; contains IPR017761 (Laccase);Beta-glucosidase; contains IPR001360 (Glycoside hydrolase, family 1), IPR017853 (Glycoside hydrolase, superfamily);Protein PLANT CADMIUM RESISTANCE 8; contains IPR006461 (Uncharacterised protein family Cys-rich);Blue copper protein, putative; contains IPR008972 (Cupredoxin);Alcohol dehydrogenase; contains IPR002085 (Alcohol dehydrogenase superfamily…
GO:0006575	cellular amino acid derivative metabolic process	9	biological_process	70 out of 529 genes, 13.2%	1065 out of 25600 genes, 4.2%	9.9e-18	0	Csa6M012820.1;Csa6M538700.1;Csa7M071700.1;Csa2M069700.1;Csa6M500640.1;Csa6M004480.1;Csa2M365080.1;Csa6M107870.1;Csa6M498430.1;Csa6M446280.1;Csa6M497900.1;Csa1M619390.1;Csa6M446290.1;Csa1M533470.1;Csa6M497390.1;Csa2M000520.1;Csa2M425750.1;CsaUNM000040.1;Csa4M091880.1;Csa7M073510.1;Csa7M430240.1;Csa6M500640.2;Csa1M001360.1;Csa3M175700.1;Csa3M734150.1;Csa5M182690.1;Csa2M299950.1;Csa2M069200.1;Csa6M4…	Laccase, putative; contains IPR017761 (Laccase);Transcription factor Myb; contains IPR009057 (Homeodomain-like);Cinnamyl alcohol dehydrogenase; contains IPR002085 (Alcohol dehydrogenase superfamily, zinc-type), IPR016040 (NAD(P)-binding domain), IPR020843 (Polyketide synthase, enoylreductase);Cytochrome P450 cinnamate 4-hydroxylase; contains IPR001128 (Cytochrome P450);Ascorbate oxidase; contains…
GO:0006950	response to stress	3	biological_process	219 out of 529 genes, 41.4%	6319 out of 25600 genes, 24.7%	1.12e-17	0	Csa6M507250.1;Csa6M012820.1;Csa3M822330.1;Csa3M099630.1;Csa1M348440.1;Csa7M320050.1;Csa6M516740.1;Csa6M083540.1;Csa4M291360.1;Csa7M322060.1;Csa5M190500.1;Csa4M288080.1;Csa6M000690.1;Csa5M604990.1;Csa6M497900.1;Csa4M287530.1;Csa6M344210.1;Csa6M497390.1;Csa7M407820.1;Csa3M133890.1;Csa6M516600.1;Csa2M000520.1;Csa3M782710.1;Csa2M070320.1;Csa3M814320.1;Csa3M141900.1;Csa6M508020.1;Csa3M115060.1;Csa2M41…	Probable aspartic protease; contains IPR001461 (Peptidase A1), IPR021109 (Aspartic peptidase);Laccase, putative; contains IPR017761 (Laccase);Beta-glucosidase; contains IPR001360 (Glycoside hydrolase, family 1), IPR017853 (Glycoside hydrolase, superfamily);Protein PLANT CADMIUM RESISTANCE 8; contains IPR006461 (Uncharacterised protein family Cys-rich);Blue copper protein, putative; contains IPR00…
GO:0009699	phenylpropanoid biosynthetic process	6	biological_process	51 out of 529 genes, 9.6%	649 out of 25600 genes, 2.5%	3.3e-16	0	Csa6M012820.1;Csa2M299950.1;Csa6M538700.1;Csa4M308480.1;Csa6M445750.1;Csa6M128650.1;Csa7M071700.1;Csa3M717870.1;Csa3M734120.1;Csa5M646750.1;Csa6M004480.1;Csa7M063980.1;Csa7M430230.1;Csa2M365080.1;Csa3M386830.1;Csa6M107870.1;Csa3M710200.1;Csa6M498430.1;Csa3M166220.1;Csa6M446280.1;Csa7M018770.1;Csa6M497900.1;Csa5M152790.1;Csa6M446290.1;Csa1M533470.1;Csa6M497390.1;Csa1M528600.1;Csa3M715370.1;Csa3M71…	Laccase, putative; contains IPR017761 (Laccase);Alcohol dehydrogenase, putative; contains IPR002085 (Alcohol dehydrogenase superfamily, zinc-type), IPR016040 (NAD(P)-binding domain), IPR020843 (Polyketide synthase, enoylreductase);Transcription factor Myb; contains IPR009057 (Homeodomain-like);Laccase 1a; contains IPR017761 (Laccase);Phenylalanine ammonia-lyase; contains IPR001106 (Aromatic amino…
GO:0009808	lignin metabolic process	6	biological_process	28 out of 529 genes, 5.3%	197 out of 25600 genes, 0.8%	9.98e-16	0	Csa6M012820.1;Csa2M299950.1;Csa3M852630.1;Csa2M069200.1;Csa1M533470.1;Csa4M308480.1;Csa6M128650.1;Csa7M071700.1;Csa2M069700.1;Csa3M734120.1;CsaUNM000040.1;Csa4M091880.1;Csa6M500640.1;Csa3M853170.1;Csa6M009490.1;Csa7M018720.1;Csa5M646750.1;Csa4M308480.2;Csa6M500640.2;Csa6M107870.1;Csa3M175700.1;Csa3M046220.1;Csa3M166220.1;Csa3M734150.1;Csa7M018770.1;Csa6M136580.1;Csa2M068700.1;Csa3M732490.1	Laccase, putative; contains IPR017761 (Laccase);Alcohol dehydrogenase, putative; contains IPR002085 (Alcohol dehydrogenase superfamily, zinc-type), IPR016040 (NAD(P)-binding domain), IPR020843 (Polyketide synthase, enoylreductase);Cytochrome P450, putative; contains IPR001128 (Cytochrome P450);Cytochrome P450 cinnamate 4-hydroxylase; contains IPR001128 (Cytochrome P450);Laccase, putative; contain…
GO:0042743	hydrogen peroxide metabolic process	5	biological_process	23 out of 529 genes, 4.3%	133 out of 25600 genes, 0.5%	4.87e-15	0	Csa4M285750.1;Csa2M421020.1;Csa6M504560.1;Csa6M013940.1;Csa1M569450.1;Csa6M507230.1;Csa2M346020.1;Csa4M285810.1;Csa6M083540.1;Csa4M285790.1;Csa5M529950.1;Csa6M216410.1;Csa2M235100.1;Csa3M736970.1;Csa7M058560.1;Csa2M235600.1;Csa2M271470.1;Csa5M608020.1;Csa4M050170.1;Csa3M904120.1;Csa4M045010.1;Csa7M061710.1;Csa1M533650.1	Peroxidase; contains IPR010255 (Haem peroxidase);Peroxidase 3, putative; contains IPR010255 (Haem peroxidase);Peroxidase 72, putative; contains IPR010255 (Haem peroxidase);Peroxidase; contains IPR010255 (Haem peroxidase);Respiratory burst oxidase, putative; contains IPR000778 (Cytochrome b245, heavy chain), IPR011992 (EF-hand-like domain), IPR013130 (Ferric reductase transmembrane component-like …
GO:0042398	cellular amino acid derivative biosynthetic process	10	biological_process	55 out of 529 genes, 10.4%	800 out of 25600 genes, 3.1%	6.58e-15	0	Csa6M012820.1;Csa2M299950.1;Csa6M538700.1;Csa4M308480.1;Csa6M445750.1;Csa6M128650.1;Csa7M071700.1;Csa7M413380.1;Csa3M717870.1;Csa3M734120.1;Csa5M646750.1;Csa6M004480.1;Csa7M063980.1;Csa7M430230.1;Csa2M365080.1;Csa3M386830.1;Csa6M107870.1;Csa3M710200.1;Csa6M498430.1;Csa3M166220.1;Csa6M446280.1;Csa7M018770.1;Csa6M497900.1;Csa5M152790.1;Csa6M446290.1;Csa1M533470.1;Csa6M497390.1;Csa1M528600.1;Csa3M71…	Laccase, putative; contains IPR017761 (Laccase);Alcohol dehydrogenase, putative; contains IPR002085 (Alcohol dehydrogenase superfamily, zinc-type), IPR016040 (NAD(P)-binding domain), IPR020843 (Polyketide synthase, enoylreductase);Transcription factor Myb; contains IPR009057 (Homeodomain-like);Laccase 1a; contains IPR017761 (Laccase);Phenylalanine ammonia-lyase; contains IPR001106 (Aromatic amino…
GO:0019439	aromatic compound catabolic process	5	biological_process	26 out of 529 genes, 4.9%	181 out of 25600 genes, 0.7%	8.25e-15	0	Csa6M012820.1;Csa3M822330.1;Csa1M619390.1;Csa6M446290.1;Csa1M533470.1;Csa4M308480.1;Csa7M428990.1;Csa6M445750.1;Csa3M133890.1;Csa3M822330.2;Csa3M734120.1;Csa3M814320.1;Csa6M500640.1;Csa3M853170.1;Csa6M009490.1;Csa4M308480.2;Csa6M450940.1;Csa2M433930.1;Csa6M500640.2;Csa3M175700.1;Csa3M446120.1;Csa3M734150.1;Csa6M446280.1;Csa1M611270.1;Csa7M018770.1;Csa3M732490.1	Laccase, putative; contains IPR017761 (Laccase);Beta-glucosidase; contains IPR001360 (Glycoside hydrolase, family 1), IPR017853 (Glycoside hydrolase, superfamily);Cytochrome P450, putative; contains IPR001128 (Cytochrome P450);Phenylalanine ammonia-lyase; contains IPR001106 (Aromatic amino acid lyase), IPR023144 (Phenylalanine ammonia-lyase, shielding domain), IPR024083 (Fumarase/histidase, N-ter…
GO:0009620	response to fungus	6	biological_process	45 out of 529 genes, 8.5%	569 out of 25600 genes, 2.2%	1.59e-14	0	Csa3M822330.1;Csa1M024230.1;Csa3M851940.1;Csa6M124040.2;Csa5M579560.1;Csa4M377160.1;Csa7M413380.1;Csa2M361840.1;Csa4M288090.1;Csa6M083540.1;Csa3M903510.1;Csa1M267230.1;Csa4M285790.1;Csa3M736970.1;Csa7M432650.1;Csa4M288080.1;Csa4M287540.1;Csa7M061710.1;Csa4M287530.1;Csa4M286980.1;Csa1M574960.1;Csa7M428990.1;Csa1M470270.1;Csa6M120420.1;Csa1M528600.1;Csa2M000520.1;Csa3M822330.2;Csa6M507230.1;Csa2M34…	Beta-glucosidase; contains IPR001360 (Glycoside hydrolase, family 1), IPR017853 (Glycoside hydrolase, superfamily);Putative receptor-like protein kinase; contains IPR011009 (Protein kinase-like domain), IPR013320 (Concanavalin A-like lectin/glucanase, subgroup);Defensin; contains IPR008176 (Gamma thionin);Dimethylaniline monooxygenase, putative; contains IPR020946 (Flavin monooxygenase-like);Puta…
GO:0046688	response to copper ion	6	biological_process	15 out of 529 genes, 2.8%	48 out of 25600 genes, 0.2%	2.56e-14	0	Csa6M012820.1;Csa4M308480.2;Csa6M500640.2;Csa3M180200.1;Csa3M175700.1;Csa1M533470.1;Csa4M308480.1;Csa3M734150.1;Csa7M018770.1;Csa5M154210.1;Csa3M734120.1;Csa6M500640.1;Csa6M009490.1;Csa3M180210.1;Csa3M732490.1	Laccase, putative; contains IPR017761 (Laccase);Laccase 1a; contains IPR017761 (Laccase);Ascorbate oxidase; contains IPR017760 (L-ascorbate oxidase, plants);Sorbitol dehydrogenase-like protein; contains IPR011032 (GroES-like);Laccase-2; contains IPR008972 (Cupredoxin);Laccase, putative; contains IPR017761 (Laccase);Laccase 1a; contains IPR017761 (Laccase);Laccase; contains IPR017761 (Laccase);Lac…
GO:0019438	aromatic compound biosynthetic process	5	biological_process	55 out of 529 genes, 10.4%	828 out of 25600 genes, 3.2%	2.75e-14	0	Csa6M012820.1;Csa2M299950.1;Csa6M538700.1;Csa4M308480.1;Csa6M445750.1;Csa6M128650.1;Csa7M071700.1;Csa4M050130.1;Csa3M121060.1;Csa3M717870.1;Csa3M734120.1;Csa5M646750.1;Csa6M004480.1;Csa7M063980.1;Csa7M430230.1;Csa2M365080.1;Csa3M386830.1;Csa6M107870.1;Csa3M710200.1;Csa6M498430.1;Csa3M166220.1;Csa6M446280.1;Csa7M018770.1;Csa6M497900.1;Csa5M152790.1;Csa1M619390.1;Csa6M446290.1;Csa1M533470.1;Csa6M49…	Laccase, putative; contains IPR017761 (Laccase);Alcohol dehydrogenase, putative; contains IPR002085 (Alcohol dehydrogenase superfamily, zinc-type), IPR016040 (NAD(P)-binding domain), IPR020843 (Polyketide synthase, enoylreductase);Transcription factor Myb; contains IPR009057 (Homeodomain-like);Laccase 1a; contains IPR017761 (Laccase);Phenylalanine ammonia-lyase; contains IPR001106 (Aromatic amino…
GO:0042744	hydrogen peroxide catabolic process	8	biological_process	20 out of 529 genes, 3.8%	110 out of 25600 genes, 0.4%	1.1e-13	0	Csa4M285750.1;Csa2M421020.1;Csa6M504560.1;Csa6M013940.1;Csa6M507230.1;Csa2M346020.1;Csa4M285810.1;Csa6M083540.1;Csa4M285790.1;Csa6M216410.1;Csa2M235100.1;Csa3M736970.1;Csa7M058560.1;Csa2M235600.1;Csa2M271470.1;Csa5M608020.1;Csa3M904120.1;Csa4M045010.1;Csa7M061710.1;Csa1M533650.1	Peroxidase; contains IPR010255 (Haem peroxidase);Peroxidase 3, putative; contains IPR010255 (Haem peroxidase);Peroxidase 72, putative; contains IPR010255 (Haem peroxidase);Peroxidase; contains IPR010255 (Haem peroxidase);Peroxidase; contains IPR010255 (Haem peroxidase);Peroxidase 64, putative; contains IPR010255 (Haem peroxidase);Peroxidase 3; contains IPR010255 (Haem peroxidase);Peroxidase famil…
GO:0051707	response to other organism	5	biological_process	91 out of 529 genes, 17.2%	1953 out of 25600 genes, 7.6%	1.73e-13	0	Csa6M507520.1;Csa3M822330.1;Csa3M851940.1;Csa4M377160.1;Csa4M050130.1;Csa2M000740.1;Csa2M361840.1;Csa6M083540.1;Csa1M267230.1;Csa3M238150.1;Csa4M288080.1;Csa6M000690.1;Csa2M074190.1;Csa4M287530.1;Csa3M134840.2;Csa1M619390.1;Csa7M407820.1;Csa2M000520.1;Csa6M516600.1;Csa1M444350.1;Csa3M822330.2;Csa2M070320.1;Csa3M814320.1;Csa4M303040.1;Csa6M125240.1;Csa7M058560.1;Csa3M115060.1;Csa2M415500.1;Csa3M44…	Chitinase; contains IPR016283 (Glycoside hydrolase, family 19), IPR023346 (Lysozyme-like domain);Beta-glucosidase; contains IPR001360 (Glycoside hydrolase, family 1), IPR017853 (Glycoside hydrolase, superfamily);Defensin; contains IPR008176 (Gamma thionin);Nitrate reductase; contains IPR001834 (NADH:cytochrome b5 reductase (CBR)), IPR008335 (Eukaryotic molybdopterin oxidoreductase), IPR014756 (Im…
GO:0009607	response to biotic stimulus	3	biological_process	100 out of 529 genes, 18.9%	2261 out of 25600 genes, 8.8%	2.13e-13	0	Csa6M507520.1;Csa3M822330.1;Csa3M851940.1;Csa4M377160.1;Csa4M050130.1;Csa2M000740.1;Csa2M361840.1;Csa6M083540.1;Csa1M267230.1;Csa3M238150.1;Csa4M288080.1;Csa6M000690.1;Csa2M074190.1;Csa4M287530.1;Csa3M134840.2;Csa1M619390.1;Csa7M407820.1;Csa3M133890.1;Csa2M000520.1;Csa6M516600.1;Csa1M444350.1;Csa3M822330.2;Csa2M070320.1;Csa3M814320.1;Csa6M508020.1;Csa4M303040.1;Csa6M125240.1;Csa7M058560.1;Csa3M11…	Chitinase; contains IPR016283 (Glycoside hydrolase, family 19), IPR023346 (Lysozyme-like domain);Beta-glucosidase; contains IPR001360 (Glycoside hydrolase, family 1), IPR017853 (Glycoside hydrolase, superfamily);Defensin; contains IPR008176 (Gamma thionin);Nitrate reductase; contains IPR001834 (NADH:cytochrome b5 reductase (CBR)), IPR008335 (Eukaryotic molybdopterin oxidoreductase), IPR014756 (Im…
GO:0051704	multi-organism process	2	biological_process	115 out of 529 genes, 21.7%	2783 out of 25600 genes, 10.9%	2.19e-13	0	Csa6M507520.1;Csa3M822330.1;Csa3M851940.1;Csa4M377160.1;Csa4M050130.1;Csa7M339660.1;Csa6M518280.1;Csa2M000740.1;Csa5M600380.1;Csa2M361840.1;Csa6M083540.1;Csa3M009550.1;Csa1M267230.1;Csa3M238150.1;Csa3M217140.1;Csa2M138740.1;Csa4M288080.1;Csa6M000690.1;Csa2M074190.1;Csa5M167140.1;Csa4M287530.1;Csa6M344210.1;Csa3M134840.2;Csa1M619390.1;Csa7M430200.1;Csa7M407820.1;Csa1M597800.1;Csa2M000520.1;Csa6M51…	Chitinase; contains IPR016283 (Glycoside hydrolase, family 19), IPR023346 (Lysozyme-like domain);Beta-glucosidase; contains IPR001360 (Glycoside hydrolase, family 1), IPR017853 (Glycoside hydrolase, superfamily);Defensin; contains IPR008176 (Gamma thionin);Nitrate reductase; contains IPR001834 (NADH:cytochrome b5 reductase (CBR)), IPR008335 (Eukaryotic molybdopterin oxidoreductase), IPR014756 (Im…
GO:0042219	cellular amino acid derivative catabolic process	10	biological_process	17 out of 529 genes, 3.2%	79 out of 25600 genes, 0.3%	4.33e-13	0	Csa6M012820.1;Csa1M619390.1;Csa1M533470.1;Csa4M308480.1;Csa4M056840.1;Csa3M734120.1;Csa6M500640.1;Csa3M853170.1;Csa6M009490.1;Csa4M308480.2;Csa6M500640.2;Csa3M175700.1;Csa4M618430.1;Csa3M734150.1;Csa6M501260.1;Csa7M018770.1;Csa3M732490.1	Laccase, putative; contains IPR017761 (Laccase);Cytochrome P450, putative; contains IPR001128 (Cytochrome P450);Laccase, putative; contains IPR017761 (Laccase);Laccase 1a; contains IPR017761 (Laccase);Aminotransferase; contains IPR005814 (Aminotransferase class-III), IPR015424 (Pyridoxal phosphate-dependent transferase);Laccase, putative; contains IPR017761 (Laccase);Ascorbate oxidase; contains I…
GO:0070301	cellular response to hydrogen peroxide	7	biological_process	20 out of 529 genes, 3.8%	119 out of 25600 genes, 0.5%	5.21e-13	0	Csa4M285750.1;Csa2M421020.1;Csa6M504560.1;Csa6M013940.1;Csa6M507230.1;Csa2M346020.1;Csa4M285810.1;Csa6M083540.1;Csa4M285790.1;Csa6M216410.1;Csa2M235100.1;Csa3M736970.1;Csa7M058560.1;Csa2M235600.1;Csa2M271470.1;Csa5M608020.1;Csa3M904120.1;Csa4M045010.1;Csa7M061710.1;Csa1M533650.1	Peroxidase; contains IPR010255 (Haem peroxidase);Peroxidase 3, putative; contains IPR010255 (Haem peroxidase);Peroxidase 72, putative; contains IPR010255 (Haem peroxidase);Peroxidase; contains IPR010255 (Haem peroxidase);Peroxidase; contains IPR010255 (Haem peroxidase);Peroxidase 64, putative; contains IPR010255 (Haem peroxidase);Peroxidase 3; contains IPR010255 (Haem peroxidase);Peroxidase famil…
GO:0050832	defense response to fungus	7	biological_process	32 out of 529 genes, 6.0%	331 out of 25600 genes, 1.3%	5.54e-13	0	Csa3M822330.1;Csa3M851940.1;Csa1M574960.1;Csa1M470270.1;Csa7M428990.1;Csa6M124040.2;Csa5M579560.1;Csa6M120420.1;Csa1M528600.1;Csa6M507230.1;Csa3M822330.2;Csa2M070320.1;Csa3M814320.1;Csa2M346020.1;Csa2M361840.1;Csa6M083540.1;Csa3M903510.1;Csa6M450940.1;Csa2M433930.1;Csa4M285790.1;Csa6M088080.1;Csa2M292780.1;Csa7M058560.1;Csa3M736970.1;Csa2M235600.1;Csa2M415500.1;Csa3M446120.1;Csa2M010390.1;Csa1M61…	Beta-glucosidase; contains IPR001360 (Glycoside hydrolase, family 1), IPR017853 (Glycoside hydrolase, superfamily);Defensin; contains IPR008176 (Gamma thionin);Receptor-like protein kinase; contains IPR001611 (Leucine-rich repeat), IPR003591 (Leucine-rich repeat, typical subtype), IPR011009 (Protein kinase-like domain);Cellulose synthase A1; contains IPR005150 (Cellulose synthase), IPR013083 (Zin…
GO:0006519	cellular amino acid and derivative metabolic process	8	biological_process	78 out of 529 genes, 14.7%	1650 out of 25600 genes, 6.4%	6.15e-12	0	Csa6M012820.1;Csa6M448140.1;Csa6M538700.1;Csa7M071700.1;Csa2M069700.1;Csa6M500640.1;Csa6M004480.1;Csa2M365080.1;Csa6M107870.1;Csa6M498430.1;Csa6M446280.1;Csa6M497900.1;Csa3M902330.1;Csa1M619390.1;Csa6M446290.1;Csa6M448730.1;Csa1M533470.1;Csa6M497390.1;Csa3M133890.1;Csa2M000520.1;Csa2M425750.1;CsaUNM000040.1;Csa4M091880.1;Csa2M215520.1;Csa7M073510.1;Csa7M430240.1;Csa6M500640.2;Csa1M001360.1;Csa3M1…	Laccase, putative; contains IPR017761 (Laccase);Glutamine synthetase; contains IPR008147 (Glutamine synthetase, beta-Grasp), IPR014746 (Glutamine synthetase/guanido kinase, catalytic domain);Transcription factor Myb; contains IPR009057 (Homeodomain-like);Cinnamyl alcohol dehydrogenase; contains IPR002085 (Alcohol dehydrogenase superfamily, zinc-type), IPR016040 (NAD(P)-binding domain), IPR020843 …
GO:0046274	lignin catabolic process	7	biological_process	12 out of 529 genes, 2.3%	37 out of 25600 genes, 0.1%	6.2e-12	0	Csa6M012820.1;Csa4M308480.2;Csa6M500640.2;Csa3M175700.1;Csa1M533470.1;Csa4M308480.1;Csa3M734150.1;Csa7M018770.1;Csa3M734120.1;Csa6M500640.1;Csa6M009490.1;Csa3M732490.1	Laccase, putative; contains IPR017761 (Laccase);Laccase 1a; contains IPR017761 (Laccase);Ascorbate oxidase; contains IPR017760 (L-ascorbate oxidase, plants);Laccase-2; contains IPR008972 (Cupredoxin);Laccase, putative; contains IPR017761 (Laccase);Laccase 1a; contains IPR017761 (Laccase);Laccase; contains IPR017761 (Laccase);Laccase-like protein; contains IPR008972 (Cupredoxin);Laccase, putative;…
GO:0006952	defense response	4	biological_process	97 out of 529 genes, 18.3%	2292 out of 25600 genes, 9.0%	6.89e-12	0	Csa6M507250.1;Csa6M507520.1;Csa3M822330.1;Csa3M851940.1;Csa4M050130.1;Csa7M339660.1;Csa2M000740.1;Csa2M361840.1;Csa6M083540.1;Csa3M217140.1;Csa6M000690.1;Csa1M619390.1;Csa7M430200.1;Csa5M644580.1;Csa3M133890.1;Csa2M000520.1;Csa6M516600.1;Csa3M822330.2;Csa3M039850.1;Csa2M070320.1;Csa3M814320.1;Csa6M508020.1;Csa5M529950.1;Csa4M303040.1;Csa6M125240.1;Csa7M058560.1;Csa3M115060.1;Csa2M415500.1;Csa3M44…	Probable aspartic protease; contains IPR001461 (Peptidase A1), IPR021109 (Aspartic peptidase);Chitinase; contains IPR016283 (Glycoside hydrolase, family 19), IPR023346 (Lysozyme-like domain);Beta-glucosidase; contains IPR001360 (Glycoside hydrolase, family 1), IPR017853 (Glycoside hydrolase, superfamily);Defensin; contains IPR008176 (Gamma thionin);WRKY transcription factor; contains IPR003657 (D…
GO:0046271	phenylpropanoid catabolic process	6	biological_process	12 out of 529 genes, 2.3%	38 out of 25600 genes, 0.1%	8.89e-12	0	Csa6M012820.1;Csa4M308480.2;Csa6M500640.2;Csa3M175700.1;Csa1M533470.1;Csa4M308480.1;Csa3M734150.1;Csa7M018770.1;Csa3M734120.1;Csa6M500640.1;Csa6M009490.1;Csa3M732490.1	Laccase, putative; contains IPR017761 (Laccase);Laccase 1a; contains IPR017761 (Laccase);Ascorbate oxidase; contains IPR017760 (L-ascorbate oxidase, plants);Laccase-2; contains IPR008972 (Cupredoxin);Laccase, putative; contains IPR017761 (Laccase);Laccase 1a; contains IPR017761 (Laccase);Laccase; contains IPR017761 (Laccase);Laccase-like protein; contains IPR008972 (Cupredoxin);Laccase, putative;…
GO:0034614	cellular response to reactive oxygen species	6	biological_process	20 out of 529 genes, 3.8%	141 out of 25600 genes, 0.6%	1.34e-11	0	Csa4M285750.1;Csa2M421020.1;Csa6M504560.1;Csa6M013940.1;Csa6M507230.1;Csa2M346020.1;Csa4M285810.1;Csa6M083540.1;Csa4M285790.1;Csa6M216410.1;Csa2M235100.1;Csa3M736970.1;Csa7M058560.1;Csa2M235600.1;Csa2M271470.1;Csa5M608020.1;Csa3M904120.1;Csa4M045010.1;Csa7M061710.1;Csa1M533650.1	Peroxidase; contains IPR010255 (Haem peroxidase);Peroxidase 3, putative; contains IPR010255 (Haem peroxidase);Peroxidase 72, putative; contains IPR010255 (Haem peroxidase);Peroxidase; contains IPR010255 (Haem peroxidase);Peroxidase; contains IPR010255 (Haem peroxidase);Peroxidase 64, putative; contains IPR010255 (Haem peroxidase);Peroxidase 3; contains IPR010255 (Haem peroxidase);Peroxidase famil…
GO:0009809	lignin biosynthetic process	7	biological_process	19 out of 529 genes, 3.6%	133 out of 25600 genes, 0.5%	3.85e-11	0	Csa6M012820.1;Csa2M299950.1;Csa1M533470.1;Csa4M308480.1;Csa6M128650.1;Csa7M071700.1;Csa3M734120.1;Csa4M091880.1;Csa6M009490.1;Csa7M018720.1;Csa5M646750.1;Csa6M107870.1;Csa3M175700.1;Csa3M166220.1;Csa3M734150.1;Csa3M046220.1;Csa6M136580.1;Csa7M018770.1;Csa3M732490.1	Laccase, putative; contains IPR017761 (Laccase);Alcohol dehydrogenase, putative; contains IPR002085 (Alcohol dehydrogenase superfamily, zinc-type), IPR016040 (NAD(P)-binding domain), IPR020843 (Polyketide synthase, enoylreductase);Laccase, putative; contains IPR017761 (Laccase);Laccase 1a; contains IPR017761 (Laccase);O-methyltransferase, putative; contains IPR016461 (Caffeate O-methyltransferase…
GO:0009628	response to abiotic stimulus	3	biological_process	133 out of 529 genes, 25.1%	3729 out of 25600 genes, 14.6%	7.62e-11	0	Csa6M012820.1;Csa1M348440.1;Csa7M320050.1;Csa1M160590.1;Csa6M083540.1;Csa6M004480.1;Csa2M408970.1;Csa7M322060.1;Csa4M288080.1;Csa6M000690.1;Csa5M604990.1;Csa6M497900.1;Csa2M074190.1;Csa4M287530.1;Csa6M344210.1;Csa6M497390.1;Csa3M782710.1;Csa2M070320.1;Csa5M010650.2;Csa5M609820.1;Csa3M141840.1;Csa5M477610.1;Csa3M119420.1;Csa4M083680.1;Csa4M455680.1;Csa1M569450.1;Csa7M413380.1;Csa2M034780.1;Csa3M90…	Laccase, putative; contains IPR017761 (Laccase);Blue copper protein, putative; contains IPR008972 (Cupredoxin);Alcohol dehydrogenase; contains IPR002085 (Alcohol dehydrogenase superfamily, zinc-type), IPR011032 (GroES-like), IPR013149 (Alcohol dehydrogenase, C-terminal), IPR016040 (NAD(P)-binding domain);Zinc finger-like protein; contains IPR013087 (Zinc finger C2H2-type/integrase DNA-binding dom…
GO:0006800	oxygen and reactive oxygen species metabolic process		biological_process	23 out of 529 genes, 4.3%	214 out of 25600 genes, 0.8%	1.28e-10	0	Csa4M285750.1;Csa2M421020.1;Csa6M504560.1;Csa6M013940.1;Csa1M569450.1;Csa6M507230.1;Csa2M346020.1;Csa4M285810.1;Csa6M083540.1;Csa4M285790.1;Csa5M529950.1;Csa6M216410.1;Csa2M235100.1;Csa3M736970.1;Csa7M058560.1;Csa2M235600.1;Csa2M271470.1;Csa5M608020.1;Csa4M050170.1;Csa3M904120.1;Csa4M045010.1;Csa7M061710.1;Csa1M533650.1	Peroxidase; contains IPR010255 (Haem peroxidase);Peroxidase 3, putative; contains IPR010255 (Haem peroxidase);Peroxidase 72, putative; contains IPR010255 (Haem peroxidase);Peroxidase; contains IPR010255 (Haem peroxidase);Respiratory burst oxidase, putative; contains IPR000778 (Cytochrome b245, heavy chain), IPR011992 (EF-hand-like domain), IPR013130 (Ferric reductase transmembrane component-like …
GO:0044283	small molecule biosynthetic process	5	biological_process	89 out of 529 genes, 16.8%	2157 out of 25600 genes, 8.4%	2.24e-10	0	Csa6M012820.1;Csa6M448140.1;Csa6M538700.1;Csa3M180200.1;Csa7M071700.1;Csa2M069700.1;Csa4M111590.1;Csa2M000640.1;Csa6M004480.1;Csa2M365080.1;Csa6M107870.1;Csa6M498430.1;Csa4M288080.1;Csa6M446280.1;Csa6M497900.1;Csa4M287530.1;Csa1M619390.1;Csa6M446290.1;Csa6M448730.1;Csa1M533470.1;Csa6M497390.1;Csa2M000520.1;Csa2M425750.1;Csa4M091880.1;Csa2M215520.1;Csa7M430240.1;Csa7M073510.1;Csa4M646170.1;Csa1M00…	Laccase, putative; contains IPR017761 (Laccase);Glutamine synthetase; contains IPR008147 (Glutamine synthetase, beta-Grasp), IPR014746 (Glutamine synthetase/guanido kinase, catalytic domain);Transcription factor Myb; contains IPR009057 (Homeodomain-like);Sorbitol dehydrogenase-like protein; contains IPR011032 (GroES-like);Cinnamyl alcohol dehydrogenase; contains IPR002085 (Alcohol dehydrogenase s…
GO:0009719	response to endogenous stimulus	3	biological_process	111 out of 529 genes, 21.0%	3018 out of 25600 genes, 11.8%	8.21e-10	0	Csa6M507520.1;Csa3M822330.1;Csa6M516740.2;Csa6M538700.1;Csa3M180200.1;Csa3M851940.1;Csa3M816000.1;Csa6M516740.1;Csa4M050130.1;Csa2M069700.1;Csa7M339660.1;Csa6M518280.1;Csa2M000740.1;Csa2M361840.1;Csa6M004480.1;Csa4M291360.1;Csa6M107870.1;Csa3M238150.1;Csa2M234510.1;Csa2M376790.1;Csa1M572420.1;Csa2M138740.1;Csa2M179220.1;Csa4M288080.1;Csa6M000690.1;Csa5M604990.1;Csa2M074190.1;Csa4M287530.1;Csa6M34…	Chitinase; contains IPR016283 (Glycoside hydrolase, family 19), IPR023346 (Lysozyme-like domain);Beta-glucosidase; contains IPR001360 (Glycoside hydrolase, family 1), IPR017853 (Glycoside hydrolase, superfamily);Flavoprotein wrbA, putative; contains IPR005025 (NADPH-dependent FMN reductase), IPR010089 (Flavoprotein WrbA);Transcription factor Myb; contains IPR009057 (Homeodomain-like);Sorbitol deh…
GO:0010035	response to inorganic substance	4	biological_process	53 out of 529 genes, 10.0%	1044 out of 25600 genes, 4.1%	1.86e-09	0	Csa6M507520.1;Csa6M012820.1;Csa3M180200.1;Csa2M421020.1;Csa1M024230.1;Csa4M308480.1;Csa6M504560.1;Csa6M013940.1;Csa7M320050.1;Csa2M361740.1;Csa3M112250.1;Csa5M154210.1;Csa3M734120.1;Csa1M160590.1;Csa6M500640.1;Csa4M285810.1;Csa6M083540.1;Csa4M308480.2;Csa4M285790.1;Csa6M216410.1;Csa3M736970.1;Csa2M235100.1;Csa7M322060.1;Csa2M271470.1;Csa7M007820.1;Csa3M166220.1;Csa5M612850.1;Csa7M018770.1;Csa7M06…	Chitinase; contains IPR016283 (Glycoside hydrolase, family 19), IPR023346 (Lysozyme-like domain);Laccase, putative; contains IPR017761 (Laccase);Sorbitol dehydrogenase-like protein; contains IPR011032 (GroES-like);Peroxidase 3, putative; contains IPR010255 (Haem peroxidase);Putative receptor-like protein kinase; contains IPR011009 (Protein kinase-like domain), IPR013320 (Concanavalin A-like lecti…
GO:0009651	response to salt stress	5	biological_process	56 out of 529 genes, 10.6%	1182 out of 25600 genes, 4.6%	7.39e-09	0	Csa6M538700.1;Csa2M421020.1;Csa4M083680.1;Csa7M320050.1;Csa4M455680.1;Csa4M050130.1;Csa3M121060.1;Csa3M112250.1;Csa1M569110.1;Csa2M000740.1;Csa4M285810.1;Csa6M083540.1;Csa2M365080.1;Csa3M386830.1;Csa4M285790.1;Csa6M216410.1;Csa3M144130.1;Csa6M525590.1;Csa2M235100.1;Csa7M322060.1;Csa6M498430.1;Csa2M271470.1;Csa3M166220.1;Csa7M390050.1;Csa6M000690.1;Csa6M497900.1;Csa7M061710.1;Csa6M525600.1;Csa5M15…	Transcription factor Myb; contains IPR009057 (Homeodomain-like);Peroxidase 3, putative; contains IPR010255 (Haem peroxidase);Putative DUF231 domain containing family protein; contains IPR025846 (PMR5 N-terminal domain), IPR026057 (PC-Esterase);Alcohol dehydrogenase; contains IPR002085 (Alcohol dehydrogenase superfamily, zinc-type), IPR011032 (GroES-like), IPR013149 (Alcohol dehydrogenase, C-termi…
GO:0009753	response to jasmonic acid stimulus	6	biological_process	39 out of 529 genes, 7.4%	674 out of 25600 genes, 2.6%	9.15e-09	0	Csa3M119420.1;Csa6M538700.1;Csa3M851940.1;Csa2M023910.1;Csa3M112250.1;Csa2M000740.1;Csa4M288090.1;Csa5M646750.1;Csa3M386830.1;Csa6M107870.1;Csa3M238150.1;Csa2M376790.1;Csa4M288080.1;Csa3M119420.2;Csa4M287540.1;Csa5M152790.1;Csa4M287530.1;Csa4M286980.1;Csa6M344210.1;Csa3M164580.1;Csa1M470270.1;Csa4M645320.1;Csa2M174670.1;Csa3M039850.1;Csa2M070320.1;Csa3M814320.1;Csa1M023580.1;Csa6M450940.1;Csa2M43…	Dof zinc finger protein; contains IPR003851 (Zinc finger, Dof-type);Transcription factor Myb; contains IPR009057 (Homeodomain-like);Defensin; contains IPR008176 (Gamma thionin);Lipoxygenase; contains IPR000907 (Lipoxygenase);Probable peptide/nitrate transporter; contains IPR000109 (Proton-dependent oligopeptide transporter family), IPR016196 (Major facilitator superfamily domain, general substrat…
GO:0006970	response to osmotic stress	4	biological_process	62 out of 529 genes, 11.7%	1387 out of 25600 genes, 5.4%	9.74e-09	0	Csa6M538700.1;Csa3M180200.1;Csa2M421020.1;Csa4M083680.1;Csa7M320050.1;Csa4M455680.1;Csa4M050130.1;Csa3M121060.1;Csa3M112250.1;Csa1M569110.1;Csa2M000740.1;Csa4M285810.1;Csa6M083540.1;Csa2M365080.1;Csa3M386830.1;Csa4M285790.1;Csa6M216410.1;Csa3M144130.1;Csa6M525590.1;Csa2M235100.1;Csa7M322060.1;Csa2M271470.1;Csa6M498430.1;Csa3M166220.1;Csa7M390050.1;Csa6M000690.1;Csa6M497900.1;Csa7M061710.1;Csa6M52…	Transcription factor Myb; contains IPR009057 (Homeodomain-like);Sorbitol dehydrogenase-like protein; contains IPR011032 (GroES-like);Peroxidase 3, putative; contains IPR010255 (Haem peroxidase);Putative DUF231 domain containing family protein; contains IPR025846 (PMR5 N-terminal domain), IPR026057 (PC-Esterase);Alcohol dehydrogenase; contains IPR002085 (Alcohol dehydrogenase superfamily, zinc-typ…
GO:0009725	response to hormone stimulus	5	biological_process	103 out of 529 genes, 19.5%	2858 out of 25600 genes, 11.2%	1.15e-08	0	Csa6M507520.1;Csa3M822330.1;Csa6M516740.2;Csa6M538700.1;Csa3M180200.1;Csa3M851940.1;Csa3M816000.1;Csa6M516740.1;Csa4M050130.1;Csa2M069700.1;Csa7M339660.1;Csa6M518280.1;Csa2M361840.1;Csa6M004480.1;Csa4M291360.1;Csa6M107870.1;Csa2M234510.1;Csa2M376790.1;Csa1M572420.1;Csa2M138740.1;Csa2M179220.1;Csa6M000690.1;Csa5M604990.1;Csa2M074190.1;Csa4M287530.1;Csa6M344210.1;Csa7M407820.1;Csa3M133890.1;Csa3M81…	Chitinase; contains IPR016283 (Glycoside hydrolase, family 19), IPR023346 (Lysozyme-like domain);Beta-glucosidase; contains IPR001360 (Glycoside hydrolase, family 1), IPR017853 (Glycoside hydrolase, superfamily);Flavoprotein wrbA, putative; contains IPR005025 (NADPH-dependent FMN reductase), IPR010089 (Flavoprotein WrbA);Transcription factor Myb; contains IPR009057 (Homeodomain-like);Sorbitol deh…
GO:0034599	cellular response to oxidative stress	5	biological_process	20 out of 529 genes, 3.8%	206 out of 25600 genes, 0.8%	1.21e-08	0	Csa4M285750.1;Csa2M421020.1;Csa6M504560.1;Csa6M013940.1;Csa6M507230.1;Csa2M346020.1;Csa4M285810.1;Csa6M083540.1;Csa4M285790.1;Csa6M216410.1;Csa2M235100.1;Csa3M736970.1;Csa7M058560.1;Csa2M235600.1;Csa2M271470.1;Csa5M608020.1;Csa3M904120.1;Csa4M045010.1;Csa7M061710.1;Csa1M533650.1	Peroxidase; contains IPR010255 (Haem peroxidase);Peroxidase 3, putative; contains IPR010255 (Haem peroxidase);Peroxidase 72, putative; contains IPR010255 (Haem peroxidase);Peroxidase; contains IPR010255 (Haem peroxidase);Peroxidase; contains IPR010255 (Haem peroxidase);Peroxidase 64, putative; contains IPR010255 (Haem peroxidase);Peroxidase 3; contains IPR010255 (Haem peroxidase);Peroxidase famil…
GO:0006979	response to oxidative stress	4	biological_process	46 out of 529 genes, 8.7%	898 out of 25600 genes, 3.5%	1.78e-08	0	Csa1M540350.1;Csa2M421020.1;Csa3M099630.1;Csa1M348440.1;Csa6M504560.1;Csa6M013940.1;Csa6M445750.1;Csa2M369150.1;Csa2M361740.1;Csa3M889930.1;Csa4M056840.1;Csa2M000740.1;Csa4M285810.1;Csa6M083540.1;Csa4M285790.1;Csa6M216410.1;Csa3M736970.1;Csa2M235100.1;Csa2M271470.1;Csa5M600370.1;Csa3M829250.1;Csa7M007820.1;Csa4M618430.1;Csa5M190500.1;Csa6M446280.1;Csa7M061710.1;Csa7M004020.1;Csa4M285750.1;Csa6M44…	Reticuline oxidase; contains IPR012951 (Berberine/berberine-like);Peroxidase 3, putative; contains IPR010255 (Haem peroxidase);Protein PLANT CADMIUM RESISTANCE 8; contains IPR006461 (Uncharacterised protein family Cys-rich);Blue copper protein, putative; contains IPR008972 (Cupredoxin);Peroxidase 72, putative; contains IPR010255 (Haem peroxidase);Peroxidase; contains IPR010255 (Haem peroxidase);P…
GO:0009751	response to salicylic acid stimulus	6	biological_process	33 out of 529 genes, 6.2%	529 out of 25600 genes, 2.1%	2.23e-08	0	Csa3M119420.1;Csa6M538700.1;Csa1M024230.1;Csa3M112250.1;Csa7M063980.1;Csa3M386830.1;Csa4M291360.1;Csa3M829250.1;Csa7M044860.1;Csa3M119420.2;Csa5M152790.1;Csa6M344210.1;Csa1M470270.1;Csa2M174670.1;Csa4M645320.1;Csa2M070320.1;Csa3M814320.1;Csa6M450940.1;Csa2M433930.1;Csa6M088080.1;Csa4M303040.1;Csa7M051400.1;Csa2M292780.1;Csa6M125240.1;Csa1M029570.1;Csa6M496960.1;Csa3M446120.1;Csa1M469740.1;Csa5M64…	Dof zinc finger protein; contains IPR003851 (Zinc finger, Dof-type);Transcription factor Myb; contains IPR009057 (Homeodomain-like);Putative receptor-like protein kinase; contains IPR011009 (Protein kinase-like domain), IPR013320 (Concanavalin A-like lectin/glucanase, subgroup);Probable peptide/nitrate transporter; contains IPR000109 (Proton-dependent oligopeptide transporter family), IPR016196 (…
GO:0010033	response to organic substance	4	biological_process	128 out of 529 genes, 24.2%	3886 out of 25600 genes, 15.2%	2.84e-08	0	Csa3M822330.1;Csa6M516740.1;Csa2M069700.1;Csa6M004480.1;Csa4M291360.1;Csa2M179220.1;Csa4M288080.1;Csa6M000690.1;Csa5M604990.1;Csa2M074190.1;Csa4M287530.1;Csa6M344210.1;Csa7M407820.1;Csa3M133890.1;Csa6M516600.1;Csa2M070320.1;Csa3M814320.1;Csa4M646170.1;Csa3M115060.1;Csa2M178720.1;Csa6M058200.1;Csa5M181430.1;Csa3M119420.1;Csa2M023910.1;Csa4M455680.1;Csa1M569450.1;Csa7M413380.1;Csa2M034780.1;Csa5M50…	Beta-glucosidase; contains IPR001360 (Glycoside hydrolase, family 1), IPR017853 (Glycoside hydrolase, superfamily);Flavoprotein wrbA, putative; contains IPR005025 (NADPH-dependent FMN reductase), IPR010089 (Flavoprotein WrbA);Cytochrome P450 cinnamate 4-hydroxylase; contains IPR001128 (Cytochrome P450);Gibberellin 20-oxidase, putative; contains IPR005123 (Oxoglutarate/iron-dependent dioxygenase),…
GO:0070887	cellular response to chemical stimulus	4	biological_process	87 out of 529 genes, 16.4%	2343 out of 25600 genes, 9.2%	5.43e-08	0	Csa6M507520.1;Csa3M822330.1;Csa2M421020.1;Csa6M504560.1;Csa3M816000.1;Csa2M069700.1;Csa7M339660.1;Csa6M518280.1;Csa6M083540.1;Csa6M004480.1;Csa6M107870.1;Csa6M216410.1;Csa2M234510.1;Csa2M376790.1;Csa6M498430.1;Csa1M572420.1;Csa2M138740.1;Csa2M179220.1;Csa6M000690.1;Csa6M497900.1;Csa2M074190.1;Csa6M344210.1;Csa5M644580.1;Csa6M497390.1;Csa3M133890.1;Csa2M070320.1;Csa1M023580.1;Csa1M433050.1;Csa7M07…	Chitinase; contains IPR016283 (Glycoside hydrolase, family 19), IPR023346 (Lysozyme-like domain);Beta-glucosidase; contains IPR001360 (Glycoside hydrolase, family 1), IPR017853 (Glycoside hydrolase, superfamily);Peroxidase 3, putative; contains IPR010255 (Haem peroxidase);Peroxidase 72, putative; contains IPR010255 (Haem peroxidase);Serine carboxypeptidase; contains IPR001563 (Peptidase S10, seri…
GO:0045730	respiratory burst	4	biological_process	8 out of 529 genes, 1.5%	29 out of 25600 genes, 0.1%	9.23e-08	0	Csa6M083540.1;Csa4M194780.1;Csa4M285790.1;Csa6M507230.1;Csa7M058560.1;Csa2M346020.1;Csa3M127120.1;Csa7M061710.1	Peroxidase family protein; contains IPR010255 (Haem peroxidase);U-box domain-containing protein; contains IPR013083 (Zinc finger, RING/FYVE/PHD-type), IPR016024 (Armadillo-type fold);Peroxidase; contains IPR010255 (Haem peroxidase);Peroxidase; contains IPR010255 (Haem peroxidase);Peroxidase; contains IPR010255 (Haem peroxidase);Peroxidase 64, putative; contains IPR010255 (Haem peroxidase);U-box d…
GO:0042542	response to hydrogen peroxide	6	biological_process	21 out of 529 genes, 4.0%	255 out of 25600 genes, 1.0%	9.26e-08	0	Csa4M285750.1;Csa2M421020.1;Csa2M382540.1;Csa6M504560.1;Csa6M013940.1;Csa6M507230.1;Csa2M346020.1;Csa4M285810.1;Csa6M083540.1;Csa4M285790.1;Csa6M216410.1;Csa2M235100.1;Csa3M736970.1;Csa7M058560.1;Csa2M235600.1;Csa2M271470.1;Csa5M608020.1;Csa3M904120.1;Csa4M045010.1;Csa7M061710.1;Csa1M533650.1	Peroxidase; contains IPR010255 (Haem peroxidase);Peroxidase 3, putative; contains IPR010255 (Haem peroxidase);Ethylene-responsive transcription factor 7; contains IPR016177 (DNA-binding, integrase-type);Peroxidase 72, putative; contains IPR010255 (Haem peroxidase);Peroxidase; contains IPR010255 (Haem peroxidase);Peroxidase; contains IPR010255 (Haem peroxidase);Peroxidase 64, putative; contains IP…
GO:0009415	response to water	5	biological_process	45 out of 529 genes, 8.5%	922 out of 25600 genes, 3.6%	1.04e-07	0	Csa6M012820.1;Csa2M421020.1;Csa4M083680.1;Csa4M308480.1;Csa4M455680.1;Csa4M050130.1;Csa3M121060.1;Csa3M112250.1;Csa3M734120.1;Csa2M361840.1;Csa4M285810.1;Csa5M646750.1;Csa6M083540.1;Csa4M308480.2;Csa3M903510.1;Csa6M107870.1;Csa3M144130.1;Csa2M235100.1;Csa2M376790.1;Csa2M271470.1;Csa3M166220.1;Csa6M000690.1;Csa5M604990.1;Csa6M344210.1;Csa4M194780.1;Csa4M285750.1;Csa4M292470.1;Csa2M382540.1;Csa1M53…	Laccase, putative; contains IPR017761 (Laccase);Peroxidase 3, putative; contains IPR010255 (Haem peroxidase);Putative DUF231 domain containing family protein; contains IPR025846 (PMR5 N-terminal domain), IPR026057 (PC-Esterase);Laccase 1a; contains IPR017761 (Laccase);Serine/threonine-protein kinase; contains IPR011009 (Protein kinase-like domain);WRKY transcription factor; contains IPR003657 (DN…
GO:0071554	cell wall organization or biogenesis	3	biological_process	48 out of 529 genes, 9.1%	1017 out of 25600 genes, 4.0%	1.05e-07	0	Csa6M507520.1;Csa3M119420.1;Csa3M081360.1;Csa6M538700.1;Csa2M245470.1;Csa7M304870.1;Csa4M308480.1;Csa5M579560.1;Csa5M648680.1;Csa3M734120.1;Csa5M646750.1;Csa7M063980.1;Csa4M308480.2;Csa1M267230.1;Csa4M291360.1;Csa6M107870.1;Csa2M176700.1;Csa3M166220.1;Csa3M119420.2;Csa5M600960.1;Csa5M152790.1;Csa1M619390.1;Csa3M081360.2;Csa1M015700.1;Csa1M574960.1;Csa1M470270.1;Csa2M115750.1;Csa2M070320.1;Csa6M00…	Chitinase; contains IPR016283 (Glycoside hydrolase, family 19), IPR023346 (Lysozyme-like domain);Dof zinc finger protein; contains IPR003851 (Zinc finger, Dof-type);Probable galacturonosyltransferase 12; contains IPR002495 (Glycosyl transferase, family 8);Transcription factor Myb; contains IPR009057 (Homeodomain-like);BURP domain-containing protein; contains IPR004873 (BURP domain);Unknown protei…
GO:0009611	response to wounding	4	biological_process	46 out of 529 genes, 8.7%	961 out of 25600 genes, 3.8%	1.31e-07	0	Csa6M507520.1;Csa3M119420.1;Csa6M538700.1;Csa3M851940.1;Csa2M023910.1;Csa3M112250.1;Csa2M000740.1;Csa4M288090.1;Csa2M034780.1;Csa7M430230.1;Csa3M386830.1;Csa4M291360.1;Csa3M238150.1;Csa3M710200.1;Csa2M376790.1;Csa3M166220.1;Csa5M285030.1;Csa4M288080.1;Csa3M119420.2;Csa4M287540.1;Csa6M000690.1;Csa5M152790.1;Csa4M287530.1;Csa4M286980.1;Csa3M736560.1;Csa1M619390.1;Csa5M644580.1;Csa7M430250.1;Csa2M17…	Chitinase; contains IPR016283 (Glycoside hydrolase, family 19), IPR023346 (Lysozyme-like domain);Dof zinc finger protein; contains IPR003851 (Zinc finger, Dof-type);Transcription factor Myb; contains IPR009057 (Homeodomain-like);Defensin; contains IPR008176 (Gamma thionin);Lipoxygenase; contains IPR000907 (Lipoxygenase);Probable peptide/nitrate transporter; contains IPR000109 (Proton-dependent ol…
GO:0009414	response to water deprivation	6	biological_process	44 out of 529 genes, 8.3%	903 out of 25600 genes, 3.5%	1.52e-07	0	Csa6M012820.1;Csa2M421020.1;Csa4M083680.1;Csa4M308480.1;Csa4M455680.1;Csa4M050130.1;Csa3M121060.1;Csa3M112250.1;Csa3M734120.1;Csa2M361840.1;Csa4M285810.1;Csa5M646750.1;Csa6M083540.1;Csa4M308480.2;Csa3M903510.1;Csa6M107870.1;Csa3M144130.1;Csa2M235100.1;Csa2M376790.1;Csa2M271470.1;Csa3M166220.1;Csa6M000690.1;Csa5M604990.1;Csa6M344210.1;Csa4M194780.1;Csa4M285750.1;Csa4M292470.1;Csa2M382540.1;Csa1M53…	Laccase, putative; contains IPR017761 (Laccase);Peroxidase 3, putative; contains IPR010255 (Haem peroxidase);Putative DUF231 domain containing family protein; contains IPR025846 (PMR5 N-terminal domain), IPR026057 (PC-Esterase);Laccase 1a; contains IPR017761 (Laccase);Serine/threonine-protein kinase; contains IPR011009 (Protein kinase-like domain);WRKY transcription factor; contains IPR003657 (DN…
GO:0042436	indole derivative catabolic process	6	biological_process	10 out of 529 genes, 1.9%	56 out of 25600 genes, 0.2%	1.97e-07	0	Csa2M433930.1;Csa3M822330.1;Csa6M450940.1;Csa1M619390.1;Csa7M428990.1;Csa3M446120.1;Csa3M822330.2;Csa1M611270.1;Csa3M814320.1;Csa3M853170.1	Pleiotropic drug resistance ABC transporter family protein; contains IPR013525 (ABC-2 type transporter), IPR013581 (Plant PDR ABC transporter associated), IPR027417 (P-loop containing nucleoside triphosphate hydrolase);Beta-glucosidase; contains IPR001360 (Glycoside hydrolase, family 1), IPR017853 (Glycoside hydrolase, superfamily);ABC transporter G family member; contains IPR013525 (ABC-2 type t…
GO:0009056	catabolic process	3	biological_process	97 out of 529 genes, 18.3%	2837 out of 25600 genes, 11.1%	4.1e-07	0	Csa6M507520.1;Csa6M012820.1;Csa3M822330.1;Csa3M180200.1;Csa2M421020.1;Csa6M504560.1;Csa2M361840.1;Csa6M500640.1;Csa2M000640.1;Csa6M083540.1;Csa1M267230.1;Csa6M216410.1;Csa2M234510.1;Csa6M498430.1;Csa2M176700.1;Csa6M446280.1;Csa6M497900.1;Csa5M600960.1;Csa6M149950.1;Csa2M404980.1;Csa1M619390.1;Csa6M446290.1;Csa1M009780.1;Csa6M448730.1;Csa1M533470.1;Csa6M497390.1;Csa7M336540.1;Csa3M133890.1;Csa3M82…	Chitinase; contains IPR016283 (Glycoside hydrolase, family 19), IPR023346 (Lysozyme-like domain);Laccase, putative; contains IPR017761 (Laccase);Beta-glucosidase; contains IPR001360 (Glycoside hydrolase, family 1), IPR017853 (Glycoside hydrolase, superfamily);Sorbitol dehydrogenase-like protein; contains IPR011032 (GroES-like);Peroxidase 3, putative; contains IPR010255 (Haem peroxidase);Peroxidas…
GO:0009834	secondary cell wall biogenesis	6	biological_process	15 out of 529 genes, 2.8%	147 out of 25600 genes, 0.6%	4.25e-07	0	Csa5M152790.1;Csa4M308480.2;Csa6M107870.1;Csa6M088080.1;Csa6M538700.1;Csa4M007660.1;Csa3M736900.1;Csa1M015700.1;Csa4M308480.1;Csa1M470270.1;Csa2M070320.1;Csa3M734120.1;Csa6M009490.1;Csa5M646750.1;Csa3M732490.1	MYB transcription factor; contains IPR009057 (Homeodomain-like);Laccase 1a; contains IPR017761 (Laccase);NAC domain-containing protein, putative; contains IPR003441 (No apical meristem (NAM) protein);Cellulose synthase; contains IPR005150 (Cellulose synthase), IPR013083 (Zinc finger, RING/FYVE/PHD-type);Transcription factor Myb; contains IPR009057 (Homeodomain-like);Glycosyltransferase 47; contai…
GO:0016137	glycoside metabolic process	5	biological_process	18 out of 529 genes, 3.4%	223 out of 25600 genes, 0.9%	1.02e-06	0	Csa3M822330.1;Csa1M619390.1;Csa7M428990.1;Csa6M497390.1;Csa1M597800.1;Csa3M822330.2;Csa3M814320.1;Csa3M853170.1;Csa7M063980.1;Csa6M450940.1;Csa2M433930.1;Csa1M038950.1;Csa7M051400.1;Csa6M498430.1;Csa3M446120.1;Csa5M612850.1;Csa1M611270.1;Csa6M497900.1	Beta-glucosidase; contains IPR001360 (Glycoside hydrolase, family 1), IPR017853 (Glycoside hydrolase, superfamily);Cytochrome P450, putative; contains IPR001128 (Cytochrome P450);Beta-glucosidase; contains IPR001360 (Glycoside hydrolase, family 1), IPR017853 (Glycoside hydrolase, superfamily);UDP-glycosyltransferase 1; contains IPR002213 (UDP-glucuronosyl/UDP-glucosyltransferase);Sucrose synthase…
GO:0042344	indole glucosinolate catabolic process	9	biological_process	8 out of 529 genes, 1.5%	39 out of 25600 genes, 0.2%	1.1e-06	0	Csa2M433930.1;Csa3M822330.1;Csa6M450940.1;Csa7M428990.1;Csa3M446120.1;Csa3M822330.2;Csa1M611270.1;Csa3M814320.1	Pleiotropic drug resistance ABC transporter family protein; contains IPR013525 (ABC-2 type transporter), IPR013581 (Plant PDR ABC transporter associated), IPR027417 (P-loop containing nucleoside triphosphate hydrolase);Beta-glucosidase; contains IPR001360 (Glycoside hydrolase, family 1), IPR017853 (Glycoside hydrolase, superfamily);ABC transporter G family member; contains IPR013525 (ABC-2 type t…
GO:0042343	indole glucosinolate metabolic process	8	biological_process	8 out of 529 genes, 1.5%	41 out of 25600 genes, 0.2%	1.65e-06	0	Csa2M433930.1;Csa3M822330.1;Csa6M450940.1;Csa7M428990.1;Csa3M446120.1;Csa3M822330.2;Csa1M611270.1;Csa3M814320.1	Pleiotropic drug resistance ABC transporter family protein; contains IPR013525 (ABC-2 type transporter), IPR013581 (Plant PDR ABC transporter associated), IPR027417 (P-loop containing nucleoside triphosphate hydrolase);Beta-glucosidase; contains IPR001360 (Glycoside hydrolase, family 1), IPR017853 (Glycoside hydrolase, superfamily);ABC transporter G family member; contains IPR013525 (ABC-2 type t…
GO:0044273	sulfur compound catabolic process	5	biological_process	9 out of 529 genes, 1.7%	56 out of 25600 genes, 0.2%	2.05e-06	0	Csa2M433930.1;Csa3M822330.1;Csa6M450940.1;Csa7M428990.1;Csa3M446120.1;Csa6M501260.1;Csa3M822330.2;Csa1M611270.1;Csa3M814320.1	Pleiotropic drug resistance ABC transporter family protein; contains IPR013525 (ABC-2 type transporter), IPR013581 (Plant PDR ABC transporter associated), IPR027417 (P-loop containing nucleoside triphosphate hydrolase);Beta-glucosidase; contains IPR001360 (Glycoside hydrolase, family 1), IPR017853 (Glycoside hydrolase, superfamily);ABC transporter G family member; contains IPR013525 (ABC-2 type t…
GO:0000302	response to reactive oxygen species	5	biological_process	21 out of 529 genes, 4.0%	314 out of 25600 genes, 1.2%	2.79e-06	0	Csa4M285750.1;Csa2M421020.1;Csa2M382540.1;Csa6M504560.1;Csa6M013940.1;Csa6M507230.1;Csa2M346020.1;Csa4M285810.1;Csa6M083540.1;Csa4M285790.1;Csa6M216410.1;Csa2M235100.1;Csa3M736970.1;Csa7M058560.1;Csa2M235600.1;Csa2M271470.1;Csa5M608020.1;Csa3M904120.1;Csa4M045010.1;Csa7M061710.1;Csa1M533650.1	Peroxidase; contains IPR010255 (Haem peroxidase);Peroxidase 3, putative; contains IPR010255 (Haem peroxidase);Ethylene-responsive transcription factor 7; contains IPR016177 (DNA-binding, integrase-type);Peroxidase 72, putative; contains IPR010255 (Haem peroxidase);Peroxidase; contains IPR010255 (Haem peroxidase);Peroxidase; contains IPR010255 (Haem peroxidase);Peroxidase 64, putative; contains IP…
GO:0009416	response to light stimulus	5	biological_process	58 out of 529 genes, 11.0%	1510 out of 25600 genes, 5.9%	4.25e-06	0	Csa5M477610.1;Csa3M119420.1;Csa6M538700.1;Csa3M127050.1;Csa1M348440.1;Csa4M377160.1;Csa2M074200.1;Csa2M369150.1;Csa7M413380.1;Csa6M518280.1;Csa3M889930.1;Csa3M011850.1;Csa2M361840.1;Csa4M288090.1;Csa2M034780.1;Csa6M004480.1;Csa7M063980.1;Csa2M365080.1;Csa3M903510.1;Csa3M386830.1;Csa3M238150.1;Csa6M498430.1;Csa7M432650.1;Csa6M075200.1;Csa4M288080.1;Csa3M119420.2;Csa4M287540.1;Csa6M497900.1;Csa2M07…	Zinc finger protein; contains IPR007087 (Zinc finger, C2H2);Dof zinc finger protein; contains IPR003851 (Zinc finger, Dof-type);Transcription factor Myb; contains IPR009057 (Homeodomain-like);AT-hook DNA-binding protein; contains IPR014476 (Predicted AT-hook DNA-binding);Blue copper protein, putative; contains IPR008972 (Cupredoxin);Nitrate reductase; contains IPR001834 (NADH:cytochrome b5 reduct…
GO:0009617	response to bacterium	6	biological_process	48 out of 529 genes, 9.1%	1172 out of 25600 genes, 4.6%	5.72e-06	0	Csa3M822330.1;Csa2M299950.1;Csa6M124040.2;Csa5M579560.1;Csa4M050130.1;Csa3M121060.1;Csa3M112250.1;Csa4M288090.1;Csa2M034780.1;Csa7M063980.1;Csa1M267230.1;Csa5M600370.1;Csa4M288080.1;Csa4M287540.1;Csa6M000690.1;Csa2M020870.1;Csa4M287530.1;Csa4M286980.1;Csa1M619390.1;Csa4M624960.1;Csa1M574960.1;Csa7M428990.1;Csa1M470270.1;Csa6M120420.1;Csa1M528600.1;Csa6M516600.1;Csa3M822330.2;Csa2M070320.1;Csa3M81…	Beta-glucosidase; contains IPR001360 (Glycoside hydrolase, family 1), IPR017853 (Glycoside hydrolase, superfamily);Alcohol dehydrogenase, putative; contains IPR002085 (Alcohol dehydrogenase superfamily, zinc-type), IPR016040 (NAD(P)-binding domain), IPR020843 (Polyketide synthase, enoylreductase);Dimethylaniline monooxygenase, putative; contains IPR020946 (Flavin monooxygenase-like);Putative leuc…
GO:0051716	cellular response to stimulus	3	biological_process	116 out of 529 genes, 21.9%	3783 out of 25600 genes, 14.8%	5.73e-06	0	Csa6M507520.1;Csa3M822330.1;Csa6M516740.2;Csa6M538700.1;Csa2M421020.1;Csa6M504560.1;Csa3M816000.1;Csa6M516740.1;Csa4M050130.1;Csa2M069700.1;Csa7M339660.1;Csa6M518280.1;Csa6M083540.1;Csa6M004480.1;Csa2M365080.1;Csa6M107870.1;Csa6M216410.1;Csa2M234510.1;Csa2M376790.1;Csa6M498430.1;Csa1M572420.1;Csa2M138740.1;Csa5M190500.1;Csa2M179220.1;Csa6M000690.1;Csa6M497900.1;Csa2M074190.1;Csa1M071810.1;Csa6M34…	Chitinase; contains IPR016283 (Glycoside hydrolase, family 19), IPR023346 (Lysozyme-like domain);Beta-glucosidase; contains IPR001360 (Glycoside hydrolase, family 1), IPR017853 (Glycoside hydrolase, superfamily);Flavoprotein wrbA, putative; contains IPR005025 (NADPH-dependent FMN reductase), IPR010089 (Flavoprotein WrbA);Transcription factor Myb; contains IPR009057 (Homeodomain-like);Peroxidase 3…
GO:0016145	S-glycoside catabolic process	6	biological_process	8 out of 529 genes, 1.5%	50 out of 25600 genes, 0.2%	7.89e-06	0	Csa2M433930.1;Csa3M822330.1;Csa6M450940.1;Csa7M428990.1;Csa3M446120.1;Csa3M822330.2;Csa1M611270.1;Csa3M814320.1	Pleiotropic drug resistance ABC transporter family protein; contains IPR013525 (ABC-2 type transporter), IPR013581 (Plant PDR ABC transporter associated), IPR027417 (P-loop containing nucleoside triphosphate hydrolase);Beta-glucosidase; contains IPR001360 (Glycoside hydrolase, family 1), IPR017853 (Glycoside hydrolase, superfamily);ABC transporter G family member; contains IPR013525 (ABC-2 type t…
GO:0019759	glycosinolate catabolic process	7	biological_process	8 out of 529 genes, 1.5%	50 out of 25600 genes, 0.2%	7.89e-06	0	Csa2M433930.1;Csa3M822330.1;Csa6M450940.1;Csa7M428990.1;Csa3M446120.1;Csa3M822330.2;Csa1M611270.1;Csa3M814320.1	Pleiotropic drug resistance ABC transporter family protein; contains IPR013525 (ABC-2 type transporter), IPR013581 (Plant PDR ABC transporter associated), IPR027417 (P-loop containing nucleoside triphosphate hydrolase);Beta-glucosidase; contains IPR001360 (Glycoside hydrolase, family 1), IPR017853 (Glycoside hydrolase, superfamily);ABC transporter G family member; contains IPR013525 (ABC-2 type t…
GO:0019762	glucosinolate catabolic process	8	biological_process	8 out of 529 genes, 1.5%	50 out of 25600 genes, 0.2%	7.89e-06	0	Csa2M433930.1;Csa3M822330.1;Csa6M450940.1;Csa7M428990.1;Csa3M446120.1;Csa3M822330.2;Csa1M611270.1;Csa3M814320.1	Pleiotropic drug resistance ABC transporter family protein; contains IPR013525 (ABC-2 type transporter), IPR013581 (Plant PDR ABC transporter associated), IPR027417 (P-loop containing nucleoside triphosphate hydrolase);Beta-glucosidase; contains IPR001360 (Glycoside hydrolase, family 1), IPR017853 (Glycoside hydrolase, superfamily);ABC transporter G family member; contains IPR013525 (ABC-2 type t…
GO:0042546	cell wall biogenesis	4	biological_process	20 out of 529 genes, 3.8%	311 out of 25600 genes, 1.2%	8.61e-06	0	Csa5M152790.1;Csa3M081360.1;Csa6M538700.1;Csa3M081360.2;Csa1M015700.1;Csa4M308480.1;Csa1M470270.1;Csa3M734120.1;Csa2M070320.1;Csa6M009490.1;Csa5M646750.1;Csa7M063980.1;Csa4M308480.2;Csa6M088080.1;Csa6M107870.1;Csa7M051400.1;Csa4M007660.1;Csa3M736900.1;Csa2M360840.1;Csa3M732490.1	MYB transcription factor; contains IPR009057 (Homeodomain-like);Probable galacturonosyltransferase 12; contains IPR002495 (Glycosyl transferase, family 8);Transcription factor Myb; contains IPR009057 (Homeodomain-like);Probable galacturonosyltransferase 12; contains IPR002495 (Glycosyl transferase, family 8);COBRA-like protein; contains IPR006918 (Glycosyl-phosphatidyl inositol-anchored, plant);L…
GO:0044282	small molecule catabolic process	5	biological_process	31 out of 529 genes, 5.9%	631 out of 25600 genes, 2.5%	9.28e-06	0	Csa3M119580.1;Csa6M012820.1;Csa1M619390.1;Csa6M446290.1;Csa3M180200.1;Csa6M448730.1;Csa1M533470.1;Csa4M308480.1;Csa6M445750.1;Csa3M133890.1;Csa7M413380.1;Csa4M056840.1;Csa3M734120.1;Csa2M361840.1;Csa6M500640.1;Csa3M853170.1;Csa6M009490.1;Csa2M000640.1;Csa4M308480.2;Csa3M903510.1;Csa6M500640.2;Csa3M175700.1;Csa4M618430.1;Csa7M007820.1;Csa2M176700.1;Csa6M501260.1;Csa3M734150.1;Csa6M446280.1;Csa7M01…	Dopamine beta-monooxygenase, putative; contains IPR004877 (Cytochrome b561, eukaryote), IPR005018 (DOMON domain);Laccase, putative; contains IPR017761 (Laccase);Cytochrome P450, putative; contains IPR001128 (Cytochrome P450);Phenylalanine ammonia-lyase; contains IPR001106 (Aromatic amino acid lyase), IPR023144 (Phenylalanine ammonia-lyase, shielding domain), IPR024083 (Fumarase/histidase, N-termi…
GO:0044036	cell wall macromolecule metabolic process	6	biological_process	13 out of 529 genes, 2.5%	144 out of 25600 genes, 0.6%	9.68e-06	0	Csa6M507520.1;Csa6M508020.1;Csa1M267230.1;Csa6M088080.1;Csa3M081360.1;Csa3M081360.2;Csa4M007660.1;Csa3M736900.1;Csa3M166220.1;Csa2M010390.1;Csa2M360840.1;Csa5M184810.1;Csa2M070320.1	Chitinase; contains IPR016283 (Glycoside hydrolase, family 19), IPR023346 (Lysozyme-like domain);Chitinase; contains IPR016283 (Glycoside hydrolase, family 19), IPR023346 (Lysozyme-like domain);Chitinase, putative; contains IPR017853 (Glycoside hydrolase, superfamily);Cellulose synthase; contains IPR005150 (Cellulose synthase), IPR013083 (Zinc finger, RING/FYVE/PHD-type);Probable galacturonosyltr…
GO:0042430	indole and derivative metabolic process	5	biological_process	13 out of 529 genes, 2.5%	146 out of 25600 genes, 0.6%	1.12e-05	0.0006	Csa2M433930.1;Csa3M822330.1;Csa6M450940.1;Csa1M619390.1;Csa7M428990.1;Csa3M446120.1;Csa1M528600.1;Csa4M050130.1;Csa1M611270.1;Csa3M121060.1;Csa3M822330.2;Csa3M814320.1;Csa3M853170.1	Pleiotropic drug resistance ABC transporter family protein; contains IPR013525 (ABC-2 type transporter), IPR013581 (Plant PDR ABC transporter associated), IPR027417 (P-loop containing nucleoside triphosphate hydrolase);Beta-glucosidase; contains IPR001360 (Glycoside hydrolase, family 1), IPR017853 (Glycoside hydrolase, superfamily);ABC transporter G family member; contains IPR013525 (ABC-2 type t…
GO:0042434	indole derivative metabolic process	5	biological_process	13 out of 529 genes, 2.5%	146 out of 25600 genes, 0.6%	1.12e-05	0.00059	Csa2M433930.1;Csa3M822330.1;Csa6M450940.1;Csa1M619390.1;Csa7M428990.1;Csa3M446120.1;Csa1M528600.1;Csa4M050130.1;Csa1M611270.1;Csa3M121060.1;Csa3M822330.2;Csa3M814320.1;Csa3M853170.1	Pleiotropic drug resistance ABC transporter family protein; contains IPR013525 (ABC-2 type transporter), IPR013581 (Plant PDR ABC transporter associated), IPR027417 (P-loop containing nucleoside triphosphate hydrolase);Beta-glucosidase; contains IPR001360 (Glycoside hydrolase, family 1), IPR017853 (Glycoside hydrolase, superfamily);ABC transporter G family member; contains IPR013525 (ABC-2 type t…
GO:0071669	plant-type cell wall organization or biogenesis	4	biological_process	27 out of 529 genes, 5.1%	517 out of 25600 genes, 2.0%	1.19e-05	0.00058	Csa5M152790.1;Csa6M538700.1;Csa7M304870.1;Csa1M015700.1;Csa1M574960.1;Csa4M308480.1;Csa1M470270.1;Csa5M579560.1;Csa3M734120.1;Csa2M070320.1;Csa6M009490.1;Csa5M472110.1;Csa5M646750.1;Csa3M838140.1;Csa7M063980.1;Csa4M308480.2;Csa4M291360.1;Csa6M107870.1;Csa6M088080.1;Csa7M051400.1;Csa4M007660.1;Csa3M736900.1;Csa5M013260.1;Csa6M058200.1;Csa5M184810.1;Csa5M600960.1;Csa3M732490.1	MYB transcription factor; contains IPR009057 (Homeodomain-like);Transcription factor Myb; contains IPR009057 (Homeodomain-like);Unknown protein;COBRA-like protein; contains IPR006918 (Glycosyl-phosphatidyl inositol-anchored, plant);Receptor-like protein kinase; contains IPR001611 (Leucine-rich repeat), IPR003591 (Leucine-rich repeat, typical subtype), IPR011009 (Protein kinase-like domain);Laccas…
GO:0009314	response to radiation	4	biological_process	59 out of 529 genes, 11.2%	1602 out of 25600 genes, 6.3%	1.24e-05	0.00057	Csa5M477610.1;Csa3M119420.1;Csa6M538700.1;Csa3M127050.1;Csa1M348440.1;Csa4M377160.1;Csa2M074200.1;Csa2M369150.1;Csa7M413380.1;Csa6M518280.1;Csa3M889930.1;Csa3M011850.1;Csa2M361840.1;Csa4M288090.1;Csa2M034780.1;Csa6M004480.1;Csa7M063980.1;Csa2M365080.1;Csa3M903510.1;Csa3M386830.1;Csa3M238150.1;Csa2M408970.1;Csa6M498430.1;Csa7M432650.1;Csa6M075200.1;Csa4M288080.1;Csa3M119420.2;Csa4M287540.1;Csa6M49…	Zinc finger protein; contains IPR007087 (Zinc finger, C2H2);Dof zinc finger protein; contains IPR003851 (Zinc finger, Dof-type);Transcription factor Myb; contains IPR009057 (Homeodomain-like);AT-hook DNA-binding protein; contains IPR014476 (Predicted AT-hook DNA-binding);Blue copper protein, putative; contains IPR008972 (Cupredoxin);Nitrate reductase; contains IPR001834 (NADH:cytochrome b5 reduct…
GO:0032787	monocarboxylic acid metabolic process	8	biological_process	46 out of 529 genes, 8.7%	1141 out of 25600 genes, 4.5%	1.34e-05	0.00085	Csa6M538700.1;Csa2M069200.1;Csa2M023910.1;Csa2M069700.1;Csa7M413380.1;Csa4M056840.1;Csa3M011850.1;Csa5M072680.1;Csa2M361840.1;Csa4M288090.1;Csa6M004480.1;Csa7M063980.1;Csa3M903510.1;Csa2M373590.1;Csa3M386830.1;Csa3M710200.1;Csa2M176700.1;Csa6M075200.1;Csa4M618430.1;Csa4M288080.1;Csa4M287540.1;Csa5M152790.1;Csa4M287530.1;Csa4M286980.1;Csa1M619390.1;Csa3M825090.1;Csa5M644580.1;Csa2M382540.1;Csa1M52…	Transcription factor Myb; contains IPR009057 (Homeodomain-like);Cytochrome P450 cinnamate 4-hydroxylase; contains IPR001128 (Cytochrome P450);Lipoxygenase; contains IPR000907 (Lipoxygenase);Cytochrome P450 cinnamate 4-hydroxylase; contains IPR001128 (Cytochrome P450);Gibberellin 2-oxidase, putative; contains IPR002283 (Isopenicillin N synthase), IPR026992 (Non-haem dioxygenase N-terminal domain),…
GO:0044281	small molecule metabolic process	4	biological_process	113 out of 529 genes, 21.4%	3735 out of 25600 genes, 14.6%	1.44e-05	0.00083	Csa6M012820.1;Csa6M448140.1;Csa6M538700.1;Csa3M180200.1;Csa7M071700.1;Csa2M069700.1;Csa2M361840.1;Csa4M111590.1;Csa6M500640.1;Csa2M000640.1;Csa6M004480.1;Csa2M365080.1;Csa6M107870.1;Csa6M498430.1;Csa2M176700.1;Csa5M190500.1;Csa4M288080.1;Csa6M446280.1;Csa6M497900.1;Csa3M902330.1;Csa4M287530.1;Csa1M619390.1;Csa6M446290.1;Csa5M644580.1;Csa6M448730.1;Csa1M533470.1;Csa6M497390.1;Csa7M336540.1;Csa3M13…	Laccase, putative; contains IPR017761 (Laccase);Glutamine synthetase; contains IPR008147 (Glutamine synthetase, beta-Grasp), IPR014746 (Glutamine synthetase/guanido kinase, catalytic domain);Transcription factor Myb; contains IPR009057 (Homeodomain-like);Sorbitol dehydrogenase-like protein; contains IPR011032 (GroES-like);Cinnamyl alcohol dehydrogenase; contains IPR002085 (Alcohol dehydrogenase s…
GO:0009723	response to ethylene stimulus	6	biological_process	28 out of 529 genes, 5.3%	553 out of 25600 genes, 2.2%	1.45e-05	0.00082	Csa6M507520.1;Csa5M152790.1;Csa6M344210.1;Csa4M292470.1;Csa6M538700.1;Csa2M382540.1;Csa3M851940.1;Csa3M164580.1;Csa1M569450.1;Csa2M174670.1;Csa5M154210.1;Csa3M814320.1;Csa6M450940.1;Csa2M433930.1;Csa3M386830.1;Csa5M529950.1;Csa2M292780.1;Csa1M029570.1;Csa3M114470.1;Csa3M446120.1;Csa4M050170.1;Csa3M166220.1;Csa1M469740.1;Csa2M010390.1;Csa3M134010.1;Csa3M114480.1;Csa5M160120.1;Csa6M136580.1	Chitinase; contains IPR016283 (Glycoside hydrolase, family 19), IPR023346 (Lysozyme-like domain);MYB transcription factor; contains IPR009057 (Homeodomain-like);MYB transcription factor; contains IPR009057 (Homeodomain-like);Ethylene-responsive transcription factor 10; contains IPR016177 (DNA-binding, integrase-type);Transcription factor Myb; contains IPR009057 (Homeodomain-like);Ethylene-respons…
GO:0016143	S-glycoside metabolic process	5	biological_process	13 out of 529 genes, 2.5%	150 out of 25600 genes, 0.6%	1.5e-05	0.00081	Csa7M063980.1;Csa2M433930.1;Csa3M822330.1;Csa6M450940.1;Csa1M619390.1;Csa7M051400.1;Csa1M038950.1;Csa7M428990.1;Csa3M446120.1;Csa1M611270.1;Csa3M822330.2;Csa3M814320.1;Csa3M853170.1	UDP-glycosyltransferase 1; contains IPR002213 (UDP-glucuronosyl/UDP-glucosyltransferase);Pleiotropic drug resistance ABC transporter family protein; contains IPR013525 (ABC-2 type transporter), IPR013581 (Plant PDR ABC transporter associated), IPR027417 (P-loop containing nucleoside triphosphate hydrolase);Beta-glucosidase; contains IPR001360 (Glycoside hydrolase, family 1), IPR017853 (Glycoside …
GO:0019757	glycosinolate metabolic process	6	biological_process	13 out of 529 genes, 2.5%	150 out of 25600 genes, 0.6%	1.5e-05	0.0008	Csa7M063980.1;Csa2M433930.1;Csa3M822330.1;Csa6M450940.1;Csa1M619390.1;Csa7M051400.1;Csa1M038950.1;Csa7M428990.1;Csa3M446120.1;Csa1M611270.1;Csa3M822330.2;Csa3M814320.1;Csa3M853170.1	UDP-glycosyltransferase 1; contains IPR002213 (UDP-glucuronosyl/UDP-glucosyltransferase);Pleiotropic drug resistance ABC transporter family protein; contains IPR013525 (ABC-2 type transporter), IPR013581 (Plant PDR ABC transporter associated), IPR027417 (P-loop containing nucleoside triphosphate hydrolase);Beta-glucosidase; contains IPR001360 (Glycoside hydrolase, family 1), IPR017853 (Glycoside …
GO:0019760	glucosinolate metabolic process	7	biological_process	13 out of 529 genes, 2.5%	150 out of 25600 genes, 0.6%	1.5e-05	0.00079	Csa7M063980.1;Csa2M433930.1;Csa3M822330.1;Csa6M450940.1;Csa1M619390.1;Csa7M051400.1;Csa1M038950.1;Csa7M428990.1;Csa3M446120.1;Csa1M611270.1;Csa3M822330.2;Csa3M814320.1;Csa3M853170.1	UDP-glycosyltransferase 1; contains IPR002213 (UDP-glucuronosyl/UDP-glucosyltransferase);Pleiotropic drug resistance ABC transporter family protein; contains IPR013525 (ABC-2 type transporter), IPR013581 (Plant PDR ABC transporter associated), IPR027417 (P-loop containing nucleoside triphosphate hydrolase);Beta-glucosidase; contains IPR001360 (Glycoside hydrolase, family 1), IPR017853 (Glycoside …
GO:0009832	plant-type cell wall biogenesis	5	biological_process	17 out of 529 genes, 3.2%	248 out of 25600 genes, 1.0%	1.78e-05	0.00078	Csa5M152790.1;Csa6M538700.1;Csa1M015700.1;Csa4M308480.1;Csa1M470270.1;Csa2M070320.1;Csa3M734120.1;Csa6M009490.1;Csa5M646750.1;Csa7M063980.1;Csa4M308480.2;Csa6M088080.1;Csa6M107870.1;Csa7M051400.1;Csa3M736900.1;Csa4M007660.1;Csa3M732490.1	MYB transcription factor; contains IPR009057 (Homeodomain-like);Transcription factor Myb; contains IPR009057 (Homeodomain-like);COBRA-like protein; contains IPR006918 (Glycosyl-phosphatidyl inositol-anchored, plant);Laccase 1a; contains IPR017761 (Laccase);Cellulose synthase A1; contains IPR005150 (Cellulose synthase), IPR013083 (Zinc finger, RING/FYVE/PHD-type), IPR017896 (4Fe-4S ferredoxin-type…
GO:0009640	photomorphogenesis	7	biological_process	17 out of 529 genes, 3.2%	250 out of 25600 genes, 1.0%	1.98e-05	0.00077	Csa4M652110.1;Csa5M477610.1;Csa3M119420.1;Csa5M010650.1;Csa3M127050.1;Csa5M585950.1;Csa2M074200.1;Csa1M009710.1;Csa5M157420.1;Csa5M010650.2;Csa5M609820.1;Csa2M365080.1;Csa3M238150.1;Csa3M141840.1;Csa7M432650.1;Csa3M119420.2;Csa2M074190.1	Zinc finger protein, putative; contains IPR007087 (Zinc finger, C2H2);Zinc finger protein; contains IPR007087 (Zinc finger, C2H2);Dof zinc finger protein; contains IPR003851 (Zinc finger, Dof-type);DNA binding protein, putative; contains IPR005175 (Domain of unknown function DUF296);AT-hook DNA-binding protein; contains IPR014476 (Predicted AT-hook DNA-binding);Lipid A export ATP-binding/permease…
GO:0044248	cellular catabolic process	4	biological_process	74 out of 529 genes, 14.0%	2203 out of 25600 genes, 8.6%	2.22e-05	0.00076	Csa6M012820.1;Csa3M822330.1;Csa2M421020.1;Csa6M504560.1;Csa2M361840.1;Csa6M500640.1;Csa6M083540.1;Csa6M216410.1;Csa6M498430.1;Csa2M176700.1;Csa6M446280.1;Csa6M497900.1;Csa2M404980.1;Csa1M619390.1;Csa6M446290.1;Csa6M448730.1;Csa1M533470.1;Csa6M497390.1;Csa7M336540.1;Csa3M133890.1;Csa3M822330.2;Csa3M814320.1;Csa3M002620.1;Csa7M073510.1;Csa6M500640.2;Csa7M058560.1;Csa3M175700.1;Csa3M446120.1;Csa5M60…	Laccase, putative; contains IPR017761 (Laccase);Beta-glucosidase; contains IPR001360 (Glycoside hydrolase, family 1), IPR017853 (Glycoside hydrolase, superfamily);Peroxidase 3, putative; contains IPR010255 (Haem peroxidase);Peroxidase 72, putative; contains IPR010255 (Haem peroxidase);Cytochrome P450, putative; contains IPR001128 (Cytochrome P450);Ascorbate oxidase; contains IPR017760 (L-ascorbat…
GO:0009695	jasmonic acid biosynthetic process	10	biological_process	8 out of 529 genes, 1.5%	58 out of 25600 genes, 0.2%	2.43e-05	0.00075	Csa4M287530.1;Csa4M288080.1;Csa4M286980.1;Csa3M710200.1;Csa4M287540.1;Csa7M430250.1;Csa4M288090.1;Csa7M430240.1	Lipoxygenase; contains IPR000907 (Lipoxygenase), IPR008976 (Lipase/lipooxygenase, PLAT/LH2), IPR027433 (Lipoxygenase, domain 3);Lipoxygenase; contains IPR000907 (Lipoxygenase), IPR008976 (Lipase/lipooxygenase, PLAT/LH2), IPR027433 (Lipoxygenase, domain 3);Lipoxygenase; contains IPR000907 (Lipoxygenase), IPR027433 (Lipoxygenase, domain 3);p-coumarate:CoA ligase 1; contains IPR000873 (AMP-dependent…
GO:0009694	jasmonic acid metabolic process	9	biological_process	9 out of 529 genes, 1.7%	77 out of 25600 genes, 0.3%	2.97e-05	0.00074	Csa4M287530.1;Csa4M286980.1;Csa3M710200.1;Csa5M313340.1;Csa4M288080.1;Csa4M287540.1;Csa7M430250.1;Csa4M288090.1;Csa7M430240.1	Lipoxygenase; contains IPR000907 (Lipoxygenase), IPR008976 (Lipase/lipooxygenase, PLAT/LH2), IPR027433 (Lipoxygenase, domain 3);Lipoxygenase; contains IPR000907 (Lipoxygenase), IPR027433 (Lipoxygenase, domain 3);p-coumarate:CoA ligase 1; contains IPR000873 (AMP-dependent synthetase/ligase), IPR025110 (Domain of unknown function DUF4009);Methyltransferase; contains IPR005299 (SAM dependent carboxy…
GO:0016139	glycoside catabolic process	6	biological_process	8 out of 529 genes, 1.5%	60 out of 25600 genes, 0.2%	3.13e-05	0.00073	Csa2M433930.1;Csa3M822330.1;Csa6M450940.1;Csa7M428990.1;Csa3M446120.1;Csa3M822330.2;Csa1M611270.1;Csa3M814320.1	Pleiotropic drug resistance ABC transporter family protein; contains IPR013525 (ABC-2 type transporter), IPR013581 (Plant PDR ABC transporter associated), IPR027417 (P-loop containing nucleoside triphosphate hydrolase);Beta-glucosidase; contains IPR001360 (Glycoside hydrolase, family 1), IPR017853 (Glycoside hydrolase, superfamily);ABC transporter G family member; contains IPR013525 (ABC-2 type t…
GO:0042538	hyperosmotic salinity response	6	biological_process	13 out of 529 genes, 2.5%	161 out of 25600 genes, 0.6%	3.19e-05	0.00072	Csa6M083540.1;Csa4M285750.1;Csa4M303040.1;Csa7M058560.1;Csa2M235100.1;Csa2M421020.1;Csa2M271470.1;Csa1M470270.1;Csa5M647280.1;Csa3M112250.1;Csa2M070320.1;Csa2M000740.1;Csa4M285810.1	Peroxidase family protein; contains IPR010255 (Haem peroxidase);Peroxidase; contains IPR010255 (Haem peroxidase);Putative peptide/nitrate transporter; contains IPR000109 (Proton-dependent oligopeptide transporter family), IPR016196 (Major facilitator superfamily domain, general substrate transporter);Peroxidase; contains IPR010255 (Haem peroxidase);Peroxidase 10, putative; contains IPR010255 (Hae…
GO:0070882	cellular cell wall organization or biogenesis	3	biological_process	38 out of 529 genes, 7.2%	908 out of 25600 genes, 3.5%	3.49e-05	0.00143	Csa3M081360.1;Csa6M538700.1;Csa2M245470.1;Csa7M304870.1;Csa4M308480.1;Csa5M579560.1;Csa5M648680.1;Csa3M734120.1;Csa5M646750.1;Csa7M063980.1;Csa4M308480.2;Csa4M291360.1;Csa6M107870.1;Csa2M176700.1;Csa5M600960.1;Csa5M152790.1;Csa3M081360.2;Csa1M015700.1;Csa1M574960.1;Csa1M470270.1;Csa2M115750.1;Csa2M070320.1;Csa6M009490.1;Csa5M472110.1;Csa2M006860.1;Csa2M384430.1;Csa3M838140.1;Csa6M088080.1;Csa7M25…	Probable galacturonosyltransferase 12; contains IPR002495 (Glycosyl transferase, family 8);Transcription factor Myb; contains IPR009057 (Homeodomain-like);BURP domain-containing protein; contains IPR004873 (BURP domain);Unknown protein;Laccase 1a; contains IPR017761 (Laccase);Putative leucine-rich repeat receptor-like protein kinase family protein; contains IPR003591 (Leucine-rich repeat, typical…
GO:0071841	cellular component organization or biogenesis at cellular level	2	biological_process	38 out of 529 genes, 7.2%	908 out of 25600 genes, 3.5%	3.49e-05	0.00141	Csa3M081360.1;Csa6M538700.1;Csa2M245470.1;Csa7M304870.1;Csa4M308480.1;Csa5M579560.1;Csa5M648680.1;Csa3M734120.1;Csa5M646750.1;Csa7M063980.1;Csa4M308480.2;Csa4M291360.1;Csa6M107870.1;Csa2M176700.1;Csa5M600960.1;Csa5M152790.1;Csa3M081360.2;Csa1M015700.1;Csa1M574960.1;Csa1M470270.1;Csa2M115750.1;Csa2M070320.1;Csa6M009490.1;Csa5M472110.1;Csa2M006860.1;Csa2M384430.1;Csa3M838140.1;Csa6M088080.1;Csa7M25…	Probable galacturonosyltransferase 12; contains IPR002495 (Glycosyl transferase, family 8);Transcription factor Myb; contains IPR009057 (Homeodomain-like);BURP domain-containing protein; contains IPR004873 (BURP domain);Unknown protein;Laccase 1a; contains IPR017761 (Laccase);Putative leucine-rich repeat receptor-like protein kinase family protein; contains IPR003591 (Leucine-rich repeat, typical…
GO:0009755	hormone-mediated signaling pathway	7	biological_process	57 out of 529 genes, 10.8%	1593 out of 25600 genes, 6.2%	3.95e-05	0.00163	Csa6M507520.1;Csa5M181430.1;Csa3M822330.1;Csa2M069200.1;Csa4M455680.1;Csa3M816000.1;Csa2M069700.1;Csa2M074200.1;Csa1M569450.1;Csa7M339660.1;Csa7M413380.1;Csa6M518280.1;Csa5M154210.1;Csa2M034780.1;Csa5M506320.1;Csa5M646750.1;Csa6M004480.1;Csa6M107870.1;Csa3M144130.1;Csa2M234510.1;Csa2M376790.1;Csa1M572420.1;Csa2M138740.1;Csa4M050170.1;Csa6M075200.1;Csa3M166220.1;Csa2M179220.1;Csa6M000690.1;Csa2M07…	Chitinase; contains IPR016283 (Glycoside hydrolase, family 19), IPR023346 (Lysozyme-like domain);WAT1-related protein; contains IPR000620 (Drug/metabolite transporter);Beta-glucosidase; contains IPR001360 (Glycoside hydrolase, family 1), IPR017853 (Glycoside hydrolase, superfamily);Cytochrome P450 cinnamate 4-hydroxylase; contains IPR001128 (Cytochrome P450);Serine/threonine-protein kinase; conta…
GO:0009813	flavonoid biosynthetic process	5	biological_process	24 out of 529 genes, 4.5%	468 out of 25600 genes, 1.8%	4.83e-05	0.00161	Csa5M152790.1;Csa6M538700.1;Csa6M497390.1;Csa3M715370.1;Csa3M717880.1;Csa4M645320.1;Csa6M523390.1;Csa2M174670.1;Csa3M180310.1;Csa3M717870.1;Csa2M425750.1;Csa7M073510.1;Csa6M004480.1;Csa7M063980.1;Csa2M365080.1;Csa3M386830.1;Csa7M051400.1;Csa6M498430.1;Csa1M001360.1;Csa6M496960.1;Csa3M134010.1;Csa5M160120.1;Csa6M136580.1;Csa6M497900.1	MYB transcription factor; contains IPR009057 (Homeodomain-like);Transcription factor Myb; contains IPR009057 (Homeodomain-like);UDP-glycosyltransferase 1; contains IPR002213 (UDP-glucuronosyl/UDP-glucosyltransferase);Cinnamoyl-CoA reductase 4; contains IPR001509 (NAD-dependent epimerase/dehydratase), IPR016040 (NAD(P)-binding domain);Cinnamoyl CoA reductase; contains IPR016040 (NAD(P)-binding dom…
GO:0071495	cellular response to endogenous stimulus	4	biological_process	61 out of 529 genes, 11.5%	1767 out of 25600 genes, 6.9%	5.85e-05	0.00182	Csa6M507520.1;Csa5M181430.1;Csa3M822330.1;Csa2M069200.1;Csa4M455680.1;Csa3M816000.1;Csa2M069700.1;Csa2M074200.1;Csa1M569450.1;Csa7M339660.1;Csa7M413380.1;Csa6M518280.1;Csa5M154210.1;Csa2M034780.1;Csa5M506320.1;Csa5M646750.1;Csa6M004480.1;Csa2M373590.1;Csa6M107870.1;Csa3M144130.1;Csa2M234510.1;Csa2M376790.1;Csa1M572420.1;Csa2M138740.1;Csa4M050170.1;Csa6M075200.1;Csa3M166220.1;Csa2M179220.1;Csa6M00…	Chitinase; contains IPR016283 (Glycoside hydrolase, family 19), IPR023346 (Lysozyme-like domain);WAT1-related protein; contains IPR000620 (Drug/metabolite transporter);Beta-glucosidase; contains IPR001360 (Glycoside hydrolase, family 1), IPR017853 (Glycoside hydrolase, superfamily);Cytochrome P450 cinnamate 4-hydroxylase; contains IPR001128 (Cytochrome P450);Serine/threonine-protein kinase; conta…
GO:0009814	defense response, incompatible interaction	7	biological_process	24 out of 529 genes, 4.5%	474 out of 25600 genes, 1.9%	5.89e-05	0.0018	Csa6M507520.1;Csa3M822330.1;Csa4M624960.1;Csa3M851940.1;Csa7M428990.1;Csa6M124040.2;Csa6M120420.1;Csa3M822330.2;Csa3M814320.1;Csa6M450940.1;Csa2M433930.1;Csa3M743950.1;Csa6M125240.1;Csa2M292780.1;Csa5M600370.1;Csa3M446120.1;Csa2M415500.1;Csa5M517820.1;Csa3M166220.1;Csa2M010390.1;Csa1M611270.1;Csa6M124040.1;Csa6M518160.1;Csa2M020870.1	Chitinase; contains IPR016283 (Glycoside hydrolase, family 19), IPR023346 (Lysozyme-like domain);Beta-glucosidase; contains IPR001360 (Glycoside hydrolase, family 1), IPR017853 (Glycoside hydrolase, superfamily);Putative receptor-like protein kinase 2; contains IPR001611 (Leucine-rich repeat), IPR011009 (Protein kinase-like domain), IPR021720 (Malectin);Defensin; contains IPR008176 (Gamma thionin…
GO:0042742	defense response to bacterium	7	biological_process	40 out of 529 genes, 7.6%	1006 out of 25600 genes, 3.9%	6.71e-05	0.00222	Csa3M822330.1;Csa6M124040.2;Csa5M579560.1;Csa4M050130.1;Csa3M121060.1;Csa3M112250.1;Csa2M034780.1;Csa7M063980.1;Csa5M600370.1;Csa6M000690.1;Csa2M020870.1;Csa1M619390.1;Csa4M624960.1;Csa1M574960.1;Csa7M428990.1;Csa1M470270.1;Csa1M528600.1;Csa6M120420.1;Csa3M822330.2;Csa2M070320.1;Csa3M814320.1;Csa3M853170.1;Csa6M450940.1;Csa2M433930.1;Csa6M088080.1;Csa4M303040.1;Csa7M051400.1;Csa2M292780.1;Csa6M12…	Beta-glucosidase; contains IPR001360 (Glycoside hydrolase, family 1), IPR017853 (Glycoside hydrolase, superfamily);Dimethylaniline monooxygenase, putative; contains IPR020946 (Flavin monooxygenase-like);Putative leucine-rich repeat receptor-like protein kinase family protein; contains IPR003591 (Leucine-rich repeat, typical subtype), IPR013210 (Leucine-rich repeat-containing N-terminal, type 2), …
GO:0009812	flavonoid metabolic process	4	biological_process	24 out of 529 genes, 4.5%	481 out of 25600 genes, 1.9%	7.4e-05	0.00242	Csa5M152790.1;Csa6M538700.1;Csa6M497390.1;Csa3M715370.1;Csa3M717880.1;Csa4M645320.1;Csa6M523390.1;Csa2M174670.1;Csa3M180310.1;Csa3M717870.1;Csa2M425750.1;Csa7M073510.1;Csa6M004480.1;Csa7M063980.1;Csa2M365080.1;Csa3M386830.1;Csa7M051400.1;Csa6M498430.1;Csa1M001360.1;Csa6M496960.1;Csa3M134010.1;Csa5M160120.1;Csa6M136580.1;Csa6M497900.1	MYB transcription factor; contains IPR009057 (Homeodomain-like);Transcription factor Myb; contains IPR009057 (Homeodomain-like);UDP-glycosyltransferase 1; contains IPR002213 (UDP-glucuronosyl/UDP-glucosyltransferase);Cinnamoyl-CoA reductase 4; contains IPR001509 (NAD-dependent epimerase/dehydratase), IPR016040 (NAD(P)-binding domain);Cinnamoyl CoA reductase; contains IPR016040 (NAD(P)-binding dom…
GO:0009733	response to auxin stimulus	6	biological_process	33 out of 529 genes, 6.2%	773 out of 25600 genes, 3.0%	7.86e-05	0.00239	Csa5M181430.1;Csa3M119420.1;Csa6M516740.2;Csa6M516740.1;Csa4M050130.1;Csa2M074200.1;Csa6M518280.1;Csa3M121060.1;Csa5M506320.1;Csa5M646750.1;Csa2M373590.1;Csa3M386830.1;Csa6M107870.1;Csa2M376790.1;Csa2M179220.1;Csa3M119420.2;Csa2M074190.1;Csa7M033410.1;Csa6M344210.1;Csa4M292470.1;Csa5M585950.1;Csa1M574960.1;Csa7M407820.1;Csa3M133890.1;Csa2M174670.1;Csa1M009710.1;Csa1M433050.1;Csa1M023580.1;Csa6M12…	WAT1-related protein; contains IPR000620 (Drug/metabolite transporter);Dof zinc finger protein; contains IPR003851 (Zinc finger, Dof-type);Flavoprotein wrbA, putative; contains IPR005025 (NADPH-dependent FMN reductase), IPR010089 (Flavoprotein WrbA);Flavoprotein wrbA, putative; contains IPR005025 (NADPH-dependent FMN reductase), IPR010089 (Flavoprotein WrbA);WRKY transcription factor; contains IP…
GO:0010383	cell wall polysaccharide metabolic process	7	biological_process	9 out of 529 genes, 1.7%	88 out of 25600 genes, 0.3%	8.62e-05	0.00237	Csa1M267230.1;Csa6M088080.1;Csa3M081360.1;Csa3M081360.2;Csa4M007660.1;Csa3M736900.1;Csa2M360840.1;Csa2M070320.1;Csa5M184810.1	Chitinase, putative; contains IPR017853 (Glycoside hydrolase, superfamily);Cellulose synthase; contains IPR005150 (Cellulose synthase), IPR013083 (Zinc finger, RING/FYVE/PHD-type);Probable galacturonosyltransferase 12; contains IPR002495 (Glycosyl transferase, family 8);Probable galacturonosyltransferase 12; contains IPR002495 (Glycosyl transferase, family 8);Glycosyltransferase 47; contains IPR0…
GO:0006790	sulfur metabolic process	4	biological_process	25 out of 529 genes, 4.7%	517 out of 25600 genes, 2.0%	8.67e-05	0.00234	Csa3M822330.1;Csa1M619390.1;Csa7M428990.1;Csa1M528600.1;Csa4M050130.1;Csa2M000520.1;Csa7M413380.1;Csa6M523390.1;Csa3M121060.1;Csa3M822330.2;Csa4M056840.1;Csa3M814320.1;Csa3M853170.1;Csa2M215520.1;Csa6M004480.1;Csa7M063980.1;Csa6M450940.1;Csa2M433930.1;Csa7M051400.1;Csa1M038950.1;Csa4M007660.1;Csa3M446120.1;Csa4M618430.1;Csa6M501260.1;Csa1M611270.1	Beta-glucosidase; contains IPR001360 (Glycoside hydrolase, family 1), IPR017853 (Glycoside hydrolase, superfamily);Cytochrome P450, putative; contains IPR001128 (Cytochrome P450);Beta-glucosidase; contains IPR001360 (Glycoside hydrolase, family 1), IPR017853 (Glycoside hydrolase, superfamily);Cytochrome P450, putative; contains IPR001128 (Cytochrome P450);WRKY transcription factor; contains IPR00…
GO:0010382	cellular cell wall macromolecule metabolic process	6	biological_process	8 out of 529 genes, 1.5%	69 out of 25600 genes, 0.3%	8.72e-05	0.00232	Csa6M088080.1;Csa3M081360.1;Csa3M081360.2;Csa4M007660.1;Csa3M736900.1;Csa2M360840.1;Csa2M070320.1;Csa5M184810.1	Cellulose synthase; contains IPR005150 (Cellulose synthase), IPR013083 (Zinc finger, RING/FYVE/PHD-type);Probable galacturonosyltransferase 12; contains IPR002495 (Glycosyl transferase, family 8);Probable galacturonosyltransferase 12; contains IPR002495 (Glycosyl transferase, family 8);Glycosyltransferase 47; contains IPR004263 (Exostosin-like);Galactosylgalactosylxylosylprotein 3-beta-glucuronos…
GO:0032870	cellular response to hormone stimulus	6	biological_process	58 out of 529 genes, 11.0%	1690 out of 25600 genes, 6.6%	0.0001	0.0025	Csa6M507520.1;Csa5M181430.1;Csa3M822330.1;Csa2M069200.1;Csa4M455680.1;Csa3M816000.1;Csa2M069700.1;Csa2M074200.1;Csa1M569450.1;Csa7M339660.1;Csa7M413380.1;Csa6M518280.1;Csa5M154210.1;Csa2M034780.1;Csa5M506320.1;Csa5M646750.1;Csa6M004480.1;Csa2M373590.1;Csa6M107870.1;Csa3M144130.1;Csa2M234510.1;Csa2M376790.1;Csa1M572420.1;Csa2M138740.1;Csa4M050170.1;Csa6M075200.1;Csa3M166220.1;Csa2M179220.1;Csa6M00…	Chitinase; contains IPR016283 (Glycoside hydrolase, family 19), IPR023346 (Lysozyme-like domain);WAT1-related protein; contains IPR000620 (Drug/metabolite transporter);Beta-glucosidase; contains IPR001360 (Glycoside hydrolase, family 1), IPR017853 (Glycoside hydrolase, superfamily);Cytochrome P450 cinnamate 4-hydroxylase; contains IPR001128 (Cytochrome P450);Serine/threonine-protein kinase; conta…
GO:0009817	defense response to fungus, incompatible interaction	8	biological_process	10 out of 529 genes, 1.9%	112 out of 25600 genes, 0.4%	0.00011	0.00309	Csa2M433930.1;Csa3M822330.1;Csa6M450940.1;Csa2M292780.1;Csa2M415500.1;Csa7M428990.1;Csa3M446120.1;Csa1M611270.1;Csa3M822330.2;Csa3M814320.1	Pleiotropic drug resistance ABC transporter family protein; contains IPR013525 (ABC-2 type transporter), IPR013581 (Plant PDR ABC transporter associated), IPR027417 (P-loop containing nucleoside triphosphate hydrolase);Beta-glucosidase; contains IPR001360 (Glycoside hydrolase, family 1), IPR017853 (Glycoside hydrolase, superfamily);ABC transporter G family member; contains IPR013525 (ABC-2 type t…
GO:0009639	response to red or far red light	6	biological_process	27 out of 529 genes, 5.1%	592 out of 25600 genes, 2.3%	0.00012	0.00327	Csa1M071810.1;Csa4M652110.1;Csa5M477610.1;Csa3M119420.1;Csa5M010650.1;Csa6M538700.1;Csa3M127050.1;Csa5M585950.1;Csa2M074200.1;Csa7M413380.1;Csa6M523390.1;Csa3M011850.1;Csa5M157420.1;Csa1M009710.1;Csa2M361840.1;Csa5M010650.2;Csa5M609820.1;Csa1M433050.1;Csa2M365080.1;Csa3M903510.1;Csa3M238150.1;Csa3M141840.1;Csa7M432650.1;Csa6M075200.1;Csa3M134010.1;Csa3M119420.2;Csa2M074190.1	Zinc finger protein CONSTANS-like protein; contains IPR000315 (Zinc finger, B-box);Zinc finger protein, putative; contains IPR007087 (Zinc finger, C2H2);Zinc finger protein; contains IPR007087 (Zinc finger, C2H2);Dof zinc finger protein; contains IPR003851 (Zinc finger, Dof-type);DNA binding protein, putative; contains IPR005175 (Domain of unknown function DUF296);Transcription factor Myb; contai…
GO:0031407	oxylipin metabolic process	10	biological_process	10 out of 529 genes, 1.9%	115 out of 25600 genes, 0.4%	0.00013	0.00364	Csa4M287530.1;Csa4M286980.1;Csa3M710200.1;Csa2M023910.1;Csa5M313340.1;Csa4M288080.1;Csa4M287540.1;Csa7M430250.1;Csa4M288090.1;Csa7M430240.1	Lipoxygenase; contains IPR000907 (Lipoxygenase), IPR008976 (Lipase/lipooxygenase, PLAT/LH2), IPR027433 (Lipoxygenase, domain 3);Lipoxygenase; contains IPR000907 (Lipoxygenase), IPR027433 (Lipoxygenase, domain 3);p-coumarate:CoA ligase 1; contains IPR000873 (AMP-dependent synthetase/ligase), IPR025110 (Domain of unknown function DUF4009);Lipoxygenase; contains IPR000907 (Lipoxygenase);Methyltransf…
GO:0009624	response to nematode	6	biological_process	19 out of 529 genes, 3.6%	350 out of 25600 genes, 1.4%	0.00014	0.0036	Csa3M736560.1;Csa5M148560.1;Csa5M585950.1;Csa7M407820.1;Csa4M050130.1;Csa5M648680.1;Csa2M074200.1;Csa6M008070.1;Csa3M121060.1;Csa3M112250.1;Csa1M444350.1;Csa3M180310.1;Csa1M569110.1;Csa5M608430.1;Csa4M303040.1;Csa2M000800.1;Csa5M647280.1;Csa4M470690.1;Csa2M074190.1	ABC transporter G family member; contains IPR013525 (ABC-2 type transporter), IPR027417 (P-loop containing nucleoside triphosphate hydrolase);Metal transporter protein; contains IPR004813 (Oligopeptide transporter, OPT superfamily);Lipid A export ATP-binding/permease protein MsbA; contains IPR011527 (ABC transporter, transmembrane domain, type 1), IPR027417 (P-loop containing nucleoside triphosph…
GO:0009791	post-embryonic development	5	biological_process	79 out of 529 genes, 14.9%	2538 out of 25600 genes, 9.9%	0.00014	0.00356	Csa6M538700.1;Csa5M000010.1;Csa7M339660.1;Csa2M361840.1;Csa6M500640.1;Csa6M004480.1;Csa2M365080.1;Csa6M107870.1;Csa3M238150.1;Csa2M376790.1;Csa2M138740.1;Csa6M000690.1;Csa5M604990.1;Csa5M600960.1;Csa2M074190.1;Csa1M071810.1;Csa4M652110.1;Csa4M287530.1;Csa5M010650.1;Csa5M010650.2;Csa5M609820.1;Csa1M023580.1;Csa3M838140.1;Csa2M354760.1;Csa6M500640.2;Csa5M529950.1;Csa3M115060.1;Csa3M141840.1;Csa3M11…	Transcription factor Myb; contains IPR009057 (Homeodomain-like);Subtilisin-like serine protease; contains IPR015500 (Peptidase S8, subtilisin-related), IPR023828 (Peptidase S8, subtilisin, Ser-active site);Receptor-like kinase; contains IPR001611 (Leucine-rich repeat), IPR003591 (Leucine-rich repeat, typical subtype), IPR011009 (Protein kinase-like domain), IPR013320 (Concanavalin A-like lectin/g…
GO:0031408	oxylipin biosynthetic process	11	biological_process	9 out of 529 genes, 1.7%	96 out of 25600 genes, 0.4%	0.00016	0.00412	Csa4M287530.1;Csa4M286980.1;Csa3M710200.1;Csa2M023910.1;Csa4M288080.1;Csa4M287540.1;Csa7M430250.1;Csa4M288090.1;Csa7M430240.1	Lipoxygenase; contains IPR000907 (Lipoxygenase), IPR008976 (Lipase/lipooxygenase, PLAT/LH2), IPR027433 (Lipoxygenase, domain 3);Lipoxygenase; contains IPR000907 (Lipoxygenase), IPR027433 (Lipoxygenase, domain 3);p-coumarate:CoA ligase 1; contains IPR000873 (AMP-dependent synthetase/ligase), IPR025110 (Domain of unknown function DUF4009);Lipoxygenase; contains IPR000907 (Lipoxygenase);Lipoxygenase…
GO:0015690	aluminum ion transport	9	biological_process	5 out of 529 genes, 0.9%	26 out of 25600 genes, 0.1%	0.00016	0.00408	Csa2M006860.1;Csa2M369150.1;Csa3M889930.1;Csa1M348440.1;Csa3M214580.1	Blue copper protein; contains IPR008972 (Cupredoxin);Blue copper protein, putative; contains IPR008972 (Cupredoxin);Blue copper protein, putative; contains IPR008972 (Cupredoxin);Blue copper protein, putative; contains IPR008972 (Cupredoxin);Basic blue copper protein; contains IPR008972 (Cupredoxin)
GO:0016049	cell growth	4	biological_process	41 out of 529 genes, 7.8%	1088 out of 25600 genes, 4.2%	0.00017	0.00404	Csa1M153550.1;Csa1M024230.1;Csa2M074200.1;Csa7M339660.1;Csa6M518280.1;Csa3M112250.1;Csa4M056840.1;Csa3M011850.1;Csa2M034780.1;Csa5M646750.1;Csa6M004480.1;Csa6M107870.1;Csa2M376790.1;Csa2M138740.1;Csa6M075200.1;Csa4M618430.1;Csa3M166220.1;Csa6M000690.1;Csa7M018770.1;Csa2M074190.1;Csa4M624960.1;Csa7M050800.1;Csa1M015700.1;Csa5M585950.1;Csa1M470270.1;Csa2M070320.1;Csa1M023580.1;Csa1M433050.1;Csa6M08…	Late embryogenesis abundant protein-like protein; contains IPR009646 (Root cap), IPR015425 (Actin-binding FH2);Putative receptor-like protein kinase; contains IPR011009 (Protein kinase-like domain), IPR013320 (Concanavalin A-like lectin/glucanase, subgroup);Lipid A export ATP-binding/permease protein MsbA; contains IPR011527 (ABC transporter, transmembrane domain, type 1), IPR027417 (P-loop conta…
GO:0010193	response to ozone	6	biological_process	9 out of 529 genes, 1.7%	97 out of 25600 genes, 0.4%	0.00018	0.004	Csa4M287530.1;Csa2M433930.1;Csa6M450940.1;Csa3M446120.1;Csa4M288080.1;Csa4M287540.1;Csa3M814320.1;Csa2M020870.1;Csa4M288090.1	Lipoxygenase; contains IPR000907 (Lipoxygenase), IPR008976 (Lipase/lipooxygenase, PLAT/LH2), IPR027433 (Lipoxygenase, domain 3);Pleiotropic drug resistance ABC transporter family protein; contains IPR013525 (ABC-2 type transporter), IPR013581 (Plant PDR ABC transporter associated), IPR027417 (P-loop containing nucleoside triphosphate hydrolase);ABC transporter G family member; contains IPR013525 …
GO:0009737	response to abscisic acid stimulus	6	biological_process	42 out of 529 genes, 7.9%	1130 out of 25600 genes, 4.4%	0.00019	0.00415	Csa6M538700.1;Csa2M023910.1;Csa4M455680.1;Csa1M569450.1;Csa6M518280.1;Csa3M112250.1;Csa4M288090.1;Csa3M386830.1;Csa4M291360.1;Csa3M144130.1;Csa7M432650.1;Csa4M050170.1;Csa2M138740.1;Csa4M287540.1;Csa6M000690.1;Csa5M604990.1;Csa6M515490.1;Csa5M152790.1;Csa4M287530.1;Csa4M286980.1;Csa6M344210.1;Csa3M736560.1;Csa4M292470.1;Csa2M382540.1;Csa3M164580.1;Csa3M180310.1;Csa2M174670.1;Csa4M645320.1;Csa1M00…	Transcription factor Myb; contains IPR009057 (Homeodomain-like);Lipoxygenase; contains IPR000907 (Lipoxygenase);Serine/threonine-protein kinase; contains IPR011009 (Protein kinase-like domain);Respiratory burst oxidase, putative; contains IPR000778 (Cytochrome b245, heavy chain), IPR011992 (EF-hand-like domain), IPR013130 (Ferric reductase transmembrane component-like domain), IPR017938 (Riboflav…
GO:0010214	seed coat development	10	biological_process	10 out of 529 genes, 1.9%	120 out of 25600 genes, 0.5%	0.00019	0.00411	Csa2M354760.1;Csa3M386830.1;Csa6M538700.1;Csa5M000010.1;Csa3M134010.1;Csa5M160120.1;Csa2M174670.1;Csa6M136580.1;CsaUNM013090.1;Csa5M613590.1	Subtilisin-like protease; contains IPR015500 (Peptidase S8, subtilisin-related), IPR023828 (Peptidase S8, subtilisin, Ser-active site);Putative MYB transcription factor; contains IPR009057 (Homeodomain-like);Transcription factor Myb; contains IPR009057 (Homeodomain-like);Subtilisin-like serine protease; contains IPR015500 (Peptidase S8, subtilisin-related), IPR023828 (Peptidase S8, subtilisin, Se…
GO:0016052	carbohydrate catabolic process	5	biological_process	23 out of 529 genes, 4.3%	493 out of 25600 genes, 1.9%	0.00027	0.00537	Csa6M507520.1;Csa3M822330.1;Csa3M180200.1;Csa3M852490.1;Csa7M428990.1;Csa5M648680.1;Csa3M822330.2;Csa3M814320.1;Csa5M472110.1;Csa2M000640.1;Csa3M838140.1;Csa6M508020.1;Csa6M450940.1;Csa2M433930.1;Csa1M267230.1;Csa3M446120.1;Csa7M007820.1;Csa3M166220.1;Csa2M010390.1;Csa1M611270.1;Csa5M600960.1;Csa1M612830.1;Csa3M180210.1	Chitinase; contains IPR016283 (Glycoside hydrolase, family 19), IPR023346 (Lysozyme-like domain);Beta-glucosidase; contains IPR001360 (Glycoside hydrolase, family 1), IPR017853 (Glycoside hydrolase, superfamily);Sorbitol dehydrogenase-like protein; contains IPR011032 (GroES-like);Beta-glucosidase; contains IPR001360 (Glycoside hydrolase, family 1), IPR017853 (Glycoside hydrolase, superfamily);Bet…
GO:0048252	lauric acid metabolic process	11	biological_process	3 out of 529 genes, 0.6%	7 out of 25600 genes, 0.0%	0.00028	0.00697	Csa3M825090.1;Csa1M595860.1;Csa5M644580.1	Cytochrome P450; contains IPR001128 (Cytochrome P450);Cytochrome P450, putative; contains IPR001128 (Cytochrome P450);Cytochrome P450, putative; contains IPR001128 (Cytochrome P450)
GO:0009411	response to UV	6	biological_process	22 out of 529 genes, 4.2%	463 out of 25600 genes, 1.8%	0.00028	0.00691	Csa5M152790.1;Csa6M538700.1;Csa4M624960.1;Csa2M382540.1;Csa5M585950.1;Csa1M574960.1;Csa6M497390.1;Csa2M074200.1;Csa4M645320.1;Csa2M174670.1;Csa2M034780.1;Csa7M073510.1;Csa7M063980.1;Csa3M386830.1;Csa3M743950.1;Csa6M498430.1;Csa3M134010.1;Csa5M160120.1;Csa6M136580.1;Csa6M518160.1;Csa6M497900.1;Csa2M074190.1	MYB transcription factor; contains IPR009057 (Homeodomain-like);Transcription factor Myb; contains IPR009057 (Homeodomain-like);Putative receptor-like protein kinase 2; contains IPR001611 (Leucine-rich repeat), IPR011009 (Protein kinase-like domain), IPR021720 (Malectin);Ethylene-responsive transcription factor 7; contains IPR016177 (DNA-binding, integrase-type);Lipid A export ATP-binding/permeas…
GO:0071555	cell wall organization	5	biological_process	30 out of 529 genes, 5.7%	728 out of 25600 genes, 2.8%	0.0003	0.00703	Csa1M619390.1;Csa3M119420.1;Csa3M081360.1;Csa2M245470.1;Csa7M304870.1;Csa3M081360.2;Csa1M015700.1;Csa1M574960.1;Csa1M470270.1;Csa5M579560.1;Csa2M115750.1;Csa5M648680.1;Csa2M070320.1;Csa3M853170.1;Csa5M472110.1;Csa3M838140.1;Csa2M384430.1;Csa2M006860.1;Csa4M291360.1;Csa6M088080.1;Csa7M259360.1;Csa4M007660.1;Csa2M176700.1;Csa5M517820.1;Csa3M175720.1;Csa3M119420.2;Csa5M013260.1;Csa5M184810.1;Csa6M05…	Cytochrome P450, putative; contains IPR001128 (Cytochrome P450);Dof zinc finger protein; contains IPR003851 (Zinc finger, Dof-type);Probable galacturonosyltransferase 12; contains IPR002495 (Glycosyl transferase, family 8);BURP domain-containing protein; contains IPR004873 (BURP domain);Unknown protein;Probable galacturonosyltransferase 12; contains IPR002495 (Glycosyl transferase, family 8);COBR…
GO:0010817	regulation of hormone levels	4	biological_process	21 out of 529 genes, 4.0%	433 out of 25600 genes, 1.7%	0.0003	0.00696	Csa1M619390.1;Csa5M585950.1;Csa6M497390.1;Csa3M150100.1;Csa5M175820.1;Csa2M074200.1;Csa7M430250.1;Csa1M444350.1;Csa3M011850.1;Csa2M361840.1;Csa3M853170.1;Csa7M073510.1;Csa7M430240.1;Csa7M063980.1;Csa2M373590.1;Csa3M903510.1;Csa3M710200.1;Csa4M646170.1;Csa6M498430.1;Csa6M497900.1;Csa2M074190.1	Cytochrome P450, putative; contains IPR001128 (Cytochrome P450);Lipid A export ATP-binding/permease protein MsbA; contains IPR011527 (ABC transporter, transmembrane domain, type 1), IPR027417 (P-loop containing nucleoside triphosphate hydrolase);UDP-glycosyltransferase 1; contains IPR002213 (UDP-glucuronosyl/UDP-glucosyltransferase);tRNA dimethylallyltransferase; contains IPR018022 (tRNA delta(2)…
GO:0009800	cinnamic acid biosynthetic process	10	biological_process	7 out of 529 genes, 1.3%	65 out of 25600 genes, 0.3%	0.00038	0.00832	Csa5M152790.1;Csa3M386830.1;Csa3M134010.1;Csa6M538700.1;Csa2M174670.1;Csa5M160120.1;Csa6M136580.1	MYB transcription factor; contains IPR009057 (Homeodomain-like);Putative MYB transcription factor; contains IPR009057 (Homeodomain-like);MYB transcription factor; contains IPR009057 (Homeodomain-like);Transcription factor Myb; contains IPR009057 (Homeodomain-like);Myb-related transcription factor; contains IPR009057 (Homeodomain-like);Myb-related transcription factor; contains IPR009057 (Homeodom…
GO:0009803	cinnamic acid metabolic process	9	biological_process	7 out of 529 genes, 1.3%	65 out of 25600 genes, 0.3%	0.00038	0.00825	Csa5M152790.1;Csa3M386830.1;Csa3M134010.1;Csa6M538700.1;Csa2M174670.1;Csa5M160120.1;Csa6M136580.1	MYB transcription factor; contains IPR009057 (Homeodomain-like);Putative MYB transcription factor; contains IPR009057 (Homeodomain-like);MYB transcription factor; contains IPR009057 (Homeodomain-like);Transcription factor Myb; contains IPR009057 (Homeodomain-like);Myb-related transcription factor; contains IPR009057 (Homeodomain-like);Myb-related transcription factor; contains IPR009057 (Homeodom…
GO:0010413	glucuronoxylan metabolic process	10	biological_process	5 out of 529 genes, 0.9%	31 out of 25600 genes, 0.1%	0.0004	0.00852	Csa3M081360.1;Csa2M360840.1;Csa3M081360.2;Csa4M007660.1;Csa3M736900.1	Probable galacturonosyltransferase 12; contains IPR002495 (Glycosyl transferase, family 8);Glycosyltransferase family GT8 protein; contains IPR002495 (Glycosyl transferase, family 8);Probable galacturonosyltransferase 12; contains IPR002495 (Glycosyl transferase, family 8);Glycosyltransferase 47; contains IPR004263 (Exostosin-like);Galactosylgalactosylxylosylprotein 3-beta-glucuronosyltransferase…
GO:0010417	glucuronoxylan biosynthetic process	11	biological_process	5 out of 529 genes, 0.9%	31 out of 25600 genes, 0.1%	0.0004	0.00845	Csa3M081360.1;Csa2M360840.1;Csa3M081360.2;Csa4M007660.1;Csa3M736900.1	Probable galacturonosyltransferase 12; contains IPR002495 (Glycosyl transferase, family 8);Glycosyltransferase family GT8 protein; contains IPR002495 (Glycosyl transferase, family 8);Probable galacturonosyltransferase 12; contains IPR002495 (Glycosyl transferase, family 8);Glycosyltransferase 47; contains IPR004263 (Exostosin-like);Galactosylgalactosylxylosylprotein 3-beta-glucuronosyltransferase…
GO:0045492	xylan biosynthetic process	10	biological_process	5 out of 529 genes, 0.9%	31 out of 25600 genes, 0.1%	0.0004	0.00838	Csa3M081360.1;Csa2M360840.1;Csa3M081360.2;Csa4M007660.1;Csa3M736900.1	Probable galacturonosyltransferase 12; contains IPR002495 (Glycosyl transferase, family 8);Glycosyltransferase family GT8 protein; contains IPR002495 (Glycosyl transferase, family 8);Probable galacturonosyltransferase 12; contains IPR002495 (Glycosyl transferase, family 8);Glycosyltransferase 47; contains IPR004263 (Exostosin-like);Galactosylgalactosylxylosylprotein 3-beta-glucuronosyltransferase…
GO:0009739	response to gibberellin stimulus	6	biological_process	22 out of 529 genes, 4.2%	478 out of 25600 genes, 1.9%	0.00044	0.01	Csa5M152790.1;Csa6M344210.1;Csa6M538700.1;Csa2M069200.1;Csa4M455680.1;Csa2M069700.1;Csa4M645320.1;Csa7M413380.1;Csa6M523390.1;Csa2M174670.1;Csa1M009710.1;Csa6M004480.1;Csa7M360030.1;Csa3M386830.1;Csa2M234510.1;Csa1M029570.1;Csa6M496960.1;Csa6M075200.1;Csa1M469740.1;Csa3M134010.1;Csa5M160120.1;Csa6M136580.1	MYB transcription factor; contains IPR009057 (Homeodomain-like);MYB transcription factor; contains IPR009057 (Homeodomain-like);Transcription factor Myb; contains IPR009057 (Homeodomain-like);Cytochrome P450 cinnamate 4-hydroxylase; contains IPR001128 (Cytochrome P450);Serine/threonine-protein kinase; contains IPR011009 (Protein kinase-like domain);Cytochrome P450 cinnamate 4-hydroxylase; contain…
GO:0010154	fruit development	8	biological_process	46 out of 529 genes, 8.7%	1328 out of 25600 genes, 5.2%	0.00045	0.01143	Csa6M538700.1;Csa2M245470.1;Csa5M000010.1;Csa5M648680.1;Csa7M413380.1;Csa4M056840.1;Csa3M011850.1;Csa2M361840.1;Csa2M034780.1;Csa5M646750.1;Csa6M004480.1;Csa3M903510.1;Csa3M386830.1;Csa6M107870.1;Csa2M376790.1;Csa7M432650.1;Csa4M618430.1;Csa6M000690.1;Csa5M600960.1;CsaUNM013090.1;Csa3M129660.1;Csa7M050800.1;Csa1M574960.1;Csa7M428910.1;Csa2M000520.1;Csa3M180310.1;Csa2M174670.1;Csa6M523390.1;Csa2M4…	Transcription factor Myb; contains IPR009057 (Homeodomain-like);BURP domain-containing protein; contains IPR004873 (BURP domain);Subtilisin-like serine protease; contains IPR015500 (Peptidase S8, subtilisin-related), IPR023828 (Peptidase S8, subtilisin, Ser-active site);Endo-1,4-beta-glucanase; contains IPR001701 (Glycoside hydrolase, family 9), IPR008928 (Six-hairpin glycosidase-like);Gibberelli…
GO:0009269	response to desiccation	7	biological_process	7 out of 529 genes, 1.3%	67 out of 25600 genes, 0.3%	0.00046	0.01133	Csa6M083540.1;Csa4M285750.1;Csa7M058560.1;Csa2M235100.1;Csa2M421020.1;Csa2M271470.1;Csa4M285810.1	Peroxidase family protein; contains IPR010255 (Haem peroxidase);Peroxidase; contains IPR010255 (Haem peroxidase);Peroxidase; contains IPR010255 (Haem peroxidase);Peroxidase 10, putative; contains IPR010255 (Haem peroxidase);Peroxidase 3, putative; contains IPR010255 (Haem peroxidase);Peroxidase 73, putative; contains IPR010255 (Haem peroxidase);Peroxidase 3; contains IPR010255 (Haem peroxidase)
GO:0006629	lipid metabolic process	4	biological_process	59 out of 529 genes, 11.2%	1830 out of 25600 genes, 7.1%	0.00046	0.01124	Csa3M840430.1;Csa2M069200.1;Csa2M023910.1;Csa6M519430.1;Csa2M069700.1;Csa2M074200.1;Csa7M413380.1;Csa3M717870.1;Csa3M011850.1;Csa5M072680.1;Csa2M361840.1;Csa4M288090.1;Csa4M165900.1;Csa6M004480.1;Csa7M063980.1;Csa3M903510.1;Csa2M373590.1;Csa3M710200.1;Csa2M234510.1;Csa6M498430.1;Csa3M829250.1;Csa2M176700.1;Csa6M075200.1;Csa4M288080.1;Csa4M287540.1;Csa2M171950.1;Csa6M497900.1;Csa2M074190.1;Csa6M14…	GDSL esterase/lipase; contains IPR001087 (Lipase, GDSL);Cytochrome P450 cinnamate 4-hydroxylase; contains IPR001128 (Cytochrome P450);Lipoxygenase; contains IPR000907 (Lipoxygenase);GDSL esterase/lipase; contains IPR001087 (Lipase, GDSL);Cytochrome P450 cinnamate 4-hydroxylase; contains IPR001128 (Cytochrome P450);Lipid A export ATP-binding/permease protein MsbA; contains IPR011527 (ABC transport…
GO:0006972	hyperosmotic response	5	biological_process	13 out of 529 genes, 2.5%	212 out of 25600 genes, 0.8%	0.00049	0.01164	Csa6M083540.1;Csa4M285750.1;Csa4M303040.1;Csa7M058560.1;Csa2M235100.1;Csa2M421020.1;Csa2M271470.1;Csa1M470270.1;Csa5M647280.1;Csa3M112250.1;Csa2M070320.1;Csa2M000740.1;Csa4M285810.1	Peroxidase family protein; contains IPR010255 (Haem peroxidase);Peroxidase; contains IPR010255 (Haem peroxidase);Putative peptide/nitrate transporter; contains IPR000109 (Proton-dependent oligopeptide transporter family), IPR016196 (Major facilitator superfamily domain, general substrate transporter);Peroxidase; contains IPR010255 (Haem peroxidase);Peroxidase 10, putative; contains IPR010255 (Hae…
GO:0019752	carboxylic acid metabolic process	7	biological_process	60 out of 529 genes, 11.3%	1881 out of 25600 genes, 7.3%	0.00054	0.01154	Csa6M448140.1;Csa6M538700.1;Csa2M069200.1;Csa2M023910.1;Csa6M445750.1;Csa2M069700.1;Csa7M413380.1;Csa4M056840.1;Csa3M011850.1;Csa5M072680.1;Csa2M361840.1;Csa4M288090.1;Csa2M000640.1;Csa6M004480.1;Csa7M063980.1;Csa3M903510.1;Csa2M373590.1;Csa3M386830.1;Csa3M710200.1;Csa2M176700.1;Csa4M618430.1;Csa6M075200.1;Csa4M288080.1;Csa6M446280.1;Csa4M287540.1;Csa3M902330.1;Csa3M119580.1;Csa5M152790.1;Csa4M28…	Glutamine synthetase; contains IPR008147 (Glutamine synthetase, beta-Grasp), IPR014746 (Glutamine synthetase/guanido kinase, catalytic domain);Transcription factor Myb; contains IPR009057 (Homeodomain-like);Cytochrome P450 cinnamate 4-hydroxylase; contains IPR001128 (Cytochrome P450);Lipoxygenase; contains IPR000907 (Lipoxygenase);Phenylalanine ammonia-lyase; contains IPR001106 (Aromatic amino ac…
GO:0043436	oxoacid metabolic process	6	biological_process	60 out of 529 genes, 11.3%	1881 out of 25600 genes, 7.3%	0.00054	0.01145	Csa6M448140.1;Csa6M538700.1;Csa2M069200.1;Csa2M023910.1;Csa6M445750.1;Csa2M069700.1;Csa7M413380.1;Csa4M056840.1;Csa3M011850.1;Csa5M072680.1;Csa2M361840.1;Csa4M288090.1;Csa2M000640.1;Csa6M004480.1;Csa7M063980.1;Csa3M903510.1;Csa2M373590.1;Csa3M386830.1;Csa3M710200.1;Csa2M176700.1;Csa4M618430.1;Csa6M075200.1;Csa4M288080.1;Csa6M446280.1;Csa4M287540.1;Csa3M902330.1;Csa3M119580.1;Csa5M152790.1;Csa4M28…	Glutamine synthetase; contains IPR008147 (Glutamine synthetase, beta-Grasp), IPR014746 (Glutamine synthetase/guanido kinase, catalytic domain);Transcription factor Myb; contains IPR009057 (Homeodomain-like);Cytochrome P450 cinnamate 4-hydroxylase; contains IPR001128 (Cytochrome P450);Lipoxygenase; contains IPR000907 (Lipoxygenase);Phenylalanine ammonia-lyase; contains IPR001106 (Aromatic amino ac…
GO:0070592	cell wall polysaccharide biosynthetic process	9	biological_process	5 out of 529 genes, 0.9%	33 out of 25600 genes, 0.1%	0.00054	0.01184	Csa3M081360.1;Csa2M360840.1;Csa3M081360.2;Csa4M007660.1;Csa3M736900.1	Probable galacturonosyltransferase 12; contains IPR002495 (Glycosyl transferase, family 8);Glycosyltransferase family GT8 protein; contains IPR002495 (Glycosyl transferase, family 8);Probable galacturonosyltransferase 12; contains IPR002495 (Glycosyl transferase, family 8);Glycosyltransferase 47; contains IPR004263 (Exostosin-like);Galactosylgalactosylxylosylprotein 3-beta-glucuronosyltransferase…
GO:0010224	response to UV-B	7	biological_process	17 out of 529 genes, 3.2%	330 out of 25600 genes, 1.3%	0.00056	0.01238	Csa7M063980.1;Csa5M152790.1;Csa3M386830.1;Csa3M743950.1;Csa6M538700.1;Csa4M624960.1;Csa2M382540.1;Csa6M498430.1;Csa1M574960.1;Csa6M497390.1;Csa2M174670.1;Csa5M160120.1;Csa6M136580.1;Csa6M518160.1;Csa6M497900.1;Csa2M034780.1;Csa7M073510.1	UDP-glycosyltransferase 1; contains IPR002213 (UDP-glucuronosyl/UDP-glucosyltransferase);MYB transcription factor; contains IPR009057 (Homeodomain-like);Putative MYB transcription factor; contains IPR009057 (Homeodomain-like);Thaumatin-like protein; contains IPR001938 (Thaumatin);Transcription factor Myb; contains IPR009057 (Homeodomain-like);Putative receptor-like protein kinase 2; contains IPR0…
GO:0042180	cellular ketone metabolic process	5	biological_process	61 out of 529 genes, 11.5%	1928 out of 25600 genes, 7.5%	0.00059	0.01244	Csa6M448140.1;Csa6M538700.1;Csa2M069200.1;Csa2M023910.1;Csa6M445750.1;Csa2M069700.1;Csa7M413380.1;Csa3M717870.1;Csa4M056840.1;Csa3M011850.1;Csa5M072680.1;Csa2M361840.1;Csa4M288090.1;Csa2M000640.1;Csa6M004480.1;Csa7M063980.1;Csa3M903510.1;Csa2M373590.1;Csa3M386830.1;Csa3M710200.1;Csa2M176700.1;Csa4M618430.1;Csa6M075200.1;Csa4M288080.1;Csa6M446280.1;Csa4M287540.1;Csa3M902330.1;Csa3M119580.1;Csa5M15…	Glutamine synthetase; contains IPR008147 (Glutamine synthetase, beta-Grasp), IPR014746 (Glutamine synthetase/guanido kinase, catalytic domain);Transcription factor Myb; contains IPR009057 (Homeodomain-like);Cytochrome P450 cinnamate 4-hydroxylase; contains IPR001128 (Cytochrome P450);Lipoxygenase; contains IPR000907 (Lipoxygenase);Phenylalanine ammonia-lyase; contains IPR001106 (Aromatic amino ac…
GO:0042445	hormone metabolic process	5	biological_process	16 out of 529 genes, 3.0%	302 out of 25600 genes, 1.2%	0.0006	0.0125	Csa1M619390.1;Csa6M497390.1;Csa3M150100.1;Csa5M175820.1;Csa7M430250.1;Csa3M011850.1;Csa2M361840.1;Csa3M853170.1;Csa7M073510.1;Csa7M430240.1;Csa7M063980.1;Csa2M373590.1;Csa3M903510.1;Csa3M710200.1;Csa6M498430.1;Csa6M497900.1	Cytochrome P450, putative; contains IPR001128 (Cytochrome P450);UDP-glycosyltransferase 1; contains IPR002213 (UDP-glucuronosyl/UDP-glucosyltransferase);tRNA dimethylallyltransferase; contains IPR018022 (tRNA delta(2)-isopentenylpyrophosphate transferase), IPR027417 (P-loop containing nucleoside triphosphate hydrolase);Cytokinin oxidase/dehydrogenase 1; contains IPR016164 (FAD-linked oxidase-like…
GO:0008361	regulation of cell size	6	biological_process	43 out of 529 genes, 8.1%	1235 out of 25600 genes, 4.8%	0.00063	0.01271	Csa1M153550.1;Csa1M024230.1;Csa2M074200.1;Csa7M339660.1;Csa6M518280.1;Csa3M112250.1;Csa4M056840.1;Csa3M011850.1;Csa2M034780.1;Csa5M646750.1;Csa6M004480.1;Csa6M107870.1;Csa2M376790.1;Csa2M138740.1;Csa6M075200.1;Csa4M618430.1;Csa3M166220.1;Csa6M000690.1;Csa7M018770.1;Csa2M074190.1;Csa4M624960.1;Csa7M050800.1;Csa1M015700.1;Csa5M585950.1;Csa1M470270.1;Csa2M070320.1;Csa3M857030.1;Csa3M002620.1;Csa1M02…	Late embryogenesis abundant protein-like protein; contains IPR009646 (Root cap), IPR015425 (Actin-binding FH2);Putative receptor-like protein kinase; contains IPR011009 (Protein kinase-like domain), IPR013320 (Concanavalin A-like lectin/glucanase, subgroup);Lipid A export ATP-binding/permease protein MsbA; contains IPR011527 (ABC transporter, transmembrane domain, type 1), IPR027417 (P-loop conta…
GO:0006082	organic acid metabolic process	5	biological_process	60 out of 529 genes, 11.3%	1895 out of 25600 genes, 7.4%	0.00065	0.01292	Csa6M448140.1;Csa6M538700.1;Csa2M069200.1;Csa2M023910.1;Csa6M445750.1;Csa2M069700.1;Csa7M413380.1;Csa4M056840.1;Csa3M011850.1;Csa5M072680.1;Csa2M361840.1;Csa4M288090.1;Csa2M000640.1;Csa6M004480.1;Csa7M063980.1;Csa3M903510.1;Csa2M373590.1;Csa3M386830.1;Csa3M710200.1;Csa2M176700.1;Csa4M618430.1;Csa6M075200.1;Csa4M288080.1;Csa6M446280.1;Csa4M287540.1;Csa3M902330.1;Csa3M119580.1;Csa5M152790.1;Csa4M28…	Glutamine synthetase; contains IPR008147 (Glutamine synthetase, beta-Grasp), IPR014746 (Glutamine synthetase/guanido kinase, catalytic domain);Transcription factor Myb; contains IPR009057 (Homeodomain-like);Cytochrome P450 cinnamate 4-hydroxylase; contains IPR001128 (Cytochrome P450);Lipoxygenase; contains IPR000907 (Lipoxygenase);Phenylalanine ammonia-lyase; contains IPR001106 (Aromatic amino ac…
GO:0048608	reproductive structure development	7	biological_process	67 out of 529 genes, 12.7%	2180 out of 25600 genes, 8.5%	0.00069	0.01374	Csa6M538700.1;Csa5M000010.1;Csa7M339660.1;Csa2M361840.1;Csa6M500640.1;Csa6M004480.1;Csa6M107870.1;Csa2M376790.1;Csa6M000690.1;Csa5M604990.1;Csa5M600960.1;Csa2M074190.1;Csa4M652110.1;Csa1M071810.1;Csa7M428910.1;Csa2M000520.1;Csa2M425750.1;Csa5M609820.1;Csa1M023580.1;Csa3M838140.1;Csa2M354760.1;Csa6M500640.2;Csa3M115060.1;Csa3M114470.1;Csa1M469740.1;Csa3M175720.1;Csa2M178720.1;Csa2M369190.1;Csa6M51…	Transcription factor Myb; contains IPR009057 (Homeodomain-like);Subtilisin-like serine protease; contains IPR015500 (Peptidase S8, subtilisin-related), IPR023828 (Peptidase S8, subtilisin, Ser-active site);Receptor-like kinase; contains IPR001611 (Leucine-rich repeat), IPR003591 (Leucine-rich repeat, typical subtype), IPR011009 (Protein kinase-like domain), IPR013320 (Concanavalin A-like lectin/g…
GO:0010038	response to metal ion	5	biological_process	28 out of 529 genes, 5.3%	698 out of 25600 genes, 2.7%	0.00071	0.01394	Csa7M004020.1;Csa6M507520.1;Csa6M012820.1;Csa5M148560.1;Csa3M180200.1;Csa1M024230.1;Csa1M533470.1;Csa4M308480.1;Csa7M320050.1;Csa3M076000.1;Csa2M361740.1;Csa5M154210.1;Csa3M734120.1;Csa1M160590.1;Csa6M500640.1;Csa6M009490.1;Csa4M308480.2;Csa6M500640.2;Csa4M646170.1;Csa7M322060.1;Csa3M175700.1;Csa7M007820.1;Csa3M734150.1;Csa3M166220.1;Csa5M612850.1;Csa7M018770.1;Csa3M180210.1;Csa3M732490.1	Isoflavone reductase related protein; contains IPR008030 (NmrA-like), IPR016040 (NAD(P)-binding domain);Chitinase; contains IPR016283 (Glycoside hydrolase, family 19), IPR023346 (Lysozyme-like domain);Laccase, putative; contains IPR017761 (Laccase);Metal transporter protein; contains IPR004813 (Oligopeptide transporter, OPT superfamily);Sorbitol dehydrogenase-like protein; contains IPR011032 (Gro…
GO:0009074	aromatic amino acid family catabolic process	10	biological_process	6 out of 529 genes, 1.1%	53 out of 25600 genes, 0.2%	0.00076	0.01414	Csa6M446280.1;Csa3M133890.1;Csa1M619390.1;Csa6M446290.1;Csa3M853170.1;Csa6M445750.1	Phenylalanine ammonia-lyase; contains IPR001106 (Aromatic amino acid lyase), IPR008948 (L-Aspartase-like), IPR024083 (Fumarase/histidase, N-terminal);Glutathione s-transferase, putative; contains IPR010987 (Glutathione S-transferase, C-terminal-like), IPR012336 (Thioredoxin-like fold);Cytochrome P450, putative; contains IPR001128 (Cytochrome P450);Phenylalanine ammonia-lyase; contains IPR001106 (…
GO:0015674	di-, tri-valent inorganic cation transport	7	biological_process	15 out of 529 genes, 2.8%	282 out of 25600 genes, 1.1%	0.00084	0.01552	Csa2M006860.1;Csa2M433930.1;Csa6M344210.1;Csa6M450940.1;Csa5M148560.1;Csa1M029570.1;Csa1M348440.1;Csa3M214580.1;Csa3M175700.1;Csa3M446120.1;Csa2M369150.1;Csa3M889930.1;Csa1M569110.1;Csa3M814320.1;Csa1M058660.1	Blue copper protein; contains IPR008972 (Cupredoxin);Pleiotropic drug resistance ABC transporter family protein; contains IPR013525 (ABC-2 type transporter), IPR013581 (Plant PDR ABC transporter associated), IPR027417 (P-loop containing nucleoside triphosphate hydrolase);MYB transcription factor; contains IPR009057 (Homeodomain-like);ABC transporter G family member; contains IPR013525 (ABC-2 type…
GO:0001906	cell killing	2	biological_process	9 out of 529 genes, 1.7%	121 out of 25600 genes, 0.5%	0.00093	0.01674	Csa6M507520.1;Csa6M508020.1;Csa7M430200.1;Csa3M743950.1;Csa1M111370.1;Csa3M851940.1;Csa3M166220.1;Csa3M175720.1;Csa2M010390.1	Chitinase; contains IPR016283 (Glycoside hydrolase, family 19), IPR023346 (Lysozyme-like domain);Chitinase; contains IPR016283 (Glycoside hydrolase, family 19), IPR023346 (Lysozyme-like domain);Non-specific lipid-transfer protein; contains IPR000528 (Plant lipid transfer protein/Par allergen), IPR016140 (Bifunctional inhibitor/plant lipid transfer protein/seed storage helical domain);Thaumatin-li…
GO:0006030	chitin metabolic process	7	biological_process	6 out of 529 genes, 1.1%	56 out of 25600 genes, 0.2%	0.00102	0.01838	Csa6M507520.1;Csa3M166220.1;Csa1M058670.1;Csa6M508020.1;Csa2M010390.1;Csa1M267230.1	Chitinase; contains IPR016283 (Glycoside hydrolase, family 19), IPR023346 (Lysozyme-like domain);Chitinase-like protein; contains IPR016283 (Glycoside hydrolase, family 19), IPR023346 (Lysozyme-like domain);Putative retroelement pol polyprotein;Chitinase; contains IPR016283 (Glycoside hydrolase, family 19), IPR023346 (Lysozyme-like domain);Wound-induced protein WIN1; contains IPR014733 (Barwin-li…
GO:0016054	organic acid catabolic process	6	biological_process	14 out of 529 genes, 2.6%	260 out of 25600 genes, 1.0%	0.0011	0.01869	Csa3M119580.1;Csa3M903510.1;Csa1M619390.1;Csa6M446290.1;Csa6M448730.1;Csa2M176700.1;Csa6M445750.1;Csa4M618430.1;Csa6M446280.1;Csa3M133890.1;Csa7M413380.1;Csa4M056840.1;Csa3M853170.1;Csa2M361840.1	Dopamine beta-monooxygenase, putative; contains IPR004877 (Cytochrome b561, eukaryote), IPR005018 (DOMON domain);Putative cytochrome P450; contains IPR001128 (Cytochrome P450);Cytochrome P450, putative; contains IPR001128 (Cytochrome P450);Phenylalanine ammonia-lyase; contains IPR001106 (Aromatic amino acid lyase), IPR023144 (Phenylalanine ammonia-lyase, shielding domain), IPR024083 (Fumarase/his…
GO:0046395	carboxylic acid catabolic process	8	biological_process	14 out of 529 genes, 2.6%	260 out of 25600 genes, 1.0%	0.0011	0.01855	Csa3M119580.1;Csa3M903510.1;Csa1M619390.1;Csa6M446290.1;Csa6M448730.1;Csa2M176700.1;Csa6M445750.1;Csa4M618430.1;Csa6M446280.1;Csa3M133890.1;Csa7M413380.1;Csa4M056840.1;Csa3M853170.1;Csa2M361840.1	Dopamine beta-monooxygenase, putative; contains IPR004877 (Cytochrome b561, eukaryote), IPR005018 (DOMON domain);Putative cytochrome P450; contains IPR001128 (Cytochrome P450);Cytochrome P450, putative; contains IPR001128 (Cytochrome P450);Phenylalanine ammonia-lyase; contains IPR001106 (Aromatic amino acid lyase), IPR023144 (Phenylalanine ammonia-lyase, shielding domain), IPR024083 (Fumarase/his…
GO:0009954	proximal/distal pattern formation	7	biological_process	6 out of 529 genes, 1.1%	57 out of 25600 genes, 0.2%	0.00112	0.01856	Csa6M139130.1;Csa6M013950.1;Csa7M237840.1;Csa5M219380.1;Csa5M175870.1;Csa7M432650.1	LOB domain-containing protein; contains IPR004883 (Lateral organ boundaries, LOB);LOB domain-containing protein, putative; contains IPR004883 (Lateral organ boundaries, LOB);LOB domain-containing protein, putative; contains IPR004883 (Lateral organ boundaries, LOB);LOB domain-containing protein, putative; contains IPR004883 (Lateral organ boundaries, LOB);LOB domain-containing protein; contains I…
GO:0009734	auxin mediated signaling pathway	8	biological_process	20 out of 529 genes, 3.8%	449 out of 25600 genes, 1.8%	0.00118	0.01914	Csa5M181430.1;Csa7M033410.1;Csa4M292470.1;Csa5M585950.1;Csa1M574960.1;Csa3M133890.1;Csa2M074200.1;Csa6M518280.1;Csa5M506320.1;Csa5M646750.1;Csa1M023580.1;Csa1M433050.1;Csa6M107870.1;Csa6M125240.1;Csa2M376790.1;Csa3M114470.1;CsaUNM024810.1;Csa2M179220.1;Csa2M074190.1;Csa5M150970.1	WAT1-related protein; contains IPR000620 (Drug/metabolite transporter);Auxin induced-like protein; contains IPR004877 (Cytochrome b561, eukaryote), IPR005018 (DOMON domain), IPR017214 (Uncharacterised conserved protein UCP037471);Ethylene-responsive transcription factor 10; contains IPR016177 (DNA-binding, integrase-type);Lipid A export ATP-binding/permease protein MsbA; contains IPR011527 (ABC t…
GO:0071365	cellular response to auxin stimulus	7	biological_process	20 out of 529 genes, 3.8%	449 out of 25600 genes, 1.8%	0.00118	0.01901	Csa5M181430.1;Csa7M033410.1;Csa4M292470.1;Csa5M585950.1;Csa1M574960.1;Csa3M133890.1;Csa2M074200.1;Csa6M518280.1;Csa5M506320.1;Csa5M646750.1;Csa1M023580.1;Csa1M433050.1;Csa6M107870.1;Csa6M125240.1;Csa2M376790.1;Csa3M114470.1;CsaUNM024810.1;Csa2M179220.1;Csa2M074190.1;Csa5M150970.1	WAT1-related protein; contains IPR000620 (Drug/metabolite transporter);Auxin induced-like protein; contains IPR004877 (Cytochrome b561, eukaryote), IPR005018 (DOMON domain), IPR017214 (Uncharacterised conserved protein UCP037471);Ethylene-responsive transcription factor 10; contains IPR016177 (DNA-binding, integrase-type);Lipid A export ATP-binding/permease protein MsbA; contains IPR011527 (ABC t…
GO:0006032	chitin catabolic process	8	biological_process	5 out of 529 genes, 0.9%	39 out of 25600 genes, 0.2%	0.00119	0.0193	Csa6M507520.1;Csa3M166220.1;Csa6M508020.1;Csa2M010390.1;Csa1M267230.1	Chitinase; contains IPR016283 (Glycoside hydrolase, family 19), IPR023346 (Lysozyme-like domain);Chitinase-like protein; contains IPR016283 (Glycoside hydrolase, family 19), IPR023346 (Lysozyme-like domain);Chitinase; contains IPR016283 (Glycoside hydrolase, family 19), IPR023346 (Lysozyme-like domain);Wound-induced protein WIN1; contains IPR014733 (Barwin-like endoglucanase);Chitinase, putative;…
GO:0044038	cell wall macromolecule biosynthetic process	8	biological_process	5 out of 529 genes, 0.9%	39 out of 25600 genes, 0.2%	0.00119	0.01916	Csa3M081360.1;Csa2M360840.1;Csa3M081360.2;Csa4M007660.1;Csa3M736900.1	Probable galacturonosyltransferase 12; contains IPR002495 (Glycosyl transferase, family 8);Glycosyltransferase family GT8 protein; contains IPR002495 (Glycosyl transferase, family 8);Probable galacturonosyltransferase 12; contains IPR002495 (Glycosyl transferase, family 8);Glycosyltransferase 47; contains IPR004263 (Exostosin-like);Galactosylgalactosylxylosylprotein 3-beta-glucuronosyltransferase…
GO:0070589	cellular component macromolecule biosynthetic process	7	biological_process	5 out of 529 genes, 0.9%	39 out of 25600 genes, 0.2%	0.00119	0.01903	Csa3M081360.1;Csa2M360840.1;Csa3M081360.2;Csa4M007660.1;Csa3M736900.1	Probable galacturonosyltransferase 12; contains IPR002495 (Glycosyl transferase, family 8);Glycosyltransferase family GT8 protein; contains IPR002495 (Glycosyl transferase, family 8);Probable galacturonosyltransferase 12; contains IPR002495 (Glycosyl transferase, family 8);Glycosyltransferase 47; contains IPR004263 (Exostosin-like);Galactosylgalactosylxylosylprotein 3-beta-glucuronosyltransferase…
GO:0006955	immune response	3	biological_process	33 out of 529 genes, 6.2%	902 out of 25600 genes, 3.5%	0.0012	0.0189	Csa6M507520.1;Csa4M194780.1;Csa3M822330.1;Csa4M624960.1;Csa1M169420.1;Csa3M851940.1;Csa7M428990.1;Csa6M124040.2;Csa6M120420.1;Csa6M516600.1;Csa3M822330.2;Csa3M814320.1;Csa3M127120.1;Csa2M433930.1;Csa6M508020.1;Csa6M450940.1;Csa2M014830.1;Csa1M267230.1;Csa3M743950.1;Csa6M125240.1;Csa2M292780.1;Csa5M600370.1;Csa2M415500.1;Csa3M446120.1;Csa3M166220.1;Csa5M517820.1;Csa1M469740.1;Csa2M010390.1;Csa1M61…	Chitinase; contains IPR016283 (Glycoside hydrolase, family 19), IPR023346 (Lysozyme-like domain);U-box domain-containing protein; contains IPR013083 (Zinc finger, RING/FYVE/PHD-type), IPR016024 (Armadillo-type fold);Beta-glucosidase; contains IPR001360 (Glycoside hydrolase, family 1), IPR017853 (Glycoside hydrolase, superfamily);Putative receptor-like protein kinase 2; contains IPR001611 (Leucine…
GO:0006062	sorbitol catabolic process	10	biological_process	2 out of 529 genes, 0.4%	3 out of 25600 genes, 0.0%	0.00126	0.02329	Csa3M180200.1;Csa3M180210.1	Sorbitol dehydrogenase-like protein; contains IPR011032 (GroES-like);L-threonine 3-dehydrogenase; contains IPR002085 (Alcohol dehydrogenase superfamily, zinc-type), IPR011032 (GroES-like), IPR013149 (Alcohol dehydrogenase, C-terminal), IPR016040 (NAD(P)-binding domain)
GO:0019519	pentitol metabolic process	8	biological_process	2 out of 529 genes, 0.4%	3 out of 25600 genes, 0.0%	0.00126	0.02313	Csa3M180200.1;Csa3M180210.1	Sorbitol dehydrogenase-like protein; contains IPR011032 (GroES-like);L-threonine 3-dehydrogenase; contains IPR002085 (Alcohol dehydrogenase superfamily, zinc-type), IPR011032 (GroES-like), IPR013149 (Alcohol dehydrogenase, C-terminal), IPR016040 (NAD(P)-binding domain)
GO:0019527	pentitol catabolic process	9	biological_process	2 out of 529 genes, 0.4%	3 out of 25600 genes, 0.0%	0.00126	0.02297	Csa3M180200.1;Csa3M180210.1	Sorbitol dehydrogenase-like protein; contains IPR011032 (GroES-like);L-threonine 3-dehydrogenase; contains IPR002085 (Alcohol dehydrogenase superfamily, zinc-type), IPR011032 (GroES-like), IPR013149 (Alcohol dehydrogenase, C-terminal), IPR016040 (NAD(P)-binding domain)
GO:0046370	fructose biosynthetic process	9	biological_process	2 out of 529 genes, 0.4%	3 out of 25600 genes, 0.0%	0.00126	0.02282	Csa3M180200.1;Csa3M180210.1	Sorbitol dehydrogenase-like protein; contains IPR011032 (GroES-like);L-threonine 3-dehydrogenase; contains IPR002085 (Alcohol dehydrogenase superfamily, zinc-type), IPR011032 (GroES-like), IPR013149 (Alcohol dehydrogenase, C-terminal), IPR016040 (NAD(P)-binding domain)
GO:0051160	L-xylitol catabolic process	10	biological_process	2 out of 529 genes, 0.4%	3 out of 25600 genes, 0.0%	0.00126	0.02267	Csa3M180200.1;Csa3M180210.1	Sorbitol dehydrogenase-like protein; contains IPR011032 (GroES-like);L-threonine 3-dehydrogenase; contains IPR002085 (Alcohol dehydrogenase superfamily, zinc-type), IPR011032 (GroES-like), IPR013149 (Alcohol dehydrogenase, C-terminal), IPR016040 (NAD(P)-binding domain)
GO:0051164	L-xylitol metabolic process	9	biological_process	2 out of 529 genes, 0.4%	3 out of 25600 genes, 0.0%	0.00126	0.02252	Csa3M180200.1;Csa3M180210.1	Sorbitol dehydrogenase-like protein; contains IPR011032 (GroES-like);L-threonine 3-dehydrogenase; contains IPR002085 (Alcohol dehydrogenase superfamily, zinc-type), IPR011032 (GroES-like), IPR013149 (Alcohol dehydrogenase, C-terminal), IPR016040 (NAD(P)-binding domain)
GO:0034637	cellular carbohydrate biosynthetic process	7	biological_process	21 out of 529 genes, 4.0%	485 out of 25600 genes, 1.9%	0.00128	0.02329	Csa1M619390.1;Csa3M081360.1;Csa3M180200.1;Csa2M357330.1;Csa3M081360.2;Csa1M470270.1;Csa6M497390.1;Csa2M070320.1;Csa3M853170.1;Csa7M063980.1;Csa6M088080.1;Csa7M051400.1;Csa1M038950.1;Csa4M007660.1;Csa6M498430.1;Csa3M736900.1;Csa7M007820.1;Csa2M360840.1;Csa5M612850.1;Csa6M497900.1;Csa3M180210.1	Cytochrome P450, putative; contains IPR001128 (Cytochrome P450);Probable galacturonosyltransferase 12; contains IPR002495 (Glycosyl transferase, family 8);Sorbitol dehydrogenase-like protein; contains IPR011032 (GroES-like);Glycogenin, putative; contains IPR002495 (Glycosyl transferase, family 8);Probable galacturonosyltransferase 12; contains IPR002495 (Glycosyl transferase, family 8);Cellulose …
GO:0045087	innate immune response	5	biological_process	29 out of 529 genes, 5.5%	762 out of 25600 genes, 3.0%	0.0013	0.02314	Csa6M507520.1;Csa3M822330.1;Csa4M624960.1;Csa3M851940.1;Csa7M428990.1;Csa6M124040.2;Csa6M120420.1;Csa6M516600.1;Csa3M822330.2;Csa3M814320.1;Csa2M433930.1;Csa6M508020.1;Csa6M450940.1;Csa2M014830.1;Csa3M743950.1;Csa6M125240.1;Csa2M292780.1;Csa5M600370.1;Csa2M415500.1;Csa3M446120.1;Csa3M166220.1;Csa5M517820.1;Csa1M469740.1;Csa2M010390.1;Csa1M611270.1;Csa6M124040.1;Csa6M136580.1;Csa6M518160.1;Csa2M02…	Chitinase; contains IPR016283 (Glycoside hydrolase, family 19), IPR023346 (Lysozyme-like domain);Beta-glucosidase; contains IPR001360 (Glycoside hydrolase, family 1), IPR017853 (Glycoside hydrolase, superfamily);Putative receptor-like protein kinase 2; contains IPR001611 (Leucine-rich repeat), IPR011009 (Protein kinase-like domain), IPR021720 (Malectin);Defensin; contains IPR008176 (Gamma thionin…
GO:0009718	anthocyanin biosynthetic process	6	biological_process	9 out of 529 genes, 1.7%	127 out of 25600 genes, 0.5%	0.00131	0.02325	Csa7M063980.1;Csa2M365080.1;Csa7M051400.1;Csa6M498430.1;Csa6M497390.1;Csa3M715370.1;Csa3M717880.1;Csa3M717870.1;Csa6M497900.1	UDP-glycosyltransferase 1; contains IPR002213 (UDP-glucuronosyl/UDP-glucosyltransferase);Zinc finger protein CONSTANS-like protein; contains IPR000315 (Zinc finger, B-box);UDP-glycosyltransferase 74 F1; contains IPR002213 (UDP-glucuronosyl/UDP-glucosyltransferase);UDP-glycosyltransferase 1; contains IPR002213 (UDP-glucuronosyl/UDP-glucosyltransferase);UDP-glycosyltransferase 1; contains IPR002213…
GO:0010223	secondary shoot formation	9	biological_process	7 out of 529 genes, 1.3%	80 out of 25600 genes, 0.3%	0.00133	0.0231	Csa2M373590.1;Csa6M107870.1;Csa4M646170.1;Csa2M376790.1;Csa7M432650.1;Csa5M646750.1;Csa1M023580.1	Putative uncharacterized protein MAX4-1; contains IPR004294 (Carotenoid oxygenase);NAC domain-containing protein, putative; contains IPR003441 (No apical meristem (NAM) protein);Cytochrome P450, putative; contains IPR001128 (Cytochrome P450);NAC domain protein,; contains IPR003441 (No apical meristem (NAM) protein);BEL1-like homeodomain protein; contains IPR006563 (POX), IPR009057 (Homeodomain-li…
GO:0010346	shoot formation	8	biological_process	7 out of 529 genes, 1.3%	80 out of 25600 genes, 0.3%	0.00133	0.02295	Csa2M373590.1;Csa6M107870.1;Csa4M646170.1;Csa2M376790.1;Csa7M432650.1;Csa5M646750.1;Csa1M023580.1	Putative uncharacterized protein MAX4-1; contains IPR004294 (Carotenoid oxygenase);NAC domain-containing protein, putative; contains IPR003441 (No apical meristem (NAM) protein);Cytochrome P450, putative; contains IPR001128 (Cytochrome P450);NAC domain protein,; contains IPR003441 (No apical meristem (NAM) protein);BEL1-like homeodomain protein; contains IPR006563 (POX), IPR009057 (Homeodomain-li…
GO:0009627	systemic acquired resistance	8	biological_process	10 out of 529 genes, 1.9%	153 out of 25600 genes, 0.6%	0.00134	0.02293	Csa2M433930.1;Csa6M450940.1;Csa3M743950.1;Csa2M292780.1;Csa6M124040.2;Csa3M446120.1;Csa6M120420.1;Csa2M010390.1;Csa6M124040.1;Csa3M814320.1	Pleiotropic drug resistance ABC transporter family protein; contains IPR013525 (ABC-2 type transporter), IPR013581 (Plant PDR ABC transporter associated), IPR027417 (P-loop containing nucleoside triphosphate hydrolase);ABC transporter G family member; contains IPR013525 (ABC-2 type transporter), IPR013581 (Plant PDR ABC transporter associated), IPR027417 (P-loop containing nucleoside triphosphate…
GO:0010183	pollen tube guidance	7	biological_process	4 out of 529 genes, 0.8%	24 out of 25600 genes, 0.1%	0.00137	0.02316	Csa6M344210.1;Csa4M056840.1;Csa1M029570.1;Csa4M618430.1	MYB transcription factor; contains IPR009057 (Homeodomain-like);Aminotransferase; contains IPR005814 (Aminotransferase class-III), IPR015424 (Pyridoxal phosphate-dependent transferase);MYB transcription factor; contains IPR009057 (Homeodomain-like);Aminotransferase; contains IPR005814 (Aminotransferase class-III), IPR015424 (Pyridoxal phosphate-dependent transferase)
GO:0045488	pectin metabolic process	7	biological_process	9 out of 529 genes, 1.7%	128 out of 25600 genes, 0.5%	0.00139	0.02302	Csa3M838140.1;Csa6M088080.1;Csa3M081360.1;Csa3M081360.2;Csa4M007660.1;Csa2M070320.1;Csa5M184810.1;Csa5M600960.1;Csa5M472110.1	Polygalacturonase 1; contains IPR000743 (Glycoside hydrolase, family 28), IPR011050 (Pectin lyase fold/virulence factor);Cellulose synthase; contains IPR005150 (Cellulose synthase), IPR013083 (Zinc finger, RING/FYVE/PHD-type);Probable galacturonosyltransferase 12; contains IPR002495 (Glycosyl transferase, family 8);Probable galacturonosyltransferase 12; contains IPR002495 (Glycosyl transferase, f…
GO:0031640	killing of cells of another organism	6	biological_process	8 out of 529 genes, 1.5%	104 out of 25600 genes, 0.4%	0.00143	0.02325	Csa6M507520.1;Csa6M508020.1;Csa7M430200.1;Csa3M743950.1;Csa3M851940.1;Csa3M166220.1;Csa3M175720.1;Csa2M010390.1	Chitinase; contains IPR016283 (Glycoside hydrolase, family 19), IPR023346 (Lysozyme-like domain);Chitinase; contains IPR016283 (Glycoside hydrolase, family 19), IPR023346 (Lysozyme-like domain);Non-specific lipid-transfer protein; contains IPR000528 (Plant lipid transfer protein/Par allergen), IPR016140 (Bifunctional inhibitor/plant lipid transfer protein/seed storage helical domain);Thaumatin-li…
GO:0048527	lateral root development	9	biological_process	13 out of 529 genes, 2.5%	238 out of 25600 genes, 0.9%	0.00144	0.02311	Csa4M287530.1;Csa4M286980.1;Csa7M033410.1;Csa1M097690.1;Csa6M107870.1;Csa2M376790.1;Csa2M023910.1;Csa2M074200.1;Csa4M287540.1;Csa2M074190.1;Csa4M288090.1;Csa5M646750.1;Csa1M023580.1	Lipoxygenase; contains IPR000907 (Lipoxygenase), IPR008976 (Lipase/lipooxygenase, PLAT/LH2), IPR027433 (Lipoxygenase, domain 3);Lipoxygenase; contains IPR000907 (Lipoxygenase), IPR027433 (Lipoxygenase, domain 3);Auxin induced-like protein; contains IPR004877 (Cytochrome b561, eukaryote), IPR005018 (DOMON domain), IPR017214 (Uncharacterised conserved protein UCP037471);High-affinity nitrate transp…
GO:0052542	defense response by callose deposition	6	biological_process	5 out of 529 genes, 0.9%	41 out of 25600 genes, 0.2%	0.00149	0.02395	Csa1M619390.1;Csa1M569450.1;Csa5M529950.1;Csa3M853170.1;Csa4M050170.1	Cytochrome P450, putative; contains IPR001128 (Cytochrome P450);Respiratory burst oxidase, putative; contains IPR000778 (Cytochrome b245, heavy chain), IPR011992 (EF-hand-like domain), IPR013130 (Ferric reductase transmembrane component-like domain), IPR017938 (Riboflavin synthase-like beta-barrel);Respiratory burst oxidase, putative; contains IPR000778 (Cytochrome b245, heavy chain), IPR011992 (…
GO:0008610	lipid biosynthetic process	5	biological_process	38 out of 529 genes, 7.2%	1102 out of 25600 genes, 4.3%	0.00153	0.0238	Csa2M069200.1;Csa2M023910.1;Csa2M069700.1;Csa7M413380.1;Csa3M717870.1;Csa3M011850.1;Csa5M072680.1;Csa2M361840.1;Csa4M288090.1;Csa4M165900.1;Csa6M004480.1;Csa3M903510.1;Csa3M710200.1;Csa6M075200.1;Csa4M288080.1;Csa4M287540.1;Csa2M171950.1;Csa4M287530.1;Csa4M286980.1;Csa3M825090.1;Csa2M382540.1;Csa1M528600.1;Csa3M715370.1;Csa7M336540.1;Csa7M430250.1;Csa1M595860.1;Csa6M523390.1;Csa3M039850.1;Csa7M43…	Cytochrome P450 cinnamate 4-hydroxylase; contains IPR001128 (Cytochrome P450);Lipoxygenase; contains IPR000907 (Lipoxygenase);Cytochrome P450 cinnamate 4-hydroxylase; contains IPR001128 (Cytochrome P450);Gibberellin 2-oxidase, putative; contains IPR002283 (Isopenicillin N synthase), IPR026992 (Non-haem dioxygenase N-terminal domain), IPR027443 (Isopenicillin N synthase-like);Cinnamoyl CoA reducta…
GO:0006026	aminoglycan catabolic process	6	biological_process	5 out of 529 genes, 0.9%	42 out of 25600 genes, 0.2%	0.00167	0.02476	Csa6M507520.1;Csa3M166220.1;Csa6M508020.1;Csa2M010390.1;Csa1M267230.1	Chitinase; contains IPR016283 (Glycoside hydrolase, family 19), IPR023346 (Lysozyme-like domain);Chitinase-like protein; contains IPR016283 (Glycoside hydrolase, family 19), IPR023346 (Lysozyme-like domain);Chitinase; contains IPR016283 (Glycoside hydrolase, family 19), IPR023346 (Lysozyme-like domain);Wound-induced protein WIN1; contains IPR014733 (Barwin-like endoglucanase);Chitinase, putative;…
GO:0019400	alditol metabolic process	7	biological_process	5 out of 529 genes, 0.9%	42 out of 25600 genes, 0.2%	0.00167	0.02461	Csa3M180200.1;Csa4M056840.1;Csa7M007820.1;Csa3M180210.1;Csa4M618430.1	Sorbitol dehydrogenase-like protein; contains IPR011032 (GroES-like);Aminotransferase; contains IPR005814 (Aminotransferase class-III), IPR015424 (Pyridoxal phosphate-dependent transferase);NADP-dependent D-sorbitol-6-phosphate dehydrogenase; contains IPR001395 (Aldo/keto reductase), IPR023210 (NADP-dependent oxidoreductase domain);L-threonine 3-dehydrogenase; contains IPR002085 (Alcohol dehydrog…
GO:0048528	post-embryonic root development	8	biological_process	13 out of 529 genes, 2.5%	243 out of 25600 genes, 0.9%	0.00174	0.02602	Csa4M287530.1;Csa4M286980.1;Csa7M033410.1;Csa1M097690.1;Csa6M107870.1;Csa2M376790.1;Csa2M023910.1;Csa2M074200.1;Csa4M287540.1;Csa2M074190.1;Csa4M288090.1;Csa5M646750.1;Csa1M023580.1	Lipoxygenase; contains IPR000907 (Lipoxygenase), IPR008976 (Lipase/lipooxygenase, PLAT/LH2), IPR027433 (Lipoxygenase, domain 3);Lipoxygenase; contains IPR000907 (Lipoxygenase), IPR027433 (Lipoxygenase, domain 3);Auxin induced-like protein; contains IPR004877 (Cytochrome b561, eukaryote), IPR005018 (DOMON domain), IPR017214 (Uncharacterised conserved protein UCP037471);High-affinity nitrate transp…
GO:0009063	cellular amino acid catabolic process	9	biological_process	10 out of 529 genes, 1.9%	160 out of 25600 genes, 0.6%	0.00187	0.02802	Csa3M119580.1;Csa1M619390.1;Csa6M446290.1;Csa6M448730.1;Csa6M445750.1;Csa4M618430.1;Csa6M446280.1;Csa3M133890.1;Csa4M056840.1;Csa3M853170.1	Dopamine beta-monooxygenase, putative; contains IPR004877 (Cytochrome b561, eukaryote), IPR005018 (DOMON domain);Cytochrome P450, putative; contains IPR001128 (Cytochrome P450);Phenylalanine ammonia-lyase; contains IPR001106 (Aromatic amino acid lyase), IPR023144 (Phenylalanine ammonia-lyase, shielding domain), IPR024083 (Fumarase/histidase, N-terminal);Threonine dehydratase; contains IPR001721 (…
GO:0016053	organic acid biosynthetic process	6	biological_process	35 out of 529 genes, 6.6%	1002 out of 25600 genes, 3.9%	0.00188	0.02833	Csa6M448140.1;Csa2M069200.1;Csa2M023910.1;Csa2M069700.1;Csa7M413380.1;Csa4M056840.1;Csa3M011850.1;Csa5M072680.1;Csa4M288090.1;Csa2M000640.1;Csa6M004480.1;Csa3M903510.1;Csa3M710200.1;Csa6M075200.1;Csa4M618430.1;Csa4M288080.1;Csa4M287540.1;Csa4M287530.1;Csa4M286980.1;Csa3M825090.1;Csa1M619390.1;Csa2M382540.1;Csa6M448730.1;Csa1M528600.1;Csa1M595860.1;Csa6M523390.1;Csa7M430250.1;Csa3M853170.1;Csa7M43…	Glutamine synthetase; contains IPR008147 (Glutamine synthetase, beta-Grasp), IPR014746 (Glutamine synthetase/guanido kinase, catalytic domain);Cytochrome P450 cinnamate 4-hydroxylase; contains IPR001128 (Cytochrome P450);Lipoxygenase; contains IPR000907 (Lipoxygenase);Cytochrome P450 cinnamate 4-hydroxylase; contains IPR001128 (Cytochrome P450);Gibberellin 2-oxidase, putative; contains IPR002283 …
GO:0046394	carboxylic acid biosynthetic process	8	biological_process	35 out of 529 genes, 6.6%	1002 out of 25600 genes, 3.9%	0.00188	0.02817	Csa6M448140.1;Csa2M069200.1;Csa2M023910.1;Csa2M069700.1;Csa7M413380.1;Csa4M056840.1;Csa3M011850.1;Csa5M072680.1;Csa4M288090.1;Csa2M000640.1;Csa6M004480.1;Csa3M903510.1;Csa3M710200.1;Csa6M075200.1;Csa4M618430.1;Csa4M288080.1;Csa4M287540.1;Csa4M287530.1;Csa4M286980.1;Csa3M825090.1;Csa1M619390.1;Csa2M382540.1;Csa6M448730.1;Csa1M528600.1;Csa1M595860.1;Csa6M523390.1;Csa7M430250.1;Csa3M853170.1;Csa7M43…	Glutamine synthetase; contains IPR008147 (Glutamine synthetase, beta-Grasp), IPR014746 (Glutamine synthetase/guanido kinase, catalytic domain);Cytochrome P450 cinnamate 4-hydroxylase; contains IPR001128 (Cytochrome P450);Lipoxygenase; contains IPR000907 (Lipoxygenase);Cytochrome P450 cinnamate 4-hydroxylase; contains IPR001128 (Cytochrome P450);Gibberellin 2-oxidase, putative; contains IPR002283 …
GO:0016131	brassinosteroid metabolic process	7	biological_process	8 out of 529 genes, 1.5%	109 out of 25600 genes, 0.4%	0.00193	0.02859	Csa7M063980.1;Csa3M903510.1;Csa6M498430.1;Csa6M497390.1;Csa3M011850.1;Csa6M497900.1;Csa2M361840.1;Csa7M073510.1	UDP-glycosyltransferase 1; contains IPR002213 (UDP-glucuronosyl/UDP-glucosyltransferase);Putative cytochrome P450; contains IPR001128 (Cytochrome P450);UDP-glycosyltransferase 1; contains IPR002213 (UDP-glucuronosyl/UDP-glucosyltransferase);UDP-glycosyltransferase 1; contains IPR002213 (UDP-glucuronosyl/UDP-glucosyltransferase);Putative cytochrome P450 superfamily protein; contains IPR001128 (Cyt…
GO:0045229	external encapsulating structure organization	4	biological_process	27 out of 529 genes, 5.1%	711 out of 25600 genes, 2.8%	0.00194	0.02842	Csa1M051710.1;Csa3M081360.1;Csa2M245470.1;Csa7M304870.1;Csa3M081360.2;Csa1M051710.2;Csa1M015700.1;Csa1M574960.1;Csa1M470270.1;Csa5M579560.1;Csa2M115750.1;Csa5M648680.1;Csa2M070320.1;Csa5M472110.1;Csa3M838140.1;Csa2M384430.1;Csa2M006860.1;Csa4M291360.1;Csa6M088080.1;Csa7M259360.1;Csa4M007660.1;Csa2M176700.1;Csa3M175720.1;Csa5M013260.1;Csa5M184810.1;Csa6M058200.1;Csa5M600960.1	Bidirectional sugar transporter N3; contains IPR004316 (SWEET sugar transporter);Probable galacturonosyltransferase 12; contains IPR002495 (Glycosyl transferase, family 8);BURP domain-containing protein; contains IPR004873 (BURP domain);Unknown protein;Probable galacturonosyltransferase 12; contains IPR002495 (Glycosyl transferase, family 8);Bidirectional sugar transporter N3; contains IPR004316 …
GO:0006633	fatty acid biosynthetic process	10	biological_process	18 out of 529 genes, 3.4%	403 out of 25600 genes, 1.6%	0.00198	0.02837	Csa4M287530.1;Csa4M286980.1;Csa3M825090.1;Csa2M382540.1;Csa2M023910.1;Csa1M528600.1;Csa7M430250.1;Csa1M595860.1;Csa5M072680.1;Csa4M288090.1;Csa7M430240.1;Csa3M710200.1;Csa4M646170.1;Csa5M313340.1;Csa4M288080.1;Csa4M287540.1;Csa7M047460.1;Csa5M182690.1	Lipoxygenase; contains IPR000907 (Lipoxygenase), IPR008976 (Lipase/lipooxygenase, PLAT/LH2), IPR027433 (Lipoxygenase, domain 3);Lipoxygenase; contains IPR000907 (Lipoxygenase), IPR027433 (Lipoxygenase, domain 3);Cytochrome P450; contains IPR001128 (Cytochrome P450);Ethylene-responsive transcription factor 7; contains IPR016177 (DNA-binding, integrase-type);Lipoxygenase; contains IPR000907 (Lipoxy…
GO:0006805	xenobiotic metabolic process	6	biological_process	8 out of 529 genes, 1.5%	110 out of 25600 genes, 0.4%	0.00204	0.02832	Csa6M125240.1;Csa2M234510.1;Csa5M644580.1;Csa6M498430.1;Csa6M497390.1;Csa6M501260.1;Csa6M497900.1;Csa7M073510.1	Indole-3-acetic acid-amido synthetase GH3.6, putative; contains IPR004993 (GH3 auxin-responsive promoter);Carboxylesterase 1; contains IPR013094 (Alpha/beta hydrolase fold-3);Cytochrome P450, putative; contains IPR001128 (Cytochrome P450);UDP-glycosyltransferase 1; contains IPR002213 (UDP-glucuronosyl/UDP-glucosyltransferase);UDP-glycosyltransferase 1; contains IPR002213 (UDP-glucuronosyl/UDP-glu…
GO:0071466	cellular response to xenobiotic stimulus	5	biological_process	8 out of 529 genes, 1.5%	110 out of 25600 genes, 0.4%	0.00204	0.02816	Csa6M125240.1;Csa2M234510.1;Csa5M644580.1;Csa6M498430.1;Csa6M497390.1;Csa6M501260.1;Csa6M497900.1;Csa7M073510.1	Indole-3-acetic acid-amido synthetase GH3.6, putative; contains IPR004993 (GH3 auxin-responsive promoter);Carboxylesterase 1; contains IPR013094 (Alpha/beta hydrolase fold-3);Cytochrome P450, putative; contains IPR001128 (Cytochrome P450);UDP-glycosyltransferase 1; contains IPR002213 (UDP-glucuronosyl/UDP-glucosyltransferase);UDP-glycosyltransferase 1; contains IPR002213 (UDP-glucuronosyl/UDP-glu…
GO:0015804	neutral amino acid transport	11	biological_process	5 out of 529 genes, 0.9%	44 out of 25600 genes, 0.2%	0.00206	0.02823	Csa5M615820.1;Csa6M008070.1;Csa4M119770.1;Csa4M470690.1;Csa5M608430.1	Lysine histidine transporter; contains IPR013057 (Amino acid transporter, transmembrane);Lysine/histidine transporter; contains IPR013057 (Amino acid transporter, transmembrane);Protein GLUTAMINE DUMPER 1;Amino acid permease; contains IPR013057 (Amino acid transporter, transmembrane);Lysine/histidine transporter; contains IPR013057 (Amino acid transporter, transmembrane)
GO:0006060	sorbitol metabolic process	9	biological_process	3 out of 529 genes, 0.6%	13 out of 25600 genes, 0.1%	0.00215	0.03	Csa3M180200.1;Csa7M007820.1;Csa3M180210.1	Sorbitol dehydrogenase-like protein; contains IPR011032 (GroES-like);NADP-dependent D-sorbitol-6-phosphate dehydrogenase; contains IPR001395 (Aldo/keto reductase), IPR023210 (NADP-dependent oxidoreductase domain);L-threonine 3-dehydrogenase; contains IPR002085 (Alcohol dehydrogenase superfamily, zinc-type), IPR011032 (GroES-like), IPR013149 (Alcohol dehydrogenase, C-terminal), IPR016040 (NAD(P)-b…
GO:0015801	aromatic amino acid transport	11	biological_process	3 out of 529 genes, 0.6%	13 out of 25600 genes, 0.1%	0.00215	0.02983	Csa6M008070.1;Csa4M470690.1;Csa5M608430.1	Lysine/histidine transporter; contains IPR013057 (Amino acid transporter, transmembrane);Amino acid permease; contains IPR013057 (Amino acid transporter, transmembrane);Lysine/histidine transporter; contains IPR013057 (Amino acid transporter, transmembrane)
GO:0015827	tryptophan transport	12	biological_process	3 out of 529 genes, 0.6%	13 out of 25600 genes, 0.1%	0.00215	0.02966	Csa6M008070.1;Csa4M470690.1;Csa5M608430.1	Lysine/histidine transporter; contains IPR013057 (Amino acid transporter, transmembrane);Amino acid permease; contains IPR013057 (Amino acid transporter, transmembrane);Lysine/histidine transporter; contains IPR013057 (Amino acid transporter, transmembrane)
GO:0015692	lead ion transport	9	biological_process	4 out of 529 genes, 0.8%	27 out of 25600 genes, 0.1%	0.00216	0.02994	Csa2M433930.1;Csa6M450940.1;Csa3M814320.1;Csa3M446120.1	Pleiotropic drug resistance ABC transporter family protein; contains IPR013525 (ABC-2 type transporter), IPR013581 (Plant PDR ABC transporter associated), IPR027417 (P-loop containing nucleoside triphosphate hydrolase);ABC transporter G family member; contains IPR013525 (ABC-2 type transporter), IPR013581 (Plant PDR ABC transporter associated), IPR027417 (P-loop containing nucleoside triphosphate…
GO:0042402	cellular biogenic amine catabolic process	8	biological_process	4 out of 529 genes, 0.8%	27 out of 25600 genes, 0.1%	0.00216	0.02978	Csa1M619390.1;Csa4M056840.1;Csa3M853170.1;Csa4M618430.1	Cytochrome P450, putative; contains IPR001128 (Cytochrome P450);Aminotransferase; contains IPR005814 (Aminotransferase class-III), IPR015424 (Pyridoxal phosphate-dependent transferase);Cytochrome P450; contains IPR001128 (Cytochrome P450);Aminotransferase; contains IPR005814 (Aminotransferase class-III), IPR015424 (Pyridoxal phosphate-dependent transferase)
GO:0000272	polysaccharide catabolic process	6	biological_process	11 out of 529 genes, 2.1%	191 out of 25600 genes, 0.7%	0.00217	0.02961	Csa3M838140.1;Csa6M507520.1;Csa6M508020.1;Csa1M267230.1;Csa3M852490.1;Csa3M166220.1;Csa5M648680.1;Csa2M010390.1;Csa1M612830.1;Csa5M600960.1;Csa5M472110.1	Polygalacturonase 1; contains IPR000743 (Glycoside hydrolase, family 28), IPR011050 (Pectin lyase fold/virulence factor);Chitinase; contains IPR016283 (Glycoside hydrolase, family 19), IPR023346 (Lysozyme-like domain);Chitinase; contains IPR016283 (Glycoside hydrolase, family 19), IPR023346 (Lysozyme-like domain);Chitinase, putative; contains IPR017853 (Glycoside hydrolase, superfamily);Beta-gluc…
GO:0005976	polysaccharide metabolic process	5	biological_process	22 out of 529 genes, 4.2%	544 out of 25600 genes, 2.1%	0.00233	0.03077	Csa6M507520.1;Csa1M058670.1;Csa3M081360.1;Csa2M357330.1;Csa3M852490.1;Csa3M081360.2;Csa1M470270.1;Csa5M648680.1;Csa2M070320.1;Csa5M472110.1;Csa3M838140.1;Csa6M508020.1;Csa1M267230.1;Csa6M088080.1;Csa4M007660.1;Csa3M736900.1;Csa3M166220.1;Csa2M010390.1;Csa2M360840.1;Csa5M184810.1;Csa5M600960.1;Csa1M612830.1	Chitinase; contains IPR016283 (Glycoside hydrolase, family 19), IPR023346 (Lysozyme-like domain);Putative retroelement pol polyprotein;Probable galacturonosyltransferase 12; contains IPR002495 (Glycosyl transferase, family 8);Glycogenin, putative; contains IPR002495 (Glycosyl transferase, family 8);Beta-glucosidase; contains IPR001360 (Glycoside hydrolase, family 1), IPR017853 (Glycoside hydrolas…
GO:0009555	pollen development	6	biological_process	20 out of 529 genes, 3.8%	477 out of 25600 genes, 1.9%	0.0024	0.03104	Csa1M051710.1;Csa3M852630.1;Csa4M624960.1;Csa1M051710.2;Csa2M069200.1;Csa7M050800.1;Csa2M069700.1;Csa7M339660.1;Csa1M569110.1;CsaUNM000040.1;Csa3M853170.1;Csa2M034780.1;Csa7M259360.1;Csa3M115060.1;Csa1M469740.1;Csa6M000690.1;Csa5M604990.1;Csa5M013260.1;Csa6M518160.1;Csa2M068700.1	Bidirectional sugar transporter N3; contains IPR004316 (SWEET sugar transporter);Cytochrome P450, putative; contains IPR001128 (Cytochrome P450);Putative receptor-like protein kinase 2; contains IPR001611 (Leucine-rich repeat), IPR011009 (Protein kinase-like domain), IPR021720 (Malectin);Bidirectional sugar transporter N3; contains IPR004316 (SWEET sugar transporter);Cytochrome P450 cinnamate 4-h…
GO:0071310	cellular response to organic substance	5	biological_process	61 out of 529 genes, 11.5%	2046 out of 25600 genes, 8.0%	0.00246	0.0313	Csa6M507520.1;Csa5M181430.1;Csa3M822330.1;Csa2M069200.1;Csa4M455680.1;Csa3M816000.1;Csa2M069700.1;Csa2M074200.1;Csa1M569450.1;Csa7M339660.1;Csa7M413380.1;Csa6M518280.1;Csa5M154210.1;Csa2M034780.1;Csa5M506320.1;Csa5M646750.1;Csa6M004480.1;Csa2M373590.1;Csa6M107870.1;Csa3M144130.1;Csa2M234510.1;Csa2M376790.1;Csa1M572420.1;Csa2M138740.1;Csa4M050170.1;Csa6M075200.1;Csa3M166220.1;Csa2M179220.1;Csa6M00…	Chitinase; contains IPR016283 (Glycoside hydrolase, family 19), IPR023346 (Lysozyme-like domain);WAT1-related protein; contains IPR000620 (Drug/metabolite transporter);Beta-glucosidase; contains IPR001360 (Glycoside hydrolase, family 1), IPR017853 (Glycoside hydrolase, superfamily);Cytochrome P450 cinnamate 4-hydroxylase; contains IPR001128 (Cytochrome P450);Serine/threonine-protein kinase; conta…
GO:0009447	putrescine catabolic process	10	biological_process	2 out of 529 genes, 0.4%	4 out of 25600 genes, 0.0%	0.00248	0.03632	Csa4M056840.1;Csa4M618430.1	Aminotransferase; contains IPR005814 (Aminotransferase class-III), IPR015424 (Pyridoxal phosphate-dependent transferase);Aminotransferase; contains IPR005814 (Aminotransferase class-III), IPR015424 (Pyridoxal phosphate-dependent transferase)
GO:0009865	pollen tube adhesion	6	biological_process	2 out of 529 genes, 0.4%	4 out of 25600 genes, 0.0%	0.00248	0.03613	Csa4M056840.1;Csa4M618430.1	Aminotransferase; contains IPR005814 (Aminotransferase class-III), IPR015424 (Pyridoxal phosphate-dependent transferase);Aminotransferase; contains IPR005814 (Aminotransferase class-III), IPR015424 (Pyridoxal phosphate-dependent transferase)
GO:0010241	ent-kaurene oxidation to kaurenoic acid	9	biological_process	2 out of 529 genes, 0.4%	4 out of 25600 genes, 0.0%	0.00248	0.03594	Csa2M069700.1;Csa2M069200.1	Cytochrome P450 cinnamate 4-hydroxylase; contains IPR001128 (Cytochrome P450);Cytochrome P450 cinnamate 4-hydroxylase; contains IPR001128 (Cytochrome P450)
GO:0019407	hexitol catabolic process	9	biological_process	2 out of 529 genes, 0.4%	4 out of 25600 genes, 0.0%	0.00248	0.03574	Csa3M180200.1;Csa3M180210.1	Sorbitol dehydrogenase-like protein; contains IPR011032 (GroES-like);L-threonine 3-dehydrogenase; contains IPR002085 (Alcohol dehydrogenase superfamily, zinc-type), IPR011032 (GroES-like), IPR013149 (Alcohol dehydrogenase, C-terminal), IPR016040 (NAD(P)-binding domain)
GO:0033331	ent-kaurene metabolic process	8	biological_process	2 out of 529 genes, 0.4%	4 out of 25600 genes, 0.0%	0.00248	0.03556	Csa2M069700.1;Csa2M069200.1	Cytochrome P450 cinnamate 4-hydroxylase; contains IPR001128 (Cytochrome P450);Cytochrome P450 cinnamate 4-hydroxylase; contains IPR001128 (Cytochrome P450)
GO:0016102	diterpenoid biosynthetic process	9	biological_process	10 out of 529 genes, 1.9%	167 out of 25600 genes, 0.7%	0.00256	0.03642	Csa6M004480.1;Csa3M903510.1;Csa4M652090.1;Csa1M001360.1;Csa2M069200.1;Csa6M075200.1;Csa2M069700.1;Csa6M523390.1;Csa7M413380.1;Csa3M011850.1	Gibberellin 20-oxidase, putative; contains IPR005123 (Oxoglutarate/iron-dependent dioxygenase), IPR026992 (Non-haem dioxygenase N-terminal domain), IPR027443 (Isopenicillin N synthase-like);Putative cytochrome P450; contains IPR001128 (Cytochrome P450);Hydroxycinnamoyl transferase; contains IPR003480 (Transferase), IPR023213 (Chloramphenicol acetyltransferase-like domain);Hydroxycinnamoyl CoA shi…
GO:0046283	anthocyanin metabolic process	5	biological_process	9 out of 529 genes, 1.7%	140 out of 25600 genes, 0.5%	0.00257	0.03623	Csa7M063980.1;Csa2M365080.1;Csa7M051400.1;Csa6M498430.1;Csa6M497390.1;Csa3M715370.1;Csa3M717880.1;Csa3M717870.1;Csa6M497900.1	UDP-glycosyltransferase 1; contains IPR002213 (UDP-glucuronosyl/UDP-glucosyltransferase);Zinc finger protein CONSTANS-like protein; contains IPR000315 (Zinc finger, B-box);UDP-glycosyltransferase 74 F1; contains IPR002213 (UDP-glucuronosyl/UDP-glucosyltransferase);UDP-glycosyltransferase 1; contains IPR002213 (UDP-glucuronosyl/UDP-glucosyltransferase);UDP-glycosyltransferase 1; contains IPR002213…
GO:0008152	metabolic process	2	biological_process	311 out of 529 genes, 58.8%	13500 out of 25600 genes, 52.7%	0.00269	0.03698	Csa6M507250.1;Csa6M448140.1;Csa1M348440.1;Csa7M071700.1;Csa1M160590.1;Csa6M004480.1;Csa1M267230.1;Csa2M408970.1;Csa2M176700.1;Csa5M190500.1;Csa6M000690.1;Csa4M287530.1;Csa3M081360.2;Csa6M497390.1;Csa7M336540.1;Csa7M407820.1;Csa3M133890.1;Csa4M082380.1;Csa6M516600.1;Csa3M782710.1;Csa3M814320.1;Csa3M838140.1;Csa2M350350.1;Csa6M500640.2;Csa4M652090.1;Csa6M508020.1;Csa5M622440.1;Csa3M175700.1;Csa4M04…	Probable aspartic protease; contains IPR001461 (Peptidase A1), IPR021109 (Aspartic peptidase);Glutamine synthetase; contains IPR008147 (Glutamine synthetase, beta-Grasp), IPR014746 (Glutamine synthetase/guanido kinase, catalytic domain);Blue copper protein, putative; contains IPR008972 (Cupredoxin);Cinnamyl alcohol dehydrogenase; contains IPR002085 (Alcohol dehydrogenase superfamily, zinc-type), …
GO:0006059	hexitol metabolic process	8	biological_process	3 out of 529 genes, 0.6%	14 out of 25600 genes, 0.1%	0.00269	0.03793	Csa3M180200.1;Csa7M007820.1;Csa3M180210.1	Sorbitol dehydrogenase-like protein; contains IPR011032 (GroES-like);NADP-dependent D-sorbitol-6-phosphate dehydrogenase; contains IPR001395 (Aldo/keto reductase), IPR023210 (NADP-dependent oxidoreductase domain);L-threonine 3-dehydrogenase; contains IPR002085 (Alcohol dehydrogenase superfamily, zinc-type), IPR011032 (GroES-like), IPR013149 (Alcohol dehydrogenase, C-terminal), IPR016040 (NAD(P)-b…
GO:0016138	glycoside biosynthetic process	6	biological_process	9 out of 529 genes, 1.7%	141 out of 25600 genes, 0.6%	0.0027	0.03784	Csa7M063980.1;Csa1M619390.1;Csa7M051400.1;Csa1M038950.1;Csa6M498430.1;Csa6M497390.1;Csa5M612850.1;Csa6M497900.1;Csa3M853170.1	UDP-glycosyltransferase 1; contains IPR002213 (UDP-glucuronosyl/UDP-glucosyltransferase);Cytochrome P450, putative; contains IPR001128 (Cytochrome P450);UDP-glycosyltransferase 74 F1; contains IPR002213 (UDP-glucuronosyl/UDP-glucosyltransferase);Flavin-containing monooxygenase family protein; contains IPR020946 (Flavin monooxygenase-like);UDP-glycosyltransferase 1; contains IPR002213 (UDP-glucuro…
GO:0032535	regulation of cellular component size	5	biological_process	43 out of 529 genes, 8.1%	1333 out of 25600 genes, 5.2%	0.00271	0.03764	Csa1M153550.1;Csa1M024230.1;Csa2M074200.1;Csa7M339660.1;Csa6M518280.1;Csa3M112250.1;Csa4M056840.1;Csa3M011850.1;Csa2M034780.1;Csa5M646750.1;Csa6M004480.1;Csa6M107870.1;Csa2M376790.1;Csa2M138740.1;Csa6M075200.1;Csa4M618430.1;Csa3M166220.1;Csa6M000690.1;Csa7M018770.1;Csa2M074190.1;Csa4M624960.1;Csa7M050800.1;Csa1M015700.1;Csa5M585950.1;Csa1M470270.1;Csa2M070320.1;Csa3M857030.1;Csa3M002620.1;Csa1M02…	Late embryogenesis abundant protein-like protein; contains IPR009646 (Root cap), IPR015425 (Actin-binding FH2);Putative receptor-like protein kinase; contains IPR011009 (Protein kinase-like domain), IPR013320 (Concanavalin A-like lectin/glucanase, subgroup);Lipid A export ATP-binding/permease protein MsbA; contains IPR011527 (ABC transporter, transmembrane domain, type 1), IPR027417 (P-loop conta…
GO:0009835	ripening	9	biological_process	13 out of 529 genes, 2.5%	256 out of 25600 genes, 1.0%	0.00274	0.03755	Csa3M838140.1;Csa6M004480.1;Csa7M259360.1;Csa2M245470.1;Csa7M428910.1;Csa5M648680.1;Csa3M175720.1;Csa2M000520.1;Csa7M413380.1;Csa6M523390.1;Csa2M425750.1;Csa5M600960.1;Csa5M472110.1	Polygalacturonase 1; contains IPR000743 (Glycoside hydrolase, family 28), IPR011050 (Pectin lyase fold/virulence factor);Gibberellin 20-oxidase, putative; contains IPR005123 (Oxoglutarate/iron-dependent dioxygenase), IPR026992 (Non-haem dioxygenase N-terminal domain), IPR027443 (Isopenicillin N synthase-like);BURP domain-containing protein; contains IPR004873 (BURP domain);BURP domain-containing …
GO:0045491	xylan metabolic process	9	biological_process	5 out of 529 genes, 0.9%	47 out of 25600 genes, 0.2%	0.00277	0.03817	Csa3M081360.1;Csa2M360840.1;Csa3M081360.2;Csa4M007660.1;Csa3M736900.1	Probable galacturonosyltransferase 12; contains IPR002495 (Glycosyl transferase, family 8);Glycosyltransferase family GT8 protein; contains IPR002495 (Glycosyl transferase, family 8);Probable galacturonosyltransferase 12; contains IPR002495 (Glycosyl transferase, family 8);Glycosyltransferase 47; contains IPR004263 (Exostosin-like);Galactosylgalactosylxylosylprotein 3-beta-glucuronosyltransferase…
GO:0090066	regulation of anatomical structure size	4	biological_process	43 out of 529 genes, 8.1%	1341 out of 25600 genes, 5.2%	0.00302	0.03939	Csa1M153550.1;Csa1M024230.1;Csa2M074200.1;Csa7M339660.1;Csa6M518280.1;Csa3M112250.1;Csa4M056840.1;Csa3M011850.1;Csa2M034780.1;Csa5M646750.1;Csa6M004480.1;Csa6M107870.1;Csa2M376790.1;Csa2M138740.1;Csa6M075200.1;Csa4M618430.1;Csa3M166220.1;Csa6M000690.1;Csa7M018770.1;Csa2M074190.1;Csa4M624960.1;Csa7M050800.1;Csa1M015700.1;Csa5M585950.1;Csa1M470270.1;Csa2M070320.1;Csa3M857030.1;Csa3M002620.1;Csa1M02…	Late embryogenesis abundant protein-like protein; contains IPR009646 (Root cap), IPR015425 (Actin-binding FH2);Putative receptor-like protein kinase; contains IPR011009 (Protein kinase-like domain), IPR013320 (Concanavalin A-like lectin/glucanase, subgroup);Lipid A export ATP-binding/permease protein MsbA; contains IPR011527 (ABC transporter, transmembrane domain, type 1), IPR027417 (P-loop conta…
GO:0048569	post-embryonic organ development	7	biological_process	28 out of 529 genes, 5.3%	772 out of 25600 genes, 3.0%	0.0031	0.0393	Csa4M287530.1;Csa4M286980.1;Csa7M033410.1;Csa1M097690.1;Csa4M292470.1;Csa5M585950.1;Csa2M023910.1;Csa2M074200.1;Csa7M339660.1;Csa3M011850.1;Csa5M472110.1;Csa4M288090.1;Csa2M034780.1;Csa5M609820.1;Csa5M646750.1;Csa1M023580.1;Csa3M838140.1;Csa3M903510.1;Csa6M107870.1;Csa3M893290.1;Csa2M376790.1;Csa3M114470.1;Csa5M650620.1;Csa7M432650.1;Csa4M287540.1;Csa6M518160.1;Csa5M600960.1;Csa2M074190.1	Lipoxygenase; contains IPR000907 (Lipoxygenase), IPR008976 (Lipase/lipooxygenase, PLAT/LH2), IPR027433 (Lipoxygenase, domain 3);Lipoxygenase; contains IPR000907 (Lipoxygenase), IPR027433 (Lipoxygenase, domain 3);Auxin induced-like protein; contains IPR004877 (Cytochrome b561, eukaryote), IPR005018 (DOMON domain), IPR017214 (Uncharacterised conserved protein UCP037471);High-affinity nitrate transp…
GO:0016101	diterpenoid metabolic process	8	biological_process	11 out of 529 genes, 2.1%	201 out of 25600 genes, 0.8%	0.00322	0.0395	Csa6M004480.1;Csa3M903510.1;Csa2M373590.1;Csa4M652090.1;Csa1M001360.1;Csa2M069200.1;Csa6M075200.1;Csa2M069700.1;Csa6M523390.1;Csa7M413380.1;Csa3M011850.1	Gibberellin 20-oxidase, putative; contains IPR005123 (Oxoglutarate/iron-dependent dioxygenase), IPR026992 (Non-haem dioxygenase N-terminal domain), IPR027443 (Isopenicillin N synthase-like);Putative cytochrome P450; contains IPR001128 (Cytochrome P450);Putative uncharacterized protein MAX4-1; contains IPR004294 (Carotenoid oxygenase);Hydroxycinnamoyl transferase; contains IPR003480 (Transferase),…
GO:0009310	amine catabolic process	6	biological_process	10 out of 529 genes, 1.9%	173 out of 25600 genes, 0.7%	0.00331	0.0403	Csa3M119580.1;Csa1M619390.1;Csa6M446290.1;Csa6M448730.1;Csa6M445750.1;Csa4M618430.1;Csa6M446280.1;Csa3M133890.1;Csa4M056840.1;Csa3M853170.1	Dopamine beta-monooxygenase, putative; contains IPR004877 (Cytochrome b561, eukaryote), IPR005018 (DOMON domain);Cytochrome P450, putative; contains IPR001128 (Cytochrome P450);Phenylalanine ammonia-lyase; contains IPR001106 (Aromatic amino acid lyase), IPR023144 (Phenylalanine ammonia-lyase, shielding domain), IPR024083 (Fumarase/histidase, N-terminal);Threonine dehydratase; contains IPR001721 (…
GO:0006721	terpenoid metabolic process	7	biological_process	16 out of 529 genes, 3.0%	359 out of 25600 genes, 1.4%	0.00351	0.04277	Csa6M004480.1;Csa3M903510.1;Csa2M373590.1;Csa4M652090.1;Csa4M646170.1;Csa1M001360.1;Csa2M069200.1;Csa7M428910.1;Csa6M075200.1;Csa3M021130.1;Csa2M069700.1;Csa7M413380.1;Csa6M523390.1;Csa3M039850.1;Csa3M011850.1;Csa2M361840.1	Gibberellin 20-oxidase, putative; contains IPR005123 (Oxoglutarate/iron-dependent dioxygenase), IPR026992 (Non-haem dioxygenase N-terminal domain), IPR027443 (Isopenicillin N synthase-like);Putative cytochrome P450; contains IPR001128 (Cytochrome P450);Putative uncharacterized protein MAX4-1; contains IPR004294 (Carotenoid oxygenase);Hydroxycinnamoyl transferase; contains IPR003480 (Transferase),…
GO:0010410	hemicellulose metabolic process	8	biological_process	5 out of 529 genes, 0.9%	50 out of 25600 genes, 0.2%	0.00364	0.04296	Csa3M081360.1;Csa2M360840.1;Csa3M081360.2;Csa4M007660.1;Csa3M736900.1	Probable galacturonosyltransferase 12; contains IPR002495 (Glycosyl transferase, family 8);Glycosyltransferase family GT8 protein; contains IPR002495 (Glycosyl transferase, family 8);Probable galacturonosyltransferase 12; contains IPR002495 (Glycosyl transferase, family 8);Glycosyltransferase 47; contains IPR004263 (Exostosin-like);Galactosylgalactosylxylosylprotein 3-beta-glucuronosyltransferase…
GO:0052546	cell wall pectin metabolic process	8	biological_process	4 out of 529 genes, 0.8%	31 out of 25600 genes, 0.1%	0.00364	0.04304	Csa6M088080.1;Csa5M184810.1;Csa2M070320.1;Csa4M007660.1	Cellulose synthase; contains IPR005150 (Cellulose synthase), IPR013083 (Zinc finger, RING/FYVE/PHD-type);Exostosin-like; contains IPR004263 (Exostosin-like);Cellulose synthase A; contains IPR005150 (Cellulose synthase), IPR013083 (Zinc finger, RING/FYVE/PHD-type);Glycosyltransferase 47; contains IPR004263 (Exostosin-like)
GO:0016051	carbohydrate biosynthetic process	6	biological_process	22 out of 529 genes, 4.2%	565 out of 25600 genes, 2.2%	0.00366	0.04312	Csa1M619390.1;Csa3M081360.1;Csa3M180200.1;Csa2M357330.1;Csa3M081360.2;Csa1M470270.1;Csa6M497390.1;Csa2M070320.1;Csa3M853170.1;Csa7M063980.1;Csa6M088080.1;Csa7M051400.1;Csa1M038950.1;Csa2M234510.1;Csa4M007660.1;Csa6M498430.1;Csa3M736900.1;Csa7M007820.1;Csa2M360840.1;Csa5M612850.1;Csa6M497900.1;Csa3M180210.1	Cytochrome P450, putative; contains IPR001128 (Cytochrome P450);Probable galacturonosyltransferase 12; contains IPR002495 (Glycosyl transferase, family 8);Sorbitol dehydrogenase-like protein; contains IPR011032 (GroES-like);Glycogenin, putative; contains IPR002495 (Glycosyl transferase, family 8);Probable galacturonosyltransferase 12; contains IPR002495 (Glycosyl transferase, family 8);Cellulose …
GO:0009664	plant-type cell wall organization	6	biological_process	14 out of 529 genes, 2.6%	297 out of 25600 genes, 1.2%	0.00375	0.0435	Csa3M838140.1;Csa4M291360.1;Csa6M088080.1;Csa7M304870.1;Csa4M007660.1;Csa1M015700.1;Csa1M574960.1;Csa5M579560.1;Csa5M013260.1;Csa2M070320.1;Csa6M058200.1;Csa5M184810.1;Csa5M600960.1;Csa5M472110.1	Polygalacturonase 1; contains IPR000743 (Glycoside hydrolase, family 28), IPR011050 (Pectin lyase fold/virulence factor);Unknown protein; contains IPR006706 (Extensin repeat);Cellulose synthase; contains IPR005150 (Cellulose synthase), IPR013083 (Zinc finger, RING/FYVE/PHD-type);Unknown protein;Glycosyltransferase 47; contains IPR004263 (Exostosin-like);COBRA-like protein; contains IPR006918 (Gly…
GO:0021700	developmental maturation	4	biological_process	23 out of 529 genes, 4.3%	603 out of 25600 genes, 2.4%	0.00386	0.04367	Csa2M245470.1;Csa4M624960.1;Csa7M050800.1;Csa5M585950.1;Csa7M428910.1;Csa5M648680.1;Csa2M074200.1;Csa2M000520.1;Csa7M413380.1;Csa6M523390.1;Csa2M425750.1;Csa5M472110.1;Csa2M034780.1;Csa3M838140.1;Csa6M004480.1;Csa7M259360.1;Csa3M115060.1;Csa3M175720.1;Csa6M000690.1;Csa5M013260.1;Csa6M518160.1;Csa5M600960.1;Csa2M074190.1	BURP domain-containing protein; contains IPR004873 (BURP domain);Putative receptor-like protein kinase 2; contains IPR001611 (Leucine-rich repeat), IPR011009 (Protein kinase-like domain), IPR021720 (Malectin);Putative leucine-rich repeat receptor-like serine/threonine-protein kinase; contains IPR001611 (Leucine-rich repeat);Lipid A export ATP-binding/permease protein MsbA; contains IPR011527 (ABC…
GO:0009410	response to xenobiotic stimulus	4	biological_process	8 out of 529 genes, 1.5%	122 out of 25600 genes, 0.5%	0.00389	0.04356	Csa6M125240.1;Csa2M234510.1;Csa5M644580.1;Csa6M498430.1;Csa6M497390.1;Csa6M501260.1;Csa6M497900.1;Csa7M073510.1	Indole-3-acetic acid-amido synthetase GH3.6, putative; contains IPR004993 (GH3 auxin-responsive promoter);Carboxylesterase 1; contains IPR013094 (Alpha/beta hydrolase fold-3);Cytochrome P450, putative; contains IPR001128 (Cytochrome P450);UDP-glycosyltransferase 1; contains IPR002213 (UDP-glucuronosyl/UDP-glucosyltransferase);UDP-glycosyltransferase 1; contains IPR002213 (UDP-glucuronosyl/UDP-glu…
GO:0009820	alkaloid metabolic process	5	biological_process	10 out of 529 genes, 1.9%	177 out of 25600 genes, 0.7%	0.00389	0.04335	Csa1M541370.1;Csa2M350350.1;Csa1M540350.1;Csa4M652090.1;Csa3M825090.1;Csa5M644580.1;Csa1M001360.1;Csa1M537480.1;Csa1M595860.1;Csa1M539330.1	Reticuline oxidase, putative; contains IPR012951 (Berberine/berberine-like);Anthranilate N-benzoyltransferase protein, putative; contains IPR003480 (Transferase), IPR023213 (Chloramphenicol acetyltransferase-like domain);Reticuline oxidase; contains IPR012951 (Berberine/berberine-like);Hydroxycinnamoyl transferase; contains IPR003480 (Transferase), IPR023213 (Chloramphenicol acetyltransferase-lik…
Module Number: 2
LincRNA ID：
CU6NC2790
CU6NC2791
CU7NC3023
Predicted Functions:
GO ID	GO term	GO level	GO Type	Cluster frequency	Genome frequency of use	Raw P-value	Corrected P-value	Genes annotated to the term (seperated by “;”)	Genes function annotated to the term (seperated by “;”)
GO:0046914	transition metal ion binding	6	molecular_function	14 out of 38 genes, 36.8%	4065 out of 25600 genes, 15.9%	0.00137	0.0475	Csa2M361690.1;Csa3M836520.1;Csa2M035470.1;Csa4M287550.1;Csa1M602530.1;Csa4M646060.1;Csa3M011750.1;Csa4M287560.1;Csa2M035460.1;Csa4M006160.1;Csa3M836520.2;Csa1M596420.1;Csa1M602540.1;Csa3M167360.1	Putative fatty-acid-CoA ligase, putative; contains IPR000873 (AMP-dependent synthetase/ligase);Carbonic anhydrase; contains IPR001765 (Carbonic anhydrase);Cytosol aminopeptidase family protein; contains IPR011356 (Leucine aminopeptidase/peptidase B);Lipoxygenase; contains IPR000907 (Lipoxygenase), IPR008976 (Lipase/lipooxygenase, PLAT/LH2), IPR027433 (Lipoxygenase, domain 3);L-ascorbate oxidase; …
GO:0009579	thylakoid	6	cellular_component	9 out of 38 genes, 23.7%	668 out of 25600 genes, 2.6%	4.4e-07	0	Csa3M836520.1;Csa4M647480.1;Csa4M287550.1;Csa3M119660.1;Csa3M119340.1;Csa5M609710.1;Csa4M287560.1;Csa4M006160.1;Csa3M836520.2	Carbonic anhydrase; contains IPR001765 (Carbonic anhydrase);DNAJ heat shock N-terminal domain-containing protein; contains IPR001623 (DnaJ domain);Lipoxygenase; contains IPR000907 (Lipoxygenase), IPR008976 (Lipase/lipooxygenase, PLAT/LH2), IPR027433 (Lipoxygenase, domain 3);Oxygen-evolving enhancer protein 3-2; contains IPR008797 (Photosystem II PsbQ, oxygen evolving complex), IPR023222 (PsbQ-lik…
GO:0009535	chloroplast thylakoid membrane	12	cellular_component	7 out of 38 genes, 18.4%	427 out of 25600 genes, 1.7%	2.76e-06	0	Csa3M836520.1;Csa4M287560.1;Csa3M836520.2;Csa4M647480.1;Csa4M287550.1;Csa3M119660.1;Csa3M119340.1	Carbonic anhydrase; contains IPR001765 (Carbonic anhydrase);Lipoxygenase; contains IPR000907 (Lipoxygenase);Carbonic anhydrase; contains IPR001765 (Carbonic anhydrase);DNAJ heat shock N-terminal domain-containing protein; contains IPR001623 (DnaJ domain);Lipoxygenase; contains IPR000907 (Lipoxygenase), IPR008976 (Lipase/lipooxygenase, PLAT/LH2), IPR027433 (Lipoxygenase, domain 3);Oxygen-evolving …
GO:0055035	plastid thylakoid membrane	11	cellular_component	7 out of 38 genes, 18.4%	427 out of 25600 genes, 1.7%	2.76e-06	0	Csa3M836520.1;Csa4M287560.1;Csa3M836520.2;Csa4M647480.1;Csa4M287550.1;Csa3M119660.1;Csa3M119340.1	Carbonic anhydrase; contains IPR001765 (Carbonic anhydrase);Lipoxygenase; contains IPR000907 (Lipoxygenase);Carbonic anhydrase; contains IPR001765 (Carbonic anhydrase);DNAJ heat shock N-terminal domain-containing protein; contains IPR001623 (DnaJ domain);Lipoxygenase; contains IPR000907 (Lipoxygenase), IPR008976 (Lipase/lipooxygenase, PLAT/LH2), IPR027433 (Lipoxygenase, domain 3);Oxygen-evolving …
GO:0042651	thylakoid membrane	9	cellular_component	7 out of 38 genes, 18.4%	441 out of 25600 genes, 1.7%	3.41e-06	0	Csa3M836520.1;Csa4M287560.1;Csa3M836520.2;Csa4M647480.1;Csa4M287550.1;Csa3M119660.1;Csa3M119340.1	Carbonic anhydrase; contains IPR001765 (Carbonic anhydrase);Lipoxygenase; contains IPR000907 (Lipoxygenase);Carbonic anhydrase; contains IPR001765 (Carbonic anhydrase);DNAJ heat shock N-terminal domain-containing protein; contains IPR001623 (DnaJ domain);Lipoxygenase; contains IPR000907 (Lipoxygenase), IPR008976 (Lipase/lipooxygenase, PLAT/LH2), IPR027433 (Lipoxygenase, domain 3);Oxygen-evolving …
GO:0009534	chloroplast thylakoid	11	cellular_component	7 out of 38 genes, 18.4%	456 out of 25600 genes, 1.8%	4.25e-06	0	Csa3M836520.1;Csa4M287560.1;Csa3M836520.2;Csa4M647480.1;Csa4M287550.1;Csa3M119660.1;Csa3M119340.1	Carbonic anhydrase; contains IPR001765 (Carbonic anhydrase);Lipoxygenase; contains IPR000907 (Lipoxygenase);Carbonic anhydrase; contains IPR001765 (Carbonic anhydrase);DNAJ heat shock N-terminal domain-containing protein; contains IPR001623 (DnaJ domain);Lipoxygenase; contains IPR000907 (Lipoxygenase), IPR008976 (Lipase/lipooxygenase, PLAT/LH2), IPR027433 (Lipoxygenase, domain 3);Oxygen-evolving …
GO:0031976	plastid thylakoid	10	cellular_component	7 out of 38 genes, 18.4%	456 out of 25600 genes, 1.8%	4.25e-06	0	Csa3M836520.1;Csa4M287560.1;Csa3M836520.2;Csa4M647480.1;Csa4M287550.1;Csa3M119660.1;Csa3M119340.1	Carbonic anhydrase; contains IPR001765 (Carbonic anhydrase);Lipoxygenase; contains IPR000907 (Lipoxygenase);Carbonic anhydrase; contains IPR001765 (Carbonic anhydrase);DNAJ heat shock N-terminal domain-containing protein; contains IPR001623 (DnaJ domain);Lipoxygenase; contains IPR000907 (Lipoxygenase), IPR008976 (Lipase/lipooxygenase, PLAT/LH2), IPR027433 (Lipoxygenase, domain 3);Oxygen-evolving …
GO:0044434	chloroplast part	10	cellular_component	11 out of 38 genes, 28.9%	1426 out of 25600 genes, 5.6%	4.59e-06	0	Csa3M081380.1;Csa3M836520.1;Csa5M606600.1;Csa4M647480.1;Csa4M287550.1;Csa3M119660.1;Csa3M119340.1;Csa5M609710.1;Csa4M287560.1;Csa5M598750.1;Csa3M836520.2	Unknown protein;Carbonic anhydrase; contains IPR001765 (Carbonic anhydrase);Phosphorylase; contains IPR000811 (Glycosyl transferase, family 35);DNAJ heat shock N-terminal domain-containing protein; contains IPR001623 (DnaJ domain);Lipoxygenase; contains IPR000907 (Lipoxygenase), IPR008976 (Lipase/lipooxygenase, PLAT/LH2), IPR027433 (Lipoxygenase, domain 3);Oxygen-evolving enhancer protein 3-2; co…
GO:0034357	photosynthetic membrane	8	cellular_component	7 out of 38 genes, 18.4%	472 out of 25600 genes, 1.8%	5.33e-06	0	Csa3M836520.1;Csa4M287560.1;Csa3M836520.2;Csa4M647480.1;Csa4M287550.1;Csa3M119660.1;Csa3M119340.1	Carbonic anhydrase; contains IPR001765 (Carbonic anhydrase);Lipoxygenase; contains IPR000907 (Lipoxygenase);Carbonic anhydrase; contains IPR001765 (Carbonic anhydrase);DNAJ heat shock N-terminal domain-containing protein; contains IPR001623 (DnaJ domain);Lipoxygenase; contains IPR000907 (Lipoxygenase), IPR008976 (Lipase/lipooxygenase, PLAT/LH2), IPR027433 (Lipoxygenase, domain 3);Oxygen-evolving …
GO:0009507	chloroplast	9	cellular_component	17 out of 38 genes, 44.7%	3646 out of 25600 genes, 14.2%	5.63e-06	0	Csa3M836520.1;Csa2M408430.1;Csa2M035470.1;Csa4M287550.1;Csa4M006160.1;Csa3M836520.2;Csa3M081380.1;Csa5M606600.1;Csa4M647480.1;Csa3M119340.1;Csa3M119660.1;Csa5M609710.1;Csa4M287560.1;Csa5M598750.1;Csa2M035460.1;Csa4M006190.1;Csa3M167360.1	Carbonic anhydrase; contains IPR001765 (Carbonic anhydrase);Two-component response regulator-like protein; contains IPR009057 (Homeodomain-like);Cytosol aminopeptidase family protein; contains IPR011356 (Leucine aminopeptidase/peptidase B);Lipoxygenase; contains IPR000907 (Lipoxygenase), IPR008976 (Lipase/lipooxygenase, PLAT/LH2), IPR027433 (Lipoxygenase, domain 3);Fatty acid desaturase family pr…
GO:0031984	organelle subcompartment	8	cellular_component	7 out of 38 genes, 18.4%	486 out of 25600 genes, 1.9%	6.45e-06	0	Csa3M836520.1;Csa4M287560.1;Csa3M836520.2;Csa4M647480.1;Csa4M287550.1;Csa3M119660.1;Csa3M119340.1	Carbonic anhydrase; contains IPR001765 (Carbonic anhydrase);Lipoxygenase; contains IPR000907 (Lipoxygenase);Carbonic anhydrase; contains IPR001765 (Carbonic anhydrase);DNAJ heat shock N-terminal domain-containing protein; contains IPR001623 (DnaJ domain);Lipoxygenase; contains IPR000907 (Lipoxygenase), IPR008976 (Lipase/lipooxygenase, PLAT/LH2), IPR027433 (Lipoxygenase, domain 3);Oxygen-evolving …
GO:0044435	plastid part	9	cellular_component	11 out of 38 genes, 28.9%	1488 out of 25600 genes, 5.8%	6.9e-06	0	Csa3M081380.1;Csa3M836520.1;Csa5M606600.1;Csa4M647480.1;Csa4M287550.1;Csa3M119660.1;Csa3M119340.1;Csa5M609710.1;Csa4M287560.1;Csa5M598750.1;Csa3M836520.2	Unknown protein;Carbonic anhydrase; contains IPR001765 (Carbonic anhydrase);Phosphorylase; contains IPR000811 (Glycosyl transferase, family 35);DNAJ heat shock N-terminal domain-containing protein; contains IPR001623 (DnaJ domain);Lipoxygenase; contains IPR000907 (Lipoxygenase), IPR008976 (Lipase/lipooxygenase, PLAT/LH2), IPR027433 (Lipoxygenase, domain 3);Oxygen-evolving enhancer protein 3-2; co…
GO:0044436	thylakoid part	7	cellular_component	7 out of 38 genes, 18.4%	500 out of 25600 genes, 2.0%	7.76e-06	0	Csa3M836520.1;Csa4M287560.1;Csa3M836520.2;Csa4M647480.1;Csa4M287550.1;Csa3M119660.1;Csa3M119340.1	Carbonic anhydrase; contains IPR001765 (Carbonic anhydrase);Lipoxygenase; contains IPR000907 (Lipoxygenase);Carbonic anhydrase; contains IPR001765 (Carbonic anhydrase);DNAJ heat shock N-terminal domain-containing protein; contains IPR001623 (DnaJ domain);Lipoxygenase; contains IPR000907 (Lipoxygenase), IPR008976 (Lipase/lipooxygenase, PLAT/LH2), IPR027433 (Lipoxygenase, domain 3);Oxygen-evolving …
GO:0009536	plastid	8	cellular_component	17 out of 38 genes, 44.7%	3857 out of 25600 genes, 15.1%	1.21e-05	0.00154	Csa3M836520.1;Csa2M408430.1;Csa2M035470.1;Csa4M287550.1;Csa4M006160.1;Csa3M836520.2;Csa3M081380.1;Csa5M606600.1;Csa4M647480.1;Csa3M119340.1;Csa3M119660.1;Csa5M609710.1;Csa4M287560.1;Csa5M598750.1;Csa2M035460.1;Csa4M006190.1;Csa3M167360.1	Carbonic anhydrase; contains IPR001765 (Carbonic anhydrase);Two-component response regulator-like protein; contains IPR009057 (Homeodomain-like);Cytosol aminopeptidase family protein; contains IPR011356 (Leucine aminopeptidase/peptidase B);Lipoxygenase; contains IPR000907 (Lipoxygenase), IPR008976 (Lipase/lipooxygenase, PLAT/LH2), IPR027433 (Lipoxygenase, domain 3);Fatty acid desaturase family pr…
GO:0009570	chloroplast stroma	11	cellular_component	8 out of 38 genes, 21.1%	774 out of 25600 genes, 3.0%	1.47e-05	0.00143	Csa3M081380.1;Csa3M836520.1;Csa5M606600.1;Csa4M287550.1;Csa5M609710.1;Csa4M287560.1;Csa5M598750.1;Csa3M836520.2	Unknown protein;Carbonic anhydrase; contains IPR001765 (Carbonic anhydrase);Phosphorylase; contains IPR000811 (Glycosyl transferase, family 35);Lipoxygenase; contains IPR000907 (Lipoxygenase), IPR008976 (Lipase/lipooxygenase, PLAT/LH2), IPR027433 (Lipoxygenase, domain 3);Ribulose bisphosphate carboxylase small chain; contains IPR000894 (Ribulose bisphosphate carboxylase small chain, domain), IPR0…
GO:0009532	plastid stroma	10	cellular_component	8 out of 38 genes, 21.1%	810 out of 25600 genes, 3.2%	2.04e-05	0.00133	Csa3M081380.1;Csa3M836520.1;Csa5M606600.1;Csa4M287550.1;Csa5M609710.1;Csa4M287560.1;Csa5M598750.1;Csa3M836520.2	Unknown protein;Carbonic anhydrase; contains IPR001765 (Carbonic anhydrase);Phosphorylase; contains IPR000811 (Glycosyl transferase, family 35);Lipoxygenase; contains IPR000907 (Lipoxygenase), IPR008976 (Lipase/lipooxygenase, PLAT/LH2), IPR027433 (Lipoxygenase, domain 3);Ribulose bisphosphate carboxylase small chain; contains IPR000894 (Ribulose bisphosphate carboxylase small chain, domain), IPR0…
GO:0048046	apoplast	3	cellular_component	4 out of 38 genes, 10.5%	386 out of 25600 genes, 1.5%	0.0025	0.025	Csa1M602530.1;Csa5M609710.1;Csa1M596420.1;Csa1M602540.1	L-ascorbate oxidase; contains IPR017760 (L-ascorbate oxidase, plants);Ribulose bisphosphate carboxylase small chain; contains IPR000894 (Ribulose bisphosphate carboxylase small chain, domain), IPR024680 (Ribulose-1,5-bisphosphate carboxylase small subunit, N-terminal), IPR024681 (Ribulose bisphosphate carboxylase, small chain);Germin-like protein 6; contains IPR001929 (Germin);Ascorbate oxidase; …
GO:0031408	oxylipin biosynthetic process	11	biological_process	4 out of 38 genes, 10.5%	96 out of 25600 genes, 0.4%	1.24e-05	0	Csa2M361690.1;Csa4M287560.1;Csa4M006160.1;Csa4M287550.1	Putative fatty-acid-CoA ligase, putative; contains IPR000873 (AMP-dependent synthetase/ligase);Lipoxygenase; contains IPR000907 (Lipoxygenase);Fatty acid desaturase family protein; contains IPR005804 (Fatty acid desaturase, type 1);Lipoxygenase; contains IPR000907 (Lipoxygenase), IPR008976 (Lipase/lipooxygenase, PLAT/LH2), IPR027433 (Lipoxygenase, domain 3)
GO:0015976	carbon utilization	3	biological_process	2 out of 38 genes, 5.3%	5 out of 25600 genes, 0.0%	2.13e-05	0	Csa3M836520.1;Csa3M836520.2	Carbonic anhydrase; contains IPR001765 (Carbonic anhydrase);Carbonic anhydrase; contains IPR001765 (Carbonic anhydrase)
GO:0031407	oxylipin metabolic process	10	biological_process	4 out of 38 genes, 10.5%	115 out of 25600 genes, 0.4%	2.53e-05	0	Csa2M361690.1;Csa4M287560.1;Csa4M006160.1;Csa4M287550.1	Putative fatty-acid-CoA ligase, putative; contains IPR000873 (AMP-dependent synthetase/ligase);Lipoxygenase; contains IPR000907 (Lipoxygenase);Fatty acid desaturase family protein; contains IPR005804 (Fatty acid desaturase, type 1);Lipoxygenase; contains IPR000907 (Lipoxygenase), IPR008976 (Lipase/lipooxygenase, PLAT/LH2), IPR027433 (Lipoxygenase, domain 3)
GO:0006633	fatty acid biosynthetic process	10	biological_process	6 out of 38 genes, 15.8%	403 out of 25600 genes, 1.6%	2.64e-05	0	Csa2M361690.1;Csa2M006270.1;Csa4M287560.1;Csa4M006160.1;Csa5M177700.1;Csa4M287550.1	Putative fatty-acid-CoA ligase, putative; contains IPR000873 (AMP-dependent synthetase/ligase);Ethylene-responsive transcription factor 1A; contains IPR016177 (DNA-binding, integrase-type);Lipoxygenase; contains IPR000907 (Lipoxygenase);Fatty acid desaturase family protein; contains IPR005804 (Fatty acid desaturase, type 1);3-ketoacyl-CoA synthase; contains IPR012392 (Very-long-chain 3-ketoacyl-C…
GO:0009695	jasmonic acid biosynthetic process	10	biological_process	3 out of 38 genes, 7.9%	58 out of 25600 genes, 0.2%	8.79e-05	0.012	Csa2M361690.1;Csa4M287560.1;Csa4M287550.1	Putative fatty-acid-CoA ligase, putative; contains IPR000873 (AMP-dependent synthetase/ligase);Lipoxygenase; contains IPR000907 (Lipoxygenase);Lipoxygenase; contains IPR000907 (Lipoxygenase), IPR008976 (Lipase/lipooxygenase, PLAT/LH2), IPR027433 (Lipoxygenase, domain 3)
GO:0009694	jasmonic acid metabolic process	9	biological_process	3 out of 38 genes, 7.9%	77 out of 25600 genes, 0.3%	0.0002	0.02667	Csa2M361690.1;Csa4M287560.1;Csa4M287550.1	Putative fatty-acid-CoA ligase, putative; contains IPR000873 (AMP-dependent synthetase/ligase);Lipoxygenase; contains IPR000907 (Lipoxygenase);Lipoxygenase; contains IPR000907 (Lipoxygenase), IPR008976 (Lipase/lipooxygenase, PLAT/LH2), IPR027433 (Lipoxygenase, domain 3)
GO:0006631	fatty acid metabolic process	9	biological_process	6 out of 38 genes, 15.8%	585 out of 25600 genes, 2.3%	0.0002	0.02286	Csa2M361690.1;Csa2M006270.1;Csa4M287560.1;Csa4M006160.1;Csa5M177700.1;Csa4M287550.1	Putative fatty-acid-CoA ligase, putative; contains IPR000873 (AMP-dependent synthetase/ligase);Ethylene-responsive transcription factor 1A; contains IPR016177 (DNA-binding, integrase-type);Lipoxygenase; contains IPR000907 (Lipoxygenase);Fatty acid desaturase family protein; contains IPR005804 (Fatty acid desaturase, type 1);3-ketoacyl-CoA synthase; contains IPR012392 (Very-long-chain 3-ketoacyl-C…
Module Number: 3
LincRNA ID:
CU1NC207
CU1NC208
Predicted Functions:
GO ID	GO term	GO level	GO Type	Cluster frequency	Genome frequency of use	Raw P-value	Corrected P-value	Genes annotated to the term (seperated by “;”)	Genes function annotated to the term (seperated by “;”)
GO:0031434	mitogen-activated protein kinase kinase binding	7	molecular_function	2 out of 19 genes, 10.5%	29 out of 25600 genes, 0.1%	0.0002	0.02	Csa7M043040.1;Csa7M387170.1	Serine/threonine protein kinase; contains IPR011009 (Protein kinase-like domain);Kinase-like protein; contains IPR011009 (Protein kinase-like domain)
GO:0004706	JUN kinase kinase kinase activity	15	molecular_function	2 out of 19 genes, 10.5%	33 out of 25600 genes, 0.1%	0.00027	0.01	Csa7M043040.1;Csa7M387170.1	Serine/threonine protein kinase; contains IPR011009 (Protein kinase-like domain);Kinase-like protein; contains IPR011009 (Protein kinase-like domain)
Module Number: 4
LincRNA ID:
CU1NC106
Predicted Functions:
GO ID	GO term	GO level	GO Type	Cluster frequency	Genome frequency of use	Raw P-value	Corrected P-value	Genes annotated to the term (seperated by “;”)	Genes function annotated to the term (seperated by “;”)
GO:0019789	SUMO ligase activity	8	molecular_function	2 out of 26 genes, 7.7%	7 out of 25600 genes, 0.0%	2.07e-05	0	Csa1M086920.1;Csa1M086920.2	Sumo ligase, putative; contains IPR003034 (SAP domain), IPR004181 (Zinc finger, MIZ-type), IPR013083 (Zinc finger, RING/FYVE/PHD-type);Sumo ligase, putative; contains IPR003034 (SAP domain), IPR004181 (Zinc finger, MIZ-type), IPR013083 (Zinc finger, RING/FYVE/PHD-type)
GO:0030374	ligand-dependent nuclear receptor transcription coactivator activity	13	molecular_function	2 out of 26 genes, 7.7%	10 out of 25600 genes, 0.0%	4.44e-05	0.01	Csa1M086920.1;Csa1M086920.2	Sumo ligase, putative; contains IPR003034 (SAP domain), IPR004181 (Zinc finger, MIZ-type), IPR013083 (Zinc finger, RING/FYVE/PHD-type);Sumo ligase, putative; contains IPR003034 (SAP domain), IPR004181 (Zinc finger, MIZ-type), IPR013083 (Zinc finger, RING/FYVE/PHD-type)
GO:0008270	zinc ion binding	7	molecular_function	10 out of 26 genes, 38.5%	2699 out of 25600 genes, 10.5%	0.00018	0.03333	Csa1M086920.1;Csa6M362420.1;Csa6M362420.2;Csa4M358660.1;Csa2M036630.1;Csa6M489930.1;Csa3M116870.1;Csa1M086920.2;Csa5M514460.1;Csa5M262250.1	Sumo ligase, putative; contains IPR003034 (SAP domain), IPR004181 (Zinc finger, MIZ-type), IPR013083 (Zinc finger, RING/FYVE/PHD-type);Retinoblastoma-binding protein; contains IPR001878 (Zinc finger, CCHC-type), IPR013083 (Zinc finger, RING/FYVE/PHD-type), IPR014891 (DWNN domain);Retinoblastoma-binding protein; contains IPR001878 (Zinc finger, CCHC-type), IPR013083 (Zinc finger, RING/FYVE/PHD-typ…
GO:0032156	septin cytoskeleton	9	cellular_component	2 out of 26 genes, 7.7%	9 out of 25600 genes, 0.0%	3.55e-05	0.03	Csa1M086920.1;Csa1M086920.2	Sumo ligase, putative; contains IPR003034 (SAP domain), IPR004181 (Zinc finger, MIZ-type), IPR013083 (Zinc finger, RING/FYVE/PHD-type);Sumo ligase, putative; contains IPR003034 (SAP domain), IPR004181 (Zinc finger, MIZ-type), IPR013083 (Zinc finger, RING/FYVE/PHD-type)
GO:0007296	vitellogenesis	7	biological_process	2 out of 26 genes, 7.7%	3 out of 25600 genes, 0.0%	2.97e-06	0	Csa1M086920.1;Csa1M086920.2	Sumo ligase, putative; contains IPR003034 (SAP domain), IPR004181 (Zinc finger, MIZ-type), IPR013083 (Zinc finger, RING/FYVE/PHD-type);Sumo ligase, putative; contains IPR003034 (SAP domain), IPR004181 (Zinc finger, MIZ-type), IPR013083 (Zinc finger, RING/FYVE/PHD-type)
GO:0006357	regulation of transcription from RNA polymerase II promoter	10	biological_process	6 out of 26 genes, 23.1%	493 out of 25600 genes, 1.9%	8.21e-06	0	Csa3M890030.2;Csa1M086920.1;Csa5M582200.1;Csa3M890030.1;Csa1M086920.2;Csa5M262250.1	WD and tetratricopeptide repeat protein, putative; contains IPR011990 (Tetratricopeptide-like helical), IPR015943 (WD40/YVTN repeat-like-containing domain);Sumo ligase, putative; contains IPR003034 (SAP domain), IPR004181 (Zinc finger, MIZ-type), IPR013083 (Zinc finger, RING/FYVE/PHD-type);80 kDa MCM3-associated protein; contains IPR005062 (SAC3/GANP/Nin1/mts3/eIF-3 p25);WD and tetratricopeptide …
GO:0040035	hermaphrodite genitalia development	9	biological_process	4 out of 26 genes, 15.4%	181 out of 25600 genes, 0.7%	3.19e-05	0	Csa1M086920.1;Csa6M489930.1;Csa1M086920.2;Csa5M262250.1	Sumo ligase, putative; contains IPR003034 (SAP domain), IPR004181 (Zinc finger, MIZ-type), IPR013083 (Zinc finger, RING/FYVE/PHD-type);Guanine nucleotide-binding protein alpha-2 subunit; contains IPR001019 (Guanine nucleotide binding protein (G-protein), alpha subunit), IPR027417 (P-loop containing nucleoside triphosphate hydrolase);Sumo ligase, putative; contains IPR003034 (SAP domain), IPR00418…
GO:0045717	negative regulation of fatty acid biosynthetic process	9	biological_process	2 out of 26 genes, 7.7%	9 out of 25600 genes, 0.0%	3.55e-05	0.01	Csa3M890030.2;Csa3M890030.1	WD and tetratricopeptide repeat protein, putative; contains IPR011990 (Tetratricopeptide-like helical), IPR015943 (WD40/YVTN repeat-like-containing domain);WD and tetratricopeptide repeat protein, putative; contains IPR011990 (Tetratricopeptide-like helical), IPR015943 (WD40/YVTN repeat-like-containing domain)
GO:0045922	negative regulation of fatty acid metabolic process	8	biological_process	2 out of 26 genes, 7.7%	9 out of 25600 genes, 0.0%	3.55e-05	0.008	Csa3M890030.2;Csa3M890030.1	WD and tetratricopeptide repeat protein, putative; contains IPR011990 (Tetratricopeptide-like helical), IPR015943 (WD40/YVTN repeat-like-containing domain);WD and tetratricopeptide repeat protein, putative; contains IPR011990 (Tetratricopeptide-like helical), IPR015943 (WD40/YVTN repeat-like-containing domain)
GO:0048806	genitalia development	8	biological_process	4 out of 26 genes, 15.4%	199 out of 25600 genes, 0.8%	4.63e-05	0.00667	Csa1M086920.1;Csa6M489930.1;Csa1M086920.2;Csa5M262250.1	Sumo ligase, putative; contains IPR003034 (SAP domain), IPR004181 (Zinc finger, MIZ-type), IPR013083 (Zinc finger, RING/FYVE/PHD-type);Guanine nucleotide-binding protein alpha-2 subunit; contains IPR001019 (Guanine nucleotide binding protein (G-protein), alpha subunit), IPR027417 (P-loop containing nucleoside triphosphate hydrolase);Sumo ligase, putative; contains IPR003034 (SAP domain), IPR00418…
GO:0016925	protein sumoylation	10	biological_process	2 out of 26 genes, 7.7%	12 out of 25600 genes, 0.0%	6.5e-05	0.00857	Csa1M086920.1;Csa1M086920.2	Sumo ligase, putative; contains IPR003034 (SAP domain), IPR004181 (Zinc finger, MIZ-type), IPR013083 (Zinc finger, RING/FYVE/PHD-type);Sumo ligase, putative; contains IPR003034 (SAP domain), IPR004181 (Zinc finger, MIZ-type), IPR013083 (Zinc finger, RING/FYVE/PHD-type)
GO:0009889	regulation of biosynthetic process	5	biological_process	12 out of 26 genes, 46.2%	3605 out of 25600 genes, 14.1%	8.38e-05	0.0125	Csa3M890030.2;Csa1M086920.1;Csa5M582200.1;Csa4M091920.1;Csa5M165820.1;Csa6M095310.1;Csa4M358660.1;Csa6M489930.1;Csa3M890030.1;Csa5M514460.1;Csa1M086920.2;Csa5M262250.1	WD and tetratricopeptide repeat protein, putative; contains IPR011990 (Tetratricopeptide-like helical), IPR015943 (WD40/YVTN repeat-like-containing domain);Sumo ligase, putative; contains IPR003034 (SAP domain), IPR004181 (Zinc finger, MIZ-type), IPR013083 (Zinc finger, RING/FYVE/PHD-type);80 kDa MCM3-associated protein; contains IPR005062 (SAC3/GANP/Nin1/mts3/eIF-3 p25);NAC domain-containing pro…
GO:0009787	regulation of abscisic acid mediated signaling pathway	7	biological_process	4 out of 26 genes, 15.4%	235 out of 25600 genes, 0.9%	8.82e-05	0.01333	Csa1M086920.1;Csa6M489930.1;Csa5M514460.1;Csa1M086920.2	Sumo ligase, putative; contains IPR003034 (SAP domain), IPR004181 (Zinc finger, MIZ-type), IPR013083 (Zinc finger, RING/FYVE/PHD-type);Guanine nucleotide-binding protein alpha-2 subunit; contains IPR001019 (Guanine nucleotide binding protein (G-protein), alpha subunit), IPR027417 (P-loop containing nucleoside triphosphate hydrolase);Geranylgeranyl transferase type I beta subunit, putative; contai…
GO:0032446	protein modification by small protein conjugation	9	biological_process	5 out of 26 genes, 19.2%	488 out of 25600 genes, 1.9%	0.00011	0.012	Csa1M086920.1;Csa6M362420.1;Csa1M086920.2;Csa5M262250.1;Csa6M362420.2	Sumo ligase, putative; contains IPR003034 (SAP domain), IPR004181 (Zinc finger, MIZ-type), IPR013083 (Zinc finger, RING/FYVE/PHD-type);Retinoblastoma-binding protein; contains IPR001878 (Zinc finger, CCHC-type), IPR013083 (Zinc finger, RING/FYVE/PHD-type), IPR014891 (DWNN domain);Sumo ligase, putative; contains IPR003034 (SAP domain), IPR004181 (Zinc finger, MIZ-type), IPR013083 (Zinc finger, RIN…
GO:0048146	positive regulation of fibroblast proliferation	7	biological_process	2 out of 26 genes, 7.7%	16 out of 25600 genes, 0.1%	0.00011	0.01636	Csa1M086920.1;Csa1M086920.2	Sumo ligase, putative; contains IPR003034 (SAP domain), IPR004181 (Zinc finger, MIZ-type), IPR013083 (Zinc finger, RING/FYVE/PHD-type);Sumo ligase, putative; contains IPR003034 (SAP domain), IPR004181 (Zinc finger, MIZ-type), IPR013083 (Zinc finger, RING/FYVE/PHD-type)
GO:0045833	negative regulation of lipid metabolic process	7	biological_process	2 out of 26 genes, 7.7%	18 out of 25600 genes, 0.1%	0.00015	0.015	Csa3M890030.2;Csa3M890030.1	WD and tetratricopeptide repeat protein, putative; contains IPR011990 (Tetratricopeptide-like helical), IPR015943 (WD40/YVTN repeat-like-containing domain);WD and tetratricopeptide repeat protein, putative; contains IPR011990 (Tetratricopeptide-like helical), IPR015943 (WD40/YVTN repeat-like-containing domain)
GO:0051055	negative regulation of lipid biosynthetic process	8	biological_process	2 out of 26 genes, 7.7%	18 out of 25600 genes, 0.1%	0.00015	0.01385	Csa3M890030.2;Csa3M890030.1	WD and tetratricopeptide repeat protein, putative; contains IPR011990 (Tetratricopeptide-like helical), IPR015943 (WD40/YVTN repeat-like-containing domain);WD and tetratricopeptide repeat protein, putative; contains IPR011990 (Tetratricopeptide-like helical), IPR015943 (WD40/YVTN repeat-like-containing domain)
GO:0070647	protein modification by small protein conjugation or removal	8	biological_process	5 out of 26 genes, 19.2%	532 out of 25600 genes, 2.1%	0.00017	0.01286	Csa1M086920.1;Csa6M362420.1;Csa1M086920.2;Csa5M262250.1;Csa6M362420.2	Sumo ligase, putative; contains IPR003034 (SAP domain), IPR004181 (Zinc finger, MIZ-type), IPR013083 (Zinc finger, RING/FYVE/PHD-type);Retinoblastoma-binding protein; contains IPR001878 (Zinc finger, CCHC-type), IPR013083 (Zinc finger, RING/FYVE/PHD-type), IPR014891 (DWNN domain);Sumo ligase, putative; contains IPR003034 (SAP domain), IPR004181 (Zinc finger, MIZ-type), IPR013083 (Zinc finger, RIN…
GO:0042304	regulation of fatty acid biosynthetic process	8	biological_process	2 out of 26 genes, 7.7%	20 out of 25600 genes, 0.1%	0.00018	0.012	Csa3M890030.2;Csa3M890030.1	WD and tetratricopeptide repeat protein, putative; contains IPR011990 (Tetratricopeptide-like helical), IPR015943 (WD40/YVTN repeat-like-containing domain);WD and tetratricopeptide repeat protein, putative; contains IPR011990 (Tetratricopeptide-like helical), IPR015943 (WD40/YVTN repeat-like-containing domain)
GO:0007548	sex differentiation	4	biological_process	4 out of 26 genes, 15.4%	296 out of 25600 genes, 1.2%	0.00021	0.01375	Csa1M086920.1;Csa6M489930.1;Csa1M086920.2;Csa5M262250.1	Sumo ligase, putative; contains IPR003034 (SAP domain), IPR004181 (Zinc finger, MIZ-type), IPR013083 (Zinc finger, RING/FYVE/PHD-type);Guanine nucleotide-binding protein alpha-2 subunit; contains IPR001019 (Guanine nucleotide binding protein (G-protein), alpha subunit), IPR027417 (P-loop containing nucleoside triphosphate hydrolase);Sumo ligase, putative; contains IPR003034 (SAP domain), IPR00418…
GO:0019219	regulation of nucleobase, nucleoside, nucleotide and nucleic acid metabolic process	6	biological_process	11 out of 26 genes, 42.3%	3358 out of 25600 genes, 13.1%	0.00022	0.01294	Csa3M890030.2;Csa1M086920.1;Csa5M582200.1;Csa4M091920.1;Csa5M165820.1;Csa6M095310.1;Csa4M358660.1;Csa6M489930.1;Csa3M890030.1;Csa1M086920.2;Csa5M262250.1	WD and tetratricopeptide repeat protein, putative; contains IPR011990 (Tetratricopeptide-like helical), IPR015943 (WD40/YVTN repeat-like-containing domain);Sumo ligase, putative; contains IPR003034 (SAP domain), IPR004181 (Zinc finger, MIZ-type), IPR013083 (Zinc finger, RING/FYVE/PHD-type);80 kDa MCM3-associated protein; contains IPR005062 (SAC3/GANP/Nin1/mts3/eIF-3 p25);NAC domain-containing pro…
GO:0035264	multicellular organism growth	4	biological_process	2 out of 26 genes, 7.7%	22 out of 25600 genes, 0.1%	0.00022	0.01556	Csa3M890030.2;Csa3M890030.1	WD and tetratricopeptide repeat protein, putative; contains IPR011990 (Tetratricopeptide-like helical), IPR015943 (WD40/YVTN repeat-like-containing domain);WD and tetratricopeptide repeat protein, putative; contains IPR011990 (Tetratricopeptide-like helical), IPR015943 (WD40/YVTN repeat-like-containing domain)
GO:0010556	regulation of macromolecule biosynthetic process	6	biological_process	11 out of 26 genes, 42.3%	3378 out of 25600 genes, 13.2%	0.00023	0.01474	Csa3M890030.2;Csa1M086920.1;Csa5M582200.1;Csa4M091920.1;Csa5M165820.1;Csa6M095310.1;Csa4M358660.1;Csa3M890030.1;Csa5M514460.1;Csa1M086920.2;Csa5M262250.1	WD and tetratricopeptide repeat protein, putative; contains IPR011990 (Tetratricopeptide-like helical), IPR015943 (WD40/YVTN repeat-like-containing domain);Sumo ligase, putative; contains IPR003034 (SAP domain), IPR004181 (Zinc finger, MIZ-type), IPR013083 (Zinc finger, RING/FYVE/PHD-type);80 kDa MCM3-associated protein; contains IPR005062 (SAC3/GANP/Nin1/mts3/eIF-3 p25);NAC domain-containing pro…
GO:0016180	snRNA processing	10	biological_process	2 out of 26 genes, 7.7%	24 out of 25600 genes, 0.1%	0.00027	0.019	Csa5M262250.1;Csa5M242650.1	Lupus brain antigen-like protein; contains IPR026852 (Probable helicase MAGATAMA 3), IPR027417 (P-loop containing nucleoside triphosphate hydrolase);Integrator complex subunit 9; contains IPR022712 (Beta-Casp domain), IPR027074 (Integrator complex subunit 9)
GO:0051171	regulation of nitrogen compound metabolic process	5	biological_process	11 out of 26 genes, 42.3%	3450 out of 25600 genes, 13.5%	0.00028	0.0181	Csa3M890030.2;Csa1M086920.1;Csa5M582200.1;Csa4M091920.1;Csa5M165820.1;Csa6M095310.1;Csa4M358660.1;Csa6M489930.1;Csa3M890030.1;Csa1M086920.2;Csa5M262250.1	WD and tetratricopeptide repeat protein, putative; contains IPR011990 (Tetratricopeptide-like helical), IPR015943 (WD40/YVTN repeat-like-containing domain);Sumo ligase, putative; contains IPR003034 (SAP domain), IPR004181 (Zinc finger, MIZ-type), IPR013083 (Zinc finger, RING/FYVE/PHD-type);80 kDa MCM3-associated protein; contains IPR005062 (SAC3/GANP/Nin1/mts3/eIF-3 p25);NAC domain-containing pro…
GO:0048145	regulation of fibroblast proliferation	6	biological_process	2 out of 26 genes, 7.7%	25 out of 25600 genes, 0.1%	0.00029	0.01909	Csa1M086920.1;Csa1M086920.2	Sumo ligase, putative; contains IPR003034 (SAP domain), IPR004181 (Zinc finger, MIZ-type), IPR013083 (Zinc finger, RING/FYVE/PHD-type);Sumo ligase, putative; contains IPR003034 (SAP domain), IPR004181 (Zinc finger, MIZ-type), IPR013083 (Zinc finger, RING/FYVE/PHD-type)
GO:0006355	regulation of transcription, DNA-dependent	9	biological_process	8 out of 26 genes, 30.8%	1805 out of 25600 genes, 7.1%	0.00029	0.01826	Csa3M890030.2;Csa1M086920.1;Csa5M582200.1;Csa3M890030.1;Csa5M165820.1;Csa1M086920.2;Csa5M262250.1;Csa4M358660.1	WD and tetratricopeptide repeat protein, putative; contains IPR011990 (Tetratricopeptide-like helical), IPR015943 (WD40/YVTN repeat-like-containing domain);Sumo ligase, putative; contains IPR003034 (SAP domain), IPR004181 (Zinc finger, MIZ-type), IPR013083 (Zinc finger, RING/FYVE/PHD-type);80 kDa MCM3-associated protein; contains IPR005062 (SAC3/GANP/Nin1/mts3/eIF-3 p25);WD and tetratricopeptide …
GO:0000122	negative regulation of transcription from RNA polymerase II promoter	11	biological_process	3 out of 26 genes, 11.5%	135 out of 25600 genes, 0.5%	0.00034	0.02083	Csa3M890030.2;Csa3M890030.1;Csa5M262250.1	WD and tetratricopeptide repeat protein, putative; contains IPR011990 (Tetratricopeptide-like helical), IPR015943 (WD40/YVTN repeat-like-containing domain);WD and tetratricopeptide repeat protein, putative; contains IPR011990 (Tetratricopeptide-like helical), IPR015943 (WD40/YVTN repeat-like-containing domain);Lupus brain antigen-like protein; contains IPR026852 (Probable helicase MAGATAMA 3), IP…
GO:0016073	snRNA metabolic process	9	biological_process	2 out of 26 genes, 7.7%	28 out of 25600 genes, 0.1%	0.00036	0.0208	Csa5M262250.1;Csa5M242650.1	Lupus brain antigen-like protein; contains IPR026852 (Probable helicase MAGATAMA 3), IPR027417 (P-loop containing nucleoside triphosphate hydrolase);Integrator complex subunit 9; contains IPR022712 (Beta-Casp domain), IPR027074 (Integrator complex subunit 9)
GO:0007292	female gamete generation	6	biological_process	3 out of 26 genes, 11.5%	139 out of 25600 genes, 0.5%	0.00037	0.02	Csa1M086920.1;Csa5M582200.1;Csa1M086920.2	Sumo ligase, putative; contains IPR003034 (SAP domain), IPR004181 (Zinc finger, MIZ-type), IPR013083 (Zinc finger, RING/FYVE/PHD-type);80 kDa MCM3-associated protein; contains IPR005062 (SAC3/GANP/Nin1/mts3/eIF-3 p25);Sumo ligase, putative; contains IPR003034 (SAP domain), IPR004181 (Zinc finger, MIZ-type), IPR013083 (Zinc finger, RING/FYVE/PHD-type)
GO:0031326	regulation of cellular biosynthetic process	6	biological_process	11 out of 26 genes, 42.3%	3593 out of 25600 genes, 14.0%	0.00041	0.01926	Csa3M890030.2;Csa1M086920.1;Csa5M582200.1;Csa4M091920.1;Csa5M165820.1;Csa6M095310.1;Csa4M358660.1;Csa6M489930.1;Csa3M890030.1;Csa1M086920.2;Csa5M262250.1	WD and tetratricopeptide repeat protein, putative; contains IPR011990 (Tetratricopeptide-like helical), IPR015943 (WD40/YVTN repeat-like-containing domain);Sumo ligase, putative; contains IPR003034 (SAP domain), IPR004181 (Zinc finger, MIZ-type), IPR013083 (Zinc finger, RING/FYVE/PHD-type);80 kDa MCM3-associated protein; contains IPR005062 (SAC3/GANP/Nin1/mts3/eIF-3 p25);NAC domain-containing pro…
GO:0051252	regulation of RNA metabolic process	7	biological_process	8 out of 26 genes, 30.8%	1901 out of 25600 genes, 7.4%	0.00042	0.01857	Csa3M890030.2;Csa1M086920.1;Csa5M582200.1;Csa3M890030.1;Csa5M165820.1;Csa1M086920.2;Csa5M262250.1;Csa4M358660.1	WD and tetratricopeptide repeat protein, putative; contains IPR011990 (Tetratricopeptide-like helical), IPR015943 (WD40/YVTN repeat-like-containing domain);Sumo ligase, putative; contains IPR003034 (SAP domain), IPR004181 (Zinc finger, MIZ-type), IPR013083 (Zinc finger, RING/FYVE/PHD-type);80 kDa MCM3-associated protein; contains IPR005062 (SAC3/GANP/Nin1/mts3/eIF-3 p25);WD and tetratricopeptide …
GO:0045892	negative regulation of transcription, DNA-dependent	10	biological_process	4 out of 26 genes, 15.4%	357 out of 25600 genes, 1.4%	0.00043	0.01793	Csa3M890030.2;Csa3M890030.1;Csa5M262250.1;Csa4M358660.1	WD and tetratricopeptide repeat protein, putative; contains IPR011990 (Tetratricopeptide-like helical), IPR015943 (WD40/YVTN repeat-like-containing domain);WD and tetratricopeptide repeat protein, putative; contains IPR011990 (Tetratricopeptide-like helical), IPR015943 (WD40/YVTN repeat-like-containing domain);Lupus brain antigen-like protein; contains IPR026852 (Probable helicase MAGATAMA 3), IP…
GO:0045449	regulation of transcription	9	biological_process	10 out of 26 genes, 38.5%	3066 out of 25600 genes, 12.0%	0.00051	0.01867	Csa3M890030.2;Csa1M086920.1;Csa5M582200.1;Csa4M091920.1;Csa5M165820.1;Csa6M095310.1;Csa4M358660.1;Csa3M890030.1;Csa1M086920.2;Csa5M262250.1	WD and tetratricopeptide repeat protein, putative; contains IPR011990 (Tetratricopeptide-like helical), IPR015943 (WD40/YVTN repeat-like-containing domain);Sumo ligase, putative; contains IPR003034 (SAP domain), IPR004181 (Zinc finger, MIZ-type), IPR013083 (Zinc finger, RING/FYVE/PHD-type);80 kDa MCM3-associated protein; contains IPR005062 (SAC3/GANP/Nin1/mts3/eIF-3 p25);NAC domain-containing pro…
GO:0051253	negative regulation of RNA metabolic process	8	biological_process	4 out of 26 genes, 15.4%	374 out of 25600 genes, 1.5%	0.00051	0.01806	Csa3M890030.2;Csa3M890030.1;Csa5M262250.1;Csa4M358660.1	WD and tetratricopeptide repeat protein, putative; contains IPR011990 (Tetratricopeptide-like helical), IPR015943 (WD40/YVTN repeat-like-containing domain);WD and tetratricopeptide repeat protein, putative; contains IPR011990 (Tetratricopeptide-like helical), IPR015943 (WD40/YVTN repeat-like-containing domain);Lupus brain antigen-like protein; contains IPR026852 (Probable helicase MAGATAMA 3), IP…
GO:0019222	regulation of metabolic process	4	biological_process	12 out of 26 genes, 46.2%	4397 out of 25600 genes, 17.2%	0.00057	0.01812	Csa3M890030.2;Csa1M086920.1;Csa5M582200.1;Csa4M091920.1;Csa5M165820.1;Csa6M095310.1;Csa4M358660.1;Csa6M489930.1;Csa3M890030.1;Csa5M514460.1;Csa1M086920.2;Csa5M262250.1	WD and tetratricopeptide repeat protein, putative; contains IPR011990 (Tetratricopeptide-like helical), IPR015943 (WD40/YVTN repeat-like-containing domain);Sumo ligase, putative; contains IPR003034 (SAP domain), IPR004181 (Zinc finger, MIZ-type), IPR013083 (Zinc finger, RING/FYVE/PHD-type);80 kDa MCM3-associated protein; contains IPR005062 (SAC3/GANP/Nin1/mts3/eIF-3 p25);NAC domain-containing pro…
GO:0045944	positive regulation of transcription from RNA polymerase II promoter	11	biological_process	3 out of 26 genes, 11.5%	165 out of 25600 genes, 0.6%	0.00061	0.01818	Csa1M086920.1;Csa5M582200.1;Csa1M086920.2	Sumo ligase, putative; contains IPR003034 (SAP domain), IPR004181 (Zinc finger, MIZ-type), IPR013083 (Zinc finger, RING/FYVE/PHD-type);80 kDa MCM3-associated protein; contains IPR005062 (SAC3/GANP/Nin1/mts3/eIF-3 p25);Sumo ligase, putative; contains IPR003034 (SAP domain), IPR004181 (Zinc finger, MIZ-type), IPR013083 (Zinc finger, RING/FYVE/PHD-type)
GO:0060255	regulation of macromolecule metabolic process	5	biological_process	11 out of 26 genes, 42.3%	3782 out of 25600 genes, 14.8%	0.00064	0.01765	Csa3M890030.2;Csa1M086920.1;Csa5M582200.1;Csa4M091920.1;Csa5M165820.1;Csa6M095310.1;Csa4M358660.1;Csa3M890030.1;Csa5M514460.1;Csa1M086920.2;Csa5M262250.1	WD and tetratricopeptide repeat protein, putative; contains IPR011990 (Tetratricopeptide-like helical), IPR015943 (WD40/YVTN repeat-like-containing domain);Sumo ligase, putative; contains IPR003034 (SAP domain), IPR004181 (Zinc finger, MIZ-type), IPR013083 (Zinc finger, RING/FYVE/PHD-type);80 kDa MCM3-associated protein; contains IPR005062 (SAC3/GANP/Nin1/mts3/eIF-3 p25);NAC domain-containing pro…
GO:0010558	negative regulation of macromolecule biosynthetic process	7	biological_process	5 out of 26 genes, 19.2%	738 out of 25600 genes, 2.9%	0.00078	0.01886	Csa3M890030.2;Csa3M890030.1;Csa5M514460.1;Csa5M262250.1;Csa4M358660.1	WD and tetratricopeptide repeat protein, putative; contains IPR011990 (Tetratricopeptide-like helical), IPR015943 (WD40/YVTN repeat-like-containing domain);WD and tetratricopeptide repeat protein, putative; contains IPR011990 (Tetratricopeptide-like helical), IPR015943 (WD40/YVTN repeat-like-containing domain);Geranylgeranyl transferase type I beta subunit, putative; contains IPR008930 (Terpenoid…
GO:0080090	regulation of primary metabolic process	5	biological_process	11 out of 26 genes, 42.3%	3938 out of 25600 genes, 15.4%	0.00091	0.02167	Csa3M890030.2;Csa1M086920.1;Csa5M582200.1;Csa4M091920.1;Csa5M165820.1;Csa6M095310.1;Csa4M358660.1;Csa6M489930.1;Csa3M890030.1;Csa1M086920.2;Csa5M262250.1	WD and tetratricopeptide repeat protein, putative; contains IPR011990 (Tetratricopeptide-like helical), IPR015943 (WD40/YVTN repeat-like-containing domain);Sumo ligase, putative; contains IPR003034 (SAP domain), IPR004181 (Zinc finger, MIZ-type), IPR013083 (Zinc finger, RING/FYVE/PHD-type);80 kDa MCM3-associated protein; contains IPR005062 (SAC3/GANP/Nin1/mts3/eIF-3 p25);NAC domain-containing pro…
GO:0009890	negative regulation of biosynthetic process	6	biological_process	5 out of 26 genes, 19.2%	779 out of 25600 genes, 3.0%	0.00099	0.02162	Csa3M890030.2;Csa3M890030.1;Csa5M514460.1;Csa5M262250.1;Csa4M358660.1	WD and tetratricopeptide repeat protein, putative; contains IPR011990 (Tetratricopeptide-like helical), IPR015943 (WD40/YVTN repeat-like-containing domain);WD and tetratricopeptide repeat protein, putative; contains IPR011990 (Tetratricopeptide-like helical), IPR015943 (WD40/YVTN repeat-like-containing domain);Geranylgeranyl transferase type I beta subunit, putative; contains IPR008930 (Terpenoid…
GO:2000112	regulation of cellular macromolecule biosynthetic process	7	biological_process	10 out of 26 genes, 38.5%	3368 out of 25600 genes, 13.2%	0.00108	0.02263	Csa3M890030.2;Csa1M086920.1;Csa5M582200.1;Csa4M091920.1;Csa5M165820.1;Csa6M095310.1;Csa4M358660.1;Csa3M890030.1;Csa1M086920.2;Csa5M262250.1	WD and tetratricopeptide repeat protein, putative; contains IPR011990 (Tetratricopeptide-like helical), IPR015943 (WD40/YVTN repeat-like-containing domain);Sumo ligase, putative; contains IPR003034 (SAP domain), IPR004181 (Zinc finger, MIZ-type), IPR013083 (Zinc finger, RING/FYVE/PHD-type);80 kDa MCM3-associated protein; contains IPR005062 (SAC3/GANP/Nin1/mts3/eIF-3 p25);NAC domain-containing pro…
GO:0010468	regulation of gene expression	6	biological_process	10 out of 26 genes, 38.5%	3453 out of 25600 genes, 13.5%	0.00132	0.02564	Csa3M890030.2;Csa1M086920.1;Csa5M582200.1;Csa4M091920.1;Csa5M165820.1;Csa6M095310.1;Csa4M358660.1;Csa3M890030.1;Csa1M086920.2;Csa5M262250.1	WD and tetratricopeptide repeat protein, putative; contains IPR011990 (Tetratricopeptide-like helical), IPR015943 (WD40/YVTN repeat-like-containing domain);Sumo ligase, putative; contains IPR003034 (SAP domain), IPR004181 (Zinc finger, MIZ-type), IPR013083 (Zinc finger, RING/FYVE/PHD-type);80 kDa MCM3-associated protein; contains IPR005062 (SAC3/GANP/Nin1/mts3/eIF-3 p25);NAC domain-containing pro…
GO:0048519	negative regulation of biological process	4	biological_process	8 out of 26 genes, 30.8%	2268 out of 25600 genes, 8.9%	0.00136	0.026	Csa3M890030.2;Csa1M086920.1;Csa4M358660.1;Csa3M890030.1;Csa6M489930.1;Csa1M086920.2;Csa5M514460.1;Csa5M262250.1	WD and tetratricopeptide repeat protein, putative; contains IPR011990 (Tetratricopeptide-like helical), IPR015943 (WD40/YVTN repeat-like-containing domain);Sumo ligase, putative; contains IPR003034 (SAP domain), IPR004181 (Zinc finger, MIZ-type), IPR013083 (Zinc finger, RING/FYVE/PHD-type);Corepressor interacting with RBPJ 1; contains IPR019339 (CBF1-interacting co-repressor CIR, N-terminal domai…
GO:0007028	cytoplasm organization	4	biological_process	2 out of 26 genes, 7.7%	54 out of 25600 genes, 0.2%	0.00137	0.02585	Csa1M086920.1;Csa1M086920.2	Sumo ligase, putative; contains IPR003034 (SAP domain), IPR004181 (Zinc finger, MIZ-type), IPR013083 (Zinc finger, RING/FYVE/PHD-type);Sumo ligase, putative; contains IPR003034 (SAP domain), IPR004181 (Zinc finger, MIZ-type), IPR013083 (Zinc finger, RING/FYVE/PHD-type)
GO:0031323	regulation of cellular metabolic process	5	biological_process	11 out of 26 genes, 42.3%	4132 out of 25600 genes, 16.1%	0.00138	0.02524	Csa3M890030.2;Csa1M086920.1;Csa5M582200.1;Csa4M091920.1;Csa5M165820.1;Csa6M095310.1;Csa4M358660.1;Csa6M489930.1;Csa3M890030.1;Csa1M086920.2;Csa5M262250.1	WD and tetratricopeptide repeat protein, putative; contains IPR011990 (Tetratricopeptide-like helical), IPR015943 (WD40/YVTN repeat-like-containing domain);Sumo ligase, putative; contains IPR003034 (SAP domain), IPR004181 (Zinc finger, MIZ-type), IPR013083 (Zinc finger, RING/FYVE/PHD-type);80 kDa MCM3-associated protein; contains IPR005062 (SAC3/GANP/Nin1/mts3/eIF-3 p25);NAC domain-containing pro…
GO:0009910	negative regulation of flower development	8	biological_process	2 out of 26 genes, 7.7%	56 out of 25600 genes, 0.2%	0.00147	0.02651	Csa1M086920.1;Csa1M086920.2	Sumo ligase, putative; contains IPR003034 (SAP domain), IPR004181 (Zinc finger, MIZ-type), IPR013083 (Zinc finger, RING/FYVE/PHD-type);Sumo ligase, putative; contains IPR003034 (SAP domain), IPR004181 (Zinc finger, MIZ-type), IPR013083 (Zinc finger, RING/FYVE/PHD-type)
GO:0016998	cell wall macromolecule catabolic process	7	biological_process	2 out of 26 genes, 7.7%	56 out of 25600 genes, 0.2%	0.00147	0.02591	Csa1M580210.1;Csa1M580210.2	Putative uncharacterized protein B1131B07.1; contains IPR019448 (EEIG1/EHBP1 N-terminal domain);Putative uncharacterized protein B1131B07.1; contains IPR019448 (EEIG1/EHBP1 N-terminal domain)
GO:0048609	reproductive process in a multicellular organism	4	biological_process	5 out of 26 genes, 19.2%	874 out of 25600 genes, 3.4%	0.00165	0.028	Csa1M086920.1;Csa5M582200.1;Csa6M489930.1;Csa4M091920.1;Csa1M086920.2	Sumo ligase, putative; contains IPR003034 (SAP domain), IPR004181 (Zinc finger, MIZ-type), IPR013083 (Zinc finger, RING/FYVE/PHD-type);80 kDa MCM3-associated protein; contains IPR005062 (SAC3/GANP/Nin1/mts3/eIF-3 p25);Guanine nucleotide-binding protein alpha-2 subunit; contains IPR001019 (Guanine nucleotide binding protein (G-protein), alpha subunit), IPR027417 (P-loop containing nucleoside triph…
GO:0008284	positive regulation of cell proliferation	6	biological_process	3 out of 26 genes, 11.5%	236 out of 25600 genes, 0.9%	0.00171	0.02826	Csa1M086920.1;Csa5M514460.1;Csa1M086920.2	Sumo ligase, putative; contains IPR003034 (SAP domain), IPR004181 (Zinc finger, MIZ-type), IPR013083 (Zinc finger, RING/FYVE/PHD-type);Geranylgeranyl transferase type I beta subunit, putative; contains IPR008930 (Terpenoid cyclases/protein prenyltransferase alpha-alpha toroid);Sumo ligase, putative; contains IPR003034 (SAP domain), IPR004181 (Zinc finger, MIZ-type), IPR013083 (Zinc finger, RING/F…
GO:0032504	multicellular organism reproduction	3	biological_process	5 out of 26 genes, 19.2%	884 out of 25600 genes, 3.5%	0.00174	0.02766	Csa1M086920.1;Csa5M582200.1;Csa6M489930.1;Csa4M091920.1;Csa1M086920.2	Sumo ligase, putative; contains IPR003034 (SAP domain), IPR004181 (Zinc finger, MIZ-type), IPR013083 (Zinc finger, RING/FYVE/PHD-type);80 kDa MCM3-associated protein; contains IPR005062 (SAC3/GANP/Nin1/mts3/eIF-3 p25);Guanine nucleotide-binding protein alpha-2 subunit; contains IPR001019 (Guanine nucleotide binding protein (G-protein), alpha subunit), IPR027417 (P-loop containing nucleoside triph…
GO:0010553	negative regulation of gene-specific transcription from RNA polymerase II promoter	11	biological_process	2 out of 26 genes, 7.7%	63 out of 25600 genes, 0.2%	0.00186	0.0275	Csa3M890030.2;Csa3M890030.1	WD and tetratricopeptide repeat protein, putative; contains IPR011990 (Tetratricopeptide-like helical), IPR015943 (WD40/YVTN repeat-like-containing domain);WD and tetratricopeptide repeat protein, putative; contains IPR011990 (Tetratricopeptide-like helical), IPR015943 (WD40/YVTN repeat-like-containing domain)
GO:0040018	positive regulation of multicellular organism growth	6	biological_process	2 out of 26 genes, 7.7%	64 out of 25600 genes, 0.2%	0.00192	0.02694	Csa1M086920.1;Csa1M086920.2	Sumo ligase, putative; contains IPR003034 (SAP domain), IPR004181 (Zinc finger, MIZ-type), IPR013083 (Zinc finger, RING/FYVE/PHD-type);Sumo ligase, putative; contains IPR003034 (SAP domain), IPR004181 (Zinc finger, MIZ-type), IPR013083 (Zinc finger, RING/FYVE/PHD-type)
GO:0007569	cell aging	5	biological_process	2 out of 26 genes, 7.7%	65 out of 25600 genes, 0.3%	0.00198	0.0284	Csa1M086920.1;Csa1M086920.2	Sumo ligase, putative; contains IPR003034 (SAP domain), IPR004181 (Zinc finger, MIZ-type), IPR013083 (Zinc finger, RING/FYVE/PHD-type);Sumo ligase, putative; contains IPR003034 (SAP domain), IPR004181 (Zinc finger, MIZ-type), IPR013083 (Zinc finger, RING/FYVE/PHD-type)
GO:0010605	negative regulation of macromolecule metabolic process	6	biological_process	5 out of 26 genes, 19.2%	950 out of 25600 genes, 3.7%	0.00239	0.03412	Csa3M890030.2;Csa3M890030.1;Csa5M514460.1;Csa5M262250.1;Csa4M358660.1	WD and tetratricopeptide repeat protein, putative; contains IPR011990 (Tetratricopeptide-like helical), IPR015943 (WD40/YVTN repeat-like-containing domain);WD and tetratricopeptide repeat protein, putative; contains IPR011990 (Tetratricopeptide-like helical), IPR015943 (WD40/YVTN repeat-like-containing domain);Geranylgeranyl transferase type I beta subunit, putative; contains IPR008930 (Terpenoid…
GO:0032869	cellular response to insulin stimulus	9	biological_process	2 out of 26 genes, 7.7%	72 out of 25600 genes, 0.3%	0.00242	0.03462	Csa3M890030.2;Csa3M890030.1	WD and tetratricopeptide repeat protein, putative; contains IPR011990 (Tetratricopeptide-like helical), IPR015943 (WD40/YVTN repeat-like-containing domain);WD and tetratricopeptide repeat protein, putative; contains IPR011990 (Tetratricopeptide-like helical), IPR015943 (WD40/YVTN repeat-like-containing domain)
GO:0019217	regulation of fatty acid metabolic process	7	biological_process	2 out of 26 genes, 7.7%	73 out of 25600 genes, 0.3%	0.00249	0.03472	Csa3M890030.2;Csa3M890030.1	WD and tetratricopeptide repeat protein, putative; contains IPR011990 (Tetratricopeptide-like helical), IPR015943 (WD40/YVTN repeat-like-containing domain);WD and tetratricopeptide repeat protein, putative; contains IPR011990 (Tetratricopeptide-like helical), IPR015943 (WD40/YVTN repeat-like-containing domain)
GO:0071375	cellular response to peptide hormone stimulus	8	biological_process	2 out of 26 genes, 7.7%	73 out of 25600 genes, 0.3%	0.00249	0.03407	Csa3M890030.2;Csa3M890030.1	WD and tetratricopeptide repeat protein, putative; contains IPR011990 (Tetratricopeptide-like helical), IPR015943 (WD40/YVTN repeat-like-containing domain);WD and tetratricopeptide repeat protein, putative; contains IPR011990 (Tetratricopeptide-like helical), IPR015943 (WD40/YVTN repeat-like-containing domain)
GO:0030261	chromosome condensation	10	biological_process	2 out of 26 genes, 7.7%	75 out of 25600 genes, 0.3%	0.00262	0.03527	Csa1M086920.1;Csa1M086920.2	Sumo ligase, putative; contains IPR003034 (SAP domain), IPR004181 (Zinc finger, MIZ-type), IPR013083 (Zinc finger, RING/FYVE/PHD-type);Sumo ligase, putative; contains IPR003034 (SAP domain), IPR004181 (Zinc finger, MIZ-type), IPR013083 (Zinc finger, RING/FYVE/PHD-type)
GO:0032582	negative regulation of gene-specific transcription	10	biological_process	2 out of 26 genes, 7.7%	75 out of 25600 genes, 0.3%	0.00262	0.03464	Csa3M890030.2;Csa3M890030.1	WD and tetratricopeptide repeat protein, putative; contains IPR011990 (Tetratricopeptide-like helical), IPR015943 (WD40/YVTN repeat-like-containing domain);WD and tetratricopeptide repeat protein, putative; contains IPR011990 (Tetratricopeptide-like helical), IPR015943 (WD40/YVTN repeat-like-containing domain)
GO:0016481	negative regulation of transcription	10	biological_process	4 out of 26 genes, 15.4%	596 out of 25600 genes, 2.3%	0.00289	0.03754	Csa3M890030.2;Csa3M890030.1;Csa5M262250.1;Csa4M358660.1	WD and tetratricopeptide repeat protein, putative; contains IPR011990 (Tetratricopeptide-like helical), IPR015943 (WD40/YVTN repeat-like-containing domain);WD and tetratricopeptide repeat protein, putative; contains IPR011990 (Tetratricopeptide-like helical), IPR015943 (WD40/YVTN repeat-like-containing domain);Lupus brain antigen-like protein; contains IPR026852 (Probable helicase MAGATAMA 3), IP…
GO:0007568	aging	4	biological_process	3 out of 26 genes, 11.5%	290 out of 25600 genes, 1.1%	0.00308	0.04172	Csa1M086920.1;Csa4M091920.1;Csa1M086920.2	Sumo ligase, putative; contains IPR003034 (SAP domain), IPR004181 (Zinc finger, MIZ-type), IPR013083 (Zinc finger, RING/FYVE/PHD-type);NAC domain-containing protein; contains IPR003441 (No apical meristem (NAM) protein);Sumo ligase, putative; contains IPR003034 (SAP domain), IPR004181 (Zinc finger, MIZ-type), IPR013083 (Zinc finger, RING/FYVE/PHD-type)
Module Number: 5
LincRNA ID:
CU7NC3057
Predicted Functions:
GO ID	GO term	GO level	GO Type	Cluster frequency	Genome frequency of use	Raw P-value	Corrected P-value	Genes annotated to the term (seperated by “;”)	Genes function annotated to the term (seperated by “;”)
GO:0004358	glutamate N-acetyltransferase activity	9	molecular_function	2 out of 24 genes, 8.3%	4 out of 25600 genes, 0.0%	5.04e-06	0	Csa2M292210.1;Csa2M292210.2	UPF0420 protein C16orf58; contains IPR006968 (Protein of unknown function DUF647);UPF0420 protein C16orf58; contains IPR006968 (Protein of unknown function DUF647)
GO:0016407	acetyltransferase activity	7	molecular_function	3 out of 24 genes, 12.5%	183 out of 25600 genes, 0.7%	0.00065	0.04	Csa5M387970.1;Csa2M292210.1;Csa2M292210.2	Histone acetyltransferase; contains IPR016181 (Acyl-CoA N-acyltransferase), IPR016197 (Chromo domain-like), IPR025995 (RNA binding activity-knot of a chromodomain);UPF0420 protein C16orf58; contains IPR006968 (Protein of unknown function DUF647);UPF0420 protein C16orf58; contains IPR006968 (Protein of unknown function DUF647)
Module Number: 6
LincRNA ID:
CU4NC1613
CU4NC1614
CU4NC1738
CU4NC1616
Predicted Functions:
GO ID	GO term	GO level	GO Type	Cluster frequency	Genome frequency of use	Raw P-value	Corrected P-value	Genes annotated to the term (seperated by “;”)	Genes function annotated to the term (seperated by “;”)
GO:0016165	lipoxygenase activity	8	molecular_function	3 out of 18 genes, 16.7%	46 out of 25600 genes, 0.2%	4.34e-06	0	Csa2M028480.1;Csa2M028500.1;Csa2M028490.1	Lipoxygenase; contains IPR000907 (Lipoxygenase);Lipoxygenase; contains IPR008976 (Lipase/lipooxygenase, PLAT/LH2);Lipoxygenase; contains IPR000907 (Lipoxygenase), IPR027433 (Lipoxygenase, domain 3)
GO:0009924	octadecanal decarbonylase activity	7	molecular_function	2 out of 18 genes, 11.1%	6 out of 25600 genes, 0.0%	6.99e-06	0	Csa3M127750.1;Csa3M127750.2	CER1; contains IPR006694 (Fatty acid hydroxylase), IPR021940 (Uncharacterised domain Wax2, C-terminal);CER1; contains IPR006694 (Fatty acid hydroxylase), IPR021940 (Uncharacterised domain Wax2, C-terminal)
GO:0071771	aldehyde decarbonylase activity	6	molecular_function	2 out of 18 genes, 11.1%	6 out of 25600 genes, 0.0%	6.99e-06	0	Csa3M127750.1;Csa3M127750.2	CER1; contains IPR006694 (Fatty acid hydroxylase), IPR021940 (Uncharacterised domain Wax2, C-terminal);CER1; contains IPR006694 (Fatty acid hydroxylase), IPR021940 (Uncharacterised domain Wax2, C-terminal)
GO:0005506	iron ion binding	7	molecular_function	5 out of 18 genes, 27.8%	884 out of 25600 genes, 3.5%	0.00028	0.03	Csa2M028480.1;Csa2M028500.1;Csa3M127750.1;Csa2M028490.1;Csa3M127750.2	Lipoxygenase; contains IPR000907 (Lipoxygenase);Lipoxygenase; contains IPR008976 (Lipase/lipooxygenase, PLAT/LH2);CER1; contains IPR006694 (Fatty acid hydroxylase), IPR021940 (Uncharacterised domain Wax2, C-terminal);Lipoxygenase; contains IPR000907 (Lipoxygenase), IPR027433 (Lipoxygenase, domain 3);CER1; contains IPR006694 (Fatty acid hydroxylase), IPR021940 (Uncharacterised domain Wax2, C-termi…
GO:0016702	oxidoreductase activity, acting on single donors with incorporation of molecular oxygen, incorporation of two atoms of oxygen	7	molecular_function	3 out of 18 genes, 16.7%	202 out of 25600 genes, 0.8%	0.00036	0.028	Csa2M028480.1;Csa2M028500.1;Csa2M028490.1	Lipoxygenase; contains IPR000907 (Lipoxygenase);Lipoxygenase; contains IPR008976 (Lipase/lipooxygenase, PLAT/LH2);Lipoxygenase; contains IPR000907 (Lipoxygenase), IPR027433 (Lipoxygenase, domain 3)
GO:0051213	dioxygenase activity	6	molecular_function	3 out of 18 genes, 16.7%	205 out of 25600 genes, 0.8%	0.00037	0.02333	Csa2M028480.1;Csa2M028500.1;Csa2M028490.1	Lipoxygenase; contains IPR000907 (Lipoxygenase);Lipoxygenase; contains IPR008976 (Lipase/lipooxygenase, PLAT/LH2);Lipoxygenase; contains IPR000907 (Lipoxygenase), IPR027433 (Lipoxygenase, domain 3)
GO:0016701	oxidoreductase activity, acting on single donors with incorporation of molecular oxygen	6	molecular_function	3 out of 18 genes, 16.7%	232 out of 25600 genes, 0.9%	0.00054	0.02571	Csa2M028480.1;Csa2M028500.1;Csa2M028490.1	Lipoxygenase; contains IPR000907 (Lipoxygenase);Lipoxygenase; contains IPR008976 (Lipase/lipooxygenase, PLAT/LH2);Lipoxygenase; contains IPR000907 (Lipoxygenase), IPR027433 (Lipoxygenase, domain 3)
GO:0006633	fatty acid biosynthetic process	10	biological_process	5 out of 18 genes, 27.8%	403 out of 25600 genes, 1.6%	6.82e-06	0	Csa2M028480.1;Csa2M028500.1;Csa3M127750.1;Csa2M028490.1;Csa3M127750.2	Lipoxygenase; contains IPR000907 (Lipoxygenase);Lipoxygenase; contains IPR008976 (Lipase/lipooxygenase, PLAT/LH2);CER1; contains IPR006694 (Fatty acid hydroxylase), IPR021940 (Uncharacterised domain Wax2, C-terminal);Lipoxygenase; contains IPR000907 (Lipoxygenase), IPR027433 (Lipoxygenase, domain 3);CER1; contains IPR006694 (Fatty acid hydroxylase), IPR021940 (Uncharacterised domain Wax2, C-termi…
GO:0010386	lateral root primordium development	11	biological_process	3 out of 18 genes, 16.7%	62 out of 25600 genes, 0.2%	1.07e-05	0	Csa2M028480.1;Csa2M028500.1;Csa2M028490.1	Lipoxygenase; contains IPR000907 (Lipoxygenase);Lipoxygenase; contains IPR008976 (Lipase/lipooxygenase, PLAT/LH2);Lipoxygenase; contains IPR000907 (Lipoxygenase), IPR027433 (Lipoxygenase, domain 3)
GO:0006723	cuticle hydrocarbon biosynthetic process	6	biological_process	2 out of 18 genes, 11.1%	9 out of 25600 genes, 0.0%	1.67e-05	0	Csa3M127750.1;Csa3M127750.2	CER1; contains IPR006694 (Fatty acid hydroxylase), IPR021940 (Uncharacterised domain Wax2, C-terminal);CER1; contains IPR006694 (Fatty acid hydroxylase), IPR021940 (Uncharacterised domain Wax2, C-terminal)
GO:0048235	pollen sperm cell differentiation	8	biological_process	2 out of 18 genes, 11.1%	12 out of 25600 genes, 0.0%	3.06e-05	0	Csa3M127750.1;Csa3M127750.2	CER1; contains IPR006694 (Fatty acid hydroxylase), IPR021940 (Uncharacterised domain Wax2, C-terminal);CER1; contains IPR006694 (Fatty acid hydroxylase), IPR021940 (Uncharacterised domain Wax2, C-terminal)
GO:0031408	oxylipin biosynthetic process	11	biological_process	3 out of 18 genes, 16.7%	96 out of 25600 genes, 0.4%	4e-05	0	Csa2M028480.1;Csa2M028500.1;Csa2M028490.1	Lipoxygenase; contains IPR000907 (Lipoxygenase);Lipoxygenase; contains IPR008976 (Lipase/lipooxygenase, PLAT/LH2);Lipoxygenase; contains IPR000907 (Lipoxygenase), IPR027433 (Lipoxygenase, domain 3)
GO:0006631	fatty acid metabolic process	9	biological_process	5 out of 18 genes, 27.8%	585 out of 25600 genes, 2.3%	4.1e-05	0	Csa2M028480.1;Csa2M028500.1;Csa3M127750.1;Csa2M028490.1;Csa3M127750.2	Lipoxygenase; contains IPR000907 (Lipoxygenase);Lipoxygenase; contains IPR008976 (Lipase/lipooxygenase, PLAT/LH2);CER1; contains IPR006694 (Fatty acid hydroxylase), IPR021940 (Uncharacterised domain Wax2, C-terminal);Lipoxygenase; contains IPR000907 (Lipoxygenase), IPR027433 (Lipoxygenase, domain 3);CER1; contains IPR006694 (Fatty acid hydroxylase), IPR021940 (Uncharacterised domain Wax2, C-termi…
GO:0055046	microgametogenesis	7	biological_process	2 out of 18 genes, 11.1%	14 out of 25600 genes, 0.1%	4.22e-05	0	Csa3M127750.1;Csa3M127750.2	CER1; contains IPR006694 (Fatty acid hydroxylase), IPR021940 (Uncharacterised domain Wax2, C-terminal);CER1; contains IPR006694 (Fatty acid hydroxylase), IPR021940 (Uncharacterised domain Wax2, C-terminal)
GO:0031407	oxylipin metabolic process	10	biological_process	3 out of 18 genes, 16.7%	115 out of 25600 genes, 0.4%	6.85e-05	0	Csa2M028480.1;Csa2M028500.1;Csa2M028490.1	Lipoxygenase; contains IPR000907 (Lipoxygenase);Lipoxygenase; contains IPR008976 (Lipase/lipooxygenase, PLAT/LH2);Lipoxygenase; contains IPR000907 (Lipoxygenase), IPR027433 (Lipoxygenase, domain 3)
GO:0008610	lipid biosynthetic process	5	biological_process	6 out of 18 genes, 33.3%	1102 out of 25600 genes, 4.3%	7.45e-05	0	Csa2M028480.1;Csa2M028500.1;Csa3M127750.1;Csa2M028490.1;Csa3M168910.1;Csa3M127750.2	Lipoxygenase; contains IPR000907 (Lipoxygenase);Lipoxygenase; contains IPR008976 (Lipase/lipooxygenase, PLAT/LH2);CER1; contains IPR006694 (Fatty acid hydroxylase), IPR021940 (Uncharacterised domain Wax2, C-terminal);Lipoxygenase; contains IPR000907 (Lipoxygenase), IPR027433 (Lipoxygenase, domain 3);Galactokinase; contains IPR006206 (Mevalonate/galactokinase);CER1; contains IPR006694 (Fatty acid …
GO:0048569	post-embryonic organ development	7	biological_process	5 out of 18 genes, 27.8%	772 out of 25600 genes, 3.0%	0.00015	0	Csa2M028480.1;Csa2M028500.1;Csa6M367080.1;Csa5M606780.1;Csa2M028490.1	Lipoxygenase; contains IPR000907 (Lipoxygenase);Lipoxygenase; contains IPR008976 (Lipase/lipooxygenase, PLAT/LH2);MADS box transcription factor; contains IPR002487 (Transcription factor, K-box);Protein CRABS CLAW, putative; contains IPR006780 (YABBY protein);Lipoxygenase; contains IPR000907 (Lipoxygenase), IPR027433 (Lipoxygenase, domain 3)
GO:0042335	cuticle development	5	biological_process	2 out of 18 genes, 11.1%	27 out of 25600 genes, 0.1%	0.00016	0	Csa3M127750.1;Csa3M127750.2	CER1; contains IPR006694 (Fatty acid hydroxylase), IPR021940 (Uncharacterised domain Wax2, C-terminal);CER1; contains IPR006694 (Fatty acid hydroxylase), IPR021940 (Uncharacterised domain Wax2, C-terminal)
GO:0048481	ovule development	14	biological_process	2 out of 18 genes, 11.1%	29 out of 25600 genes, 0.1%	0.00018	0	Csa6M367080.1;Csa5M606780.1	MADS box transcription factor; contains IPR002487 (Transcription factor, K-box);Protein CRABS CLAW, putative; contains IPR006780 (YABBY protein)
GO:0044255	cellular lipid metabolic process	5	biological_process	6 out of 18 genes, 33.3%	1332 out of 25600 genes, 5.2%	0.00021	0	Csa2M028480.1;Csa2M028500.1;Csa3M127750.1;Csa2M028490.1;Csa3M168910.1;Csa3M127750.2	Lipoxygenase; contains IPR000907 (Lipoxygenase);Lipoxygenase; contains IPR008976 (Lipase/lipooxygenase, PLAT/LH2);CER1; contains IPR006694 (Fatty acid hydroxylase), IPR021940 (Uncharacterised domain Wax2, C-terminal);Lipoxygenase; contains IPR000907 (Lipoxygenase), IPR027433 (Lipoxygenase, domain 3);Galactokinase; contains IPR006206 (Mevalonate/galactokinase);CER1; contains IPR006694 (Fatty acid …
GO:0016053	organic acid biosynthetic process	6	biological_process	5 out of 18 genes, 27.8%	1002 out of 25600 genes, 3.9%	0.0005	0.00143	Csa2M028480.1;Csa2M028500.1;Csa3M127750.1;Csa2M028490.1;Csa3M127750.2	Lipoxygenase; contains IPR000907 (Lipoxygenase);Lipoxygenase; contains IPR008976 (Lipase/lipooxygenase, PLAT/LH2);CER1; contains IPR006694 (Fatty acid hydroxylase), IPR021940 (Uncharacterised domain Wax2, C-terminal);Lipoxygenase; contains IPR000907 (Lipoxygenase), IPR027433 (Lipoxygenase, domain 3);CER1; contains IPR006694 (Fatty acid hydroxylase), IPR021940 (Uncharacterised domain Wax2, C-termi…
GO:0046394	carboxylic acid biosynthetic process	8	biological_process	5 out of 18 genes, 27.8%	1002 out of 25600 genes, 3.9%	0.0005	0.00133	Csa2M028480.1;Csa2M028500.1;Csa3M127750.1;Csa2M028490.1;Csa3M127750.2	Lipoxygenase; contains IPR000907 (Lipoxygenase);Lipoxygenase; contains IPR008976 (Lipase/lipooxygenase, PLAT/LH2);CER1; contains IPR006694 (Fatty acid hydroxylase), IPR021940 (Uncharacterised domain Wax2, C-terminal);Lipoxygenase; contains IPR000907 (Lipoxygenase), IPR027433 (Lipoxygenase, domain 3);CER1; contains IPR006694 (Fatty acid hydroxylase), IPR021940 (Uncharacterised domain Wax2, C-termi…
GO:0010025	wax biosynthetic process	4	biological_process	2 out of 18 genes, 11.1%	48 out of 25600 genes, 0.2%	0.00051	0.00125	Csa3M127750.1;Csa3M127750.2	CER1; contains IPR006694 (Fatty acid hydroxylase), IPR021940 (Uncharacterised domain Wax2, C-terminal);CER1; contains IPR006694 (Fatty acid hydroxylase), IPR021940 (Uncharacterised domain Wax2, C-terminal)
GO:0048527	lateral root development	9	biological_process	3 out of 18 genes, 16.7%	238 out of 25600 genes, 0.9%	0.00058	0.00353	Csa2M028480.1;Csa2M028500.1;Csa2M028490.1	Lipoxygenase; contains IPR000907 (Lipoxygenase);Lipoxygenase; contains IPR008976 (Lipase/lipooxygenase, PLAT/LH2);Lipoxygenase; contains IPR000907 (Lipoxygenase), IPR027433 (Lipoxygenase, domain 3)
GO:0048528	post-embryonic root development	8	biological_process	3 out of 18 genes, 16.7%	243 out of 25600 genes, 0.9%	0.00062	0.00778	Csa2M028480.1;Csa2M028500.1;Csa2M028490.1	Lipoxygenase; contains IPR000907 (Lipoxygenase);Lipoxygenase; contains IPR008976 (Lipase/lipooxygenase, PLAT/LH2);Lipoxygenase; contains IPR000907 (Lipoxygenase), IPR027433 (Lipoxygenase, domain 3)
GO:0010166	wax metabolic process	3	biological_process	2 out of 18 genes, 11.1%	64 out of 25600 genes, 0.2%	0.00091	0.01158	Csa3M127750.1;Csa3M127750.2	CER1; contains IPR006694 (Fatty acid hydroxylase), IPR021940 (Uncharacterised domain Wax2, C-terminal);CER1; contains IPR006694 (Fatty acid hydroxylase), IPR021940 (Uncharacterised domain Wax2, C-terminal)
GO:0032787	monocarboxylic acid metabolic process	8	biological_process	5 out of 18 genes, 27.8%	1141 out of 25600 genes, 4.5%	0.00091	0.011	Csa2M028480.1;Csa2M028500.1;Csa3M127750.1;Csa2M028490.1;Csa3M127750.2	Lipoxygenase; contains IPR000907 (Lipoxygenase);Lipoxygenase; contains IPR008976 (Lipase/lipooxygenase, PLAT/LH2);CER1; contains IPR006694 (Fatty acid hydroxylase), IPR021940 (Uncharacterised domain Wax2, C-terminal);Lipoxygenase; contains IPR000907 (Lipoxygenase), IPR027433 (Lipoxygenase, domain 3);CER1; contains IPR006694 (Fatty acid hydroxylase), IPR021940 (Uncharacterised domain Wax2, C-termi…
GO:0006629	lipid metabolic process	4	biological_process	6 out of 18 genes, 33.3%	1830 out of 25600 genes, 7.1%	0.00116	0.01619	Csa2M028480.1;Csa2M028500.1;Csa3M127750.1;Csa2M028490.1;Csa3M168910.1;Csa3M127750.2	Lipoxygenase; contains IPR000907 (Lipoxygenase);Lipoxygenase; contains IPR008976 (Lipase/lipooxygenase, PLAT/LH2);CER1; contains IPR006694 (Fatty acid hydroxylase), IPR021940 (Uncharacterised domain Wax2, C-terminal);Lipoxygenase; contains IPR000907 (Lipoxygenase), IPR027433 (Lipoxygenase, domain 3);Galactokinase; contains IPR006206 (Mevalonate/galactokinase);CER1; contains IPR006694 (Fatty acid …
Module Number: 7
LincRNA ID:
CU6NC2495
CU5NC2025
CU2NC943
CU5NC2023
CU6NC2493
Predicted Functions:
GO ID	GO term	GO level	GO Type	Cluster frequency	Genome frequency of use	Raw P-value	Corrected P-value	Genes annotated to the term (seperated by “;”)	Genes function annotated to the term (seperated by “;”)
GO:0043992	histone acetyltransferase activity (H3-K9 specific)	15	molecular_function	2 out of 16 genes, 12.5%	12 out of 25600 genes, 0.0%	2.4e-05	0.04	Csa3M901020.2;Csa3M901020.1	Lysine-specific demethylase 5B; contains IPR003347 (JmjC domain), IPR003349 (Transcription factor jumonji, JmjN), IPR004198 (Zinc finger, C5HC2-type);Lysine-specific demethylase 5B; contains IPR003347 (JmjC domain), IPR003349 (Transcription factor jumonji, JmjN), IPR004198 (Zinc finger, C5HC2-type)
GO:0010484	H3 histone acetyltransferase activity	14	molecular_function	2 out of 16 genes, 12.5%	13 out of 25600 genes, 0.1%	2.84e-05	0.02667	Csa3M901020.2;Csa3M901020.1	Lysine-specific demethylase 5B; contains IPR003347 (JmjC domain), IPR003349 (Transcription factor jumonji, JmjN), IPR004198 (Zinc finger, C5HC2-type);Lysine-specific demethylase 5B; contains IPR003347 (JmjC domain), IPR003349 (Transcription factor jumonji, JmjN), IPR004198 (Zinc finger, C5HC2-type)
GO:0032453	histone demethylase activity (H3-K4 specific)	13	molecular_function	2 out of 16 genes, 12.5%	17 out of 25600 genes, 0.1%	4.95e-05	0.025	Csa3M901020.2;Csa3M901020.1	Lysine-specific demethylase 5B; contains IPR003347 (JmjC domain), IPR003349 (Transcription factor jumonji, JmjN), IPR004198 (Zinc finger, C5HC2-type);Lysine-specific demethylase 5B; contains IPR003347 (JmjC domain), IPR003349 (Transcription factor jumonji, JmjN), IPR004198 (Zinc finger, C5HC2-type)
GO:0032452	histone demethylase activity	11	molecular_function	2 out of 16 genes, 12.5%	26 out of 25600 genes, 0.1%	0.00011	0.032	Csa3M901020.2;Csa3M901020.1	Lysine-specific demethylase 5B; contains IPR003347 (JmjC domain), IPR003349 (Transcription factor jumonji, JmjN), IPR004198 (Zinc finger, C5HC2-type);Lysine-specific demethylase 5B; contains IPR003347 (JmjC domain), IPR003349 (Transcription factor jumonji, JmjN), IPR004198 (Zinc finger, C5HC2-type)
GO:0016702	oxidoreductase activity, acting on single donors with incorporation of molecular oxygen, incorporation of two atoms of oxygen	7	molecular_function	3 out of 16 genes, 18.8%	202 out of 25600 genes, 0.8%	0.00025	0.03667	Csa3M901020.2;Csa3M901020.1;Csa2M179730.1	Lysine-specific demethylase 5B; contains IPR003347 (JmjC domain), IPR003349 (Transcription factor jumonji, JmjN), IPR004198 (Zinc finger, C5HC2-type);Lysine-specific demethylase 5B; contains IPR003347 (JmjC domain), IPR003349 (Transcription factor jumonji, JmjN), IPR004198 (Zinc finger, C5HC2-type);1-aminocyclopropane-1-carboxylate oxidase-like protein; contains IPR005123 (Oxoglutarate/iron-depen…
GO:0051213	dioxygenase activity	6	molecular_function	3 out of 16 genes, 18.8%	205 out of 25600 genes, 0.8%	0.00026	0.03429	Csa3M901020.2;Csa3M901020.1;Csa2M179730.1	Lysine-specific demethylase 5B; contains IPR003347 (JmjC domain), IPR003349 (Transcription factor jumonji, JmjN), IPR004198 (Zinc finger, C5HC2-type);Lysine-specific demethylase 5B; contains IPR003347 (JmjC domain), IPR003349 (Transcription factor jumonji, JmjN), IPR004198 (Zinc finger, C5HC2-type);1-aminocyclopropane-1-carboxylate oxidase-like protein; contains IPR005123 (Oxoglutarate/iron-depen…
GO:0032451	demethylase activity	5	molecular_function	2 out of 16 genes, 12.5%	40 out of 25600 genes, 0.2%	0.00028	0.03	Csa3M901020.2;Csa3M901020.1	Lysine-specific demethylase 5B; contains IPR003347 (JmjC domain), IPR003349 (Transcription factor jumonji, JmjN), IPR004198 (Zinc finger, C5HC2-type);Lysine-specific demethylase 5B; contains IPR003347 (JmjC domain), IPR003349 (Transcription factor jumonji, JmjN), IPR004198 (Zinc finger, C5HC2-type)
GO:0016701	oxidoreductase activity, acting on single donors with incorporation of molecular oxygen	6	molecular_function	3 out of 16 genes, 18.8%	232 out of 25600 genes, 0.9%	0.00037	0.02667	Csa3M901020.2;Csa3M901020.1;Csa2M179730.1	Lysine-specific demethylase 5B; contains IPR003347 (JmjC domain), IPR003349 (Transcription factor jumonji, JmjN), IPR004198 (Zinc finger, C5HC2-type);Lysine-specific demethylase 5B; contains IPR003347 (JmjC domain), IPR003349 (Transcription factor jumonji, JmjN), IPR004198 (Zinc finger, C5HC2-type);1-aminocyclopropane-1-carboxylate oxidase-like protein; contains IPR005123 (Oxoglutarate/iron-depen…
GO:0004402	histone acetyltransferase activity	13	molecular_function	2 out of 16 genes, 12.5%	64 out of 25600 genes, 0.2%	0.00072	0.03	Csa3M901020.2;Csa3M901020.1	Lysine-specific demethylase 5B; contains IPR003347 (JmjC domain), IPR003349 (Transcription factor jumonji, JmjN), IPR004198 (Zinc finger, C5HC2-type);Lysine-specific demethylase 5B; contains IPR003347 (JmjC domain), IPR003349 (Transcription factor jumonji, JmjN), IPR004198 (Zinc finger, C5HC2-type)
GO:0004468	lysine N-acetyltransferase activity	9	molecular_function	2 out of 16 genes, 12.5%	64 out of 25600 genes, 0.2%	0.00072	0.02727	Csa3M901020.2;Csa3M901020.1	Lysine-specific demethylase 5B; contains IPR003347 (JmjC domain), IPR003349 (Transcription factor jumonji, JmjN), IPR004198 (Zinc finger, C5HC2-type);Lysine-specific demethylase 5B; contains IPR003347 (JmjC domain), IPR003349 (Transcription factor jumonji, JmjN), IPR004198 (Zinc finger, C5HC2-type)
GO:0016563	transcription activator activity		molecular_function	4 out of 16 genes, 25.0%	781 out of 25600 genes, 3.1%	0.00116	0.04	Csa5M605080.1;Csa4M410800.1;Csa3M901020.2;Csa3M901020.1	Zinc finger-homeodomain protein 1; contains IPR006456 (ZF-HD homeobox protein, Cys/His-rich dimerisation domain), IPR009057 (Homeodomain-like);Vascular plant one zinc finger protein;Lysine-specific demethylase 5B; contains IPR003347 (JmjC domain), IPR003349 (Transcription factor jumonji, JmjN), IPR004198 (Zinc finger, C5HC2-type);Lysine-specific demethylase 5B; contains IPR003347 (JmjC domain), I…
GO:0019907	cyclin-dependent protein kinase activating kinase holoenzyme complex	10	cellular_component	2 out of 16 genes, 12.5%	20 out of 25600 genes, 0.1%	6.91e-05	0	Csa3M901020.2;Csa3M901020.1	Lysine-specific demethylase 5B; contains IPR003347 (JmjC domain), IPR003349 (Transcription factor jumonji, JmjN), IPR004198 (Zinc finger, C5HC2-type);Lysine-specific demethylase 5B; contains IPR003347 (JmjC domain), IPR003349 (Transcription factor jumonji, JmjN), IPR004198 (Zinc finger, C5HC2-type)
GO:0043970	histone H3-K9 acetylation	14	biological_process	2 out of 16 genes, 12.5%	12 out of 25600 genes, 0.0%	2.4e-05	0.04	Csa3M901020.2;Csa3M901020.1	Lysine-specific demethylase 5B; contains IPR003347 (JmjC domain), IPR003349 (Transcription factor jumonji, JmjN), IPR004198 (Zinc finger, C5HC2-type);Lysine-specific demethylase 5B; contains IPR003347 (JmjC domain), IPR003349 (Transcription factor jumonji, JmjN), IPR004198 (Zinc finger, C5HC2-type)
Module Number: 8
LincRNA ID:
CU3NC1415
CU3NC1412
Predicted Functions:
GO ID	GO term	GO level	GO Type	Cluster frequency	Genome frequency of use	Raw P-value	Corrected P-value	Genes annotated to the term (seperated by “;”)	Genes function annotated to the term (seperated by “;”)
GO:0005488	binding	2	molecular_function	15 out of 16 genes, 93.8%	13975 out of 25600 genes, 54.6%	0.00088	0.04	Csa5M613460.2;Csa6M169870.2;Csa3M728060.1;Csa2M030050.1;Csa6M169870.1;Csa4M647990.2;Csa3M849910.1;Csa6M014720.1;Csa4M647990.1;Csa7M375800.1;Csa1M614120.1;Csa6M409330.1;Csa2M370470.1;Csa4M097700.1;Csa4M004270.1	5'-nucleotidase, cytosolic 3; contains IPR006434 (Pyrimidine 5'-nucleotidase, eukaryotic), IPR023214 (HAD-like domain);Transposon protein, putative, Mutator sub-class; contains IPR019557 (Aminotransferase-like, plant mobile domain);Transcription factor, putative; contains IPR011124 (Zinc finger, CW-type), IPR015300 (DNA-binding pseudobarrel domain);Lysine-specific demethylase 3A-B; contains IPR00…
GO:0004004	ATP-dependent RNA helicase activity	16	molecular_function	2 out of 16 genes, 12.5%	85 out of 25600 genes, 0.3%	0.00126	0.05	Csa7M375800.1;Csa4M097700.1	Putative mrna splicing factor atp-dependent rna helicase; contains IPR001650 (Helicase, C-terminal), IPR007502 (Helicase-associated domain), IPR011709 (Domain of unknown function DUF1605), IPR014001 (Helicase, superfamily 1/2, ATP-binding domain), IPR027417 (P-loop containing nucleoside triphosphate hydrolase);ATP-dependent RNA helicase, putative; contains IPR001650 (Helicase, C-terminal), IPR002…
GO:0008186	RNA-dependent ATPase activity	15	molecular_function	2 out of 16 genes, 12.5%	86 out of 25600 genes, 0.3%	0.00129	0.044	Csa7M375800.1;Csa4M097700.1	Putative mrna splicing factor atp-dependent rna helicase; contains IPR001650 (Helicase, C-terminal), IPR007502 (Helicase-associated domain), IPR011709 (Domain of unknown function DUF1605), IPR014001 (Helicase, superfamily 1/2, ATP-binding domain), IPR027417 (P-loop containing nucleoside triphosphate hydrolase);ATP-dependent RNA helicase, putative; contains IPR001650 (Helicase, C-terminal), IPR002…
GO:0003724	RNA helicase activity	10	molecular_function	2 out of 16 genes, 12.5%	93 out of 25600 genes, 0.4%	0.00151	0.04333	Csa7M375800.1;Csa4M097700.1	Putative mrna splicing factor atp-dependent rna helicase; contains IPR001650 (Helicase, C-terminal), IPR007502 (Helicase-associated domain), IPR011709 (Domain of unknown function DUF1605), IPR014001 (Helicase, superfamily 1/2, ATP-binding domain), IPR027417 (P-loop containing nucleoside triphosphate hydrolase);ATP-dependent RNA helicase, putative; contains IPR001650 (Helicase, C-terminal), IPR002…
GO:0004386	helicase activity	9	molecular_function	3 out of 16 genes, 18.8%	384 out of 25600 genes, 1.5%	0.00162	0.03714	Csa7M375800.1;Csa4M097700.1;Csa4M004270.1	Putative mrna splicing factor atp-dependent rna helicase; contains IPR001650 (Helicase, C-terminal), IPR007502 (Helicase-associated domain), IPR011709 (Domain of unknown function DUF1605), IPR014001 (Helicase, superfamily 1/2, ATP-binding domain), IPR027417 (P-loop containing nucleoside triphosphate hydrolase);ATP-dependent RNA helicase, putative; contains IPR001650 (Helicase, C-terminal), IPR002…
GO:0046872	metal ion binding	5	molecular_function	9 out of 16 genes, 56.2%	5443 out of 25600 genes, 21.3%	0.00231	0.035	Csa5M613460.2;Csa6M169870.2;Csa3M728060.1;Csa2M030050.1;Csa6M169870.1;Csa3M849910.1;Csa6M014720.1;Csa1M614120.1;Csa4M097700.1	5'-nucleotidase, cytosolic 3; contains IPR006434 (Pyrimidine 5'-nucleotidase, eukaryotic), IPR023214 (HAD-like domain);Transposon protein, putative, Mutator sub-class; contains IPR019557 (Aminotransferase-like, plant mobile domain);Transcription factor, putative; contains IPR011124 (Zinc finger, CW-type), IPR015300 (DNA-binding pseudobarrel domain);Lysine-specific demethylase 3A-B; contains IPR00…
GO:0043169	cation binding	4	molecular_function	9 out of 16 genes, 56.2%	5632 out of 25600 genes, 22.0%	0.00297	0.03333	Csa5M613460.2;Csa6M169870.2;Csa3M728060.1;Csa2M030050.1;Csa6M169870.1;Csa3M849910.1;Csa6M014720.1;Csa1M614120.1;Csa4M097700.1	5'-nucleotidase, cytosolic 3; contains IPR006434 (Pyrimidine 5'-nucleotidase, eukaryotic), IPR023214 (HAD-like domain);Transposon protein, putative, Mutator sub-class; contains IPR019557 (Aminotransferase-like, plant mobile domain);Transcription factor, putative; contains IPR011124 (Zinc finger, CW-type), IPR015300 (DNA-binding pseudobarrel domain);Lysine-specific demethylase 3A-B; contains IPR00…
GO:0043167	ion binding	3	molecular_function	9 out of 16 genes, 56.2%	5641 out of 25600 genes, 22.0%	0.00301	0.03	Csa5M613460.2;Csa6M169870.2;Csa3M728060.1;Csa2M030050.1;Csa6M169870.1;Csa3M849910.1;Csa6M014720.1;Csa1M614120.1;Csa4M097700.1	5'-nucleotidase, cytosolic 3; contains IPR006434 (Pyrimidine 5'-nucleotidase, eukaryotic), IPR023214 (HAD-like domain);Transposon protein, putative, Mutator sub-class; contains IPR019557 (Aminotransferase-like, plant mobile domain);Transcription factor, putative; contains IPR011124 (Zinc finger, CW-type), IPR015300 (DNA-binding pseudobarrel domain);Lysine-specific demethylase 3A-B; contains IPR00…
GO:0016791	phosphatase activity	7	molecular_function	3 out of 16 genes, 18.8%	478 out of 25600 genes, 1.9%	0.00302	0.02727	Csa5M613460.2;Csa6M169870.2;Csa6M169870.1	5'-nucleotidase, cytosolic 3; contains IPR006434 (Pyrimidine 5'-nucleotidase, eukaryotic), IPR023214 (HAD-like domain);Transposon protein, putative, Mutator sub-class; contains IPR019557 (Aminotransferase-like, plant mobile domain);Transposon protein, putative, Mutator sub-class; contains IPR019557 (Aminotransferase-like, plant mobile domain)
GO:0016881	acid-amino acid ligase activity	6	molecular_function	3 out of 16 genes, 18.8%	485 out of 25600 genes, 1.9%	0.00314	0.02667	Csa4M647990.2;Csa4M647990.1;Csa6M409330.1	F-box/LRR-repeat protein; contains IPR001810 (F-box domain, cyclin-like), IPR006553 (Leucine-rich repeat, cysteine-containing subtype);F-box/LRR-repeat protein; contains IPR001810 (F-box domain, cyclin-like), IPR006553 (Leucine-rich repeat, cysteine-containing subtype);Pantothenate synthetase; contains IPR003721 (Pantoate-beta-alanine ligase)
GO:0042578	phosphoric ester hydrolase activity	6	molecular_function	3 out of 16 genes, 18.8%	562 out of 25600 genes, 2.2%	0.00476	0.03231	Csa5M613460.2;Csa6M169870.2;Csa6M169870.1	5'-nucleotidase, cytosolic 3; contains IPR006434 (Pyrimidine 5'-nucleotidase, eukaryotic), IPR023214 (HAD-like domain);Transposon protein, putative, Mutator sub-class; contains IPR019557 (Aminotransferase-like, plant mobile domain);Transposon protein, putative, Mutator sub-class; contains IPR019557 (Aminotransferase-like, plant mobile domain)
GO:0016879	ligase activity, forming carbon-nitrogen bonds	5	molecular_function	3 out of 16 genes, 18.8%	586 out of 25600 genes, 2.3%	0.00535	0.03143	Csa4M647990.2;Csa4M647990.1;Csa6M409330.1	F-box/LRR-repeat protein; contains IPR001810 (F-box domain, cyclin-like), IPR006553 (Leucine-rich repeat, cysteine-containing subtype);F-box/LRR-repeat protein; contains IPR001810 (F-box domain, cyclin-like), IPR006553 (Leucine-rich repeat, cysteine-containing subtype);Pantothenate synthetase; contains IPR003721 (Pantoate-beta-alanine ligase)
GO:0003824	catalytic activity	3	molecular_function	12 out of 16 genes, 75.0%	10926 out of 25600 genes, 42.7%	0.00909	0.04267	Csa5M613460.2;Csa3M180230.1;Csa6M169870.2;Csa2M030050.1;Csa6M169870.1;Csa4M647990.2;Csa4M647990.1;Csa7M375800.1;Csa1M614120.1;Csa6M409330.1;Csa4M097700.1;Csa4M004270.1	5'-nucleotidase, cytosolic 3; contains IPR006434 (Pyrimidine 5'-nucleotidase, eukaryotic), IPR023214 (HAD-like domain);Pentatricopeptide repeat-containing protein, putative; contains IPR002885 (Pentatricopeptide repeat), IPR011990 (Tetratricopeptide-like helical);Transposon protein, putative, Mutator sub-class; contains IPR019557 (Aminotransferase-like, plant mobile domain);Lysine-specific demeth…
GO:0042623	ATPase activity, coupled	14	molecular_function	3 out of 16 genes, 18.8%	765 out of 25600 genes, 3.0%	0.01112	0.04625	Csa7M375800.1;Csa4M097700.1;Csa4M004270.1	Putative mrna splicing factor atp-dependent rna helicase; contains IPR001650 (Helicase, C-terminal), IPR007502 (Helicase-associated domain), IPR011709 (Domain of unknown function DUF1605), IPR014001 (Helicase, superfamily 1/2, ATP-binding domain), IPR027417 (P-loop containing nucleoside triphosphate hydrolase);ATP-dependent RNA helicase, putative; contains IPR001650 (Helicase, C-terminal), IPR002…
GO:0071007	U2-type catalytic step 2 spliceosome	12	cellular_component	2 out of 16 genes, 12.5%	18 out of 25600 genes, 0.1%	5.57e-05	0	Csa7M375800.1;Csa4M097700.1	Putative mrna splicing factor atp-dependent rna helicase; contains IPR001650 (Helicase, C-terminal), IPR007502 (Helicase-associated domain), IPR011709 (Domain of unknown function DUF1605), IPR014001 (Helicase, superfamily 1/2, ATP-binding domain), IPR027417 (P-loop containing nucleoside triphosphate hydrolase);ATP-dependent RNA helicase, putative; contains IPR001650 (Helicase, C-terminal), IPR002…
GO:0071013	catalytic step 2 spliceosome	11	cellular_component	2 out of 16 genes, 12.5%	18 out of 25600 genes, 0.1%	5.57e-05	0	Csa7M375800.1;Csa4M097700.1	Putative mrna splicing factor atp-dependent rna helicase; contains IPR001650 (Helicase, C-terminal), IPR007502 (Helicase-associated domain), IPR011709 (Domain of unknown function DUF1605), IPR014001 (Helicase, superfamily 1/2, ATP-binding domain), IPR027417 (P-loop containing nucleoside triphosphate hydrolase);ATP-dependent RNA helicase, putative; contains IPR001650 (Helicase, C-terminal), IPR002…
GO:0005684	U2-type spliceosomal complex	11	cellular_component	2 out of 16 genes, 12.5%	35 out of 25600 genes, 0.1%	0.00021	0	Csa7M375800.1;Csa4M097700.1	Putative mrna splicing factor atp-dependent rna helicase; contains IPR001650 (Helicase, C-terminal), IPR007502 (Helicase-associated domain), IPR011709 (Domain of unknown function DUF1605), IPR014001 (Helicase, superfamily 1/2, ATP-binding domain), IPR027417 (P-loop containing nucleoside triphosphate hydrolase);ATP-dependent RNA helicase, putative; contains IPR001650 (Helicase, C-terminal), IPR002…
GO:0019005	SCF ubiquitin ligase complex	8	cellular_component	2 out of 16 genes, 12.5%	45 out of 25600 genes, 0.2%	0.00035	0	Csa4M647990.2;Csa4M647990.1	F-box/LRR-repeat protein; contains IPR001810 (F-box domain, cyclin-like), IPR006553 (Leucine-rich repeat, cysteine-containing subtype);F-box/LRR-repeat protein; contains IPR001810 (F-box domain, cyclin-like), IPR006553 (Leucine-rich repeat, cysteine-containing subtype)
GO:0031461	cullin-RING ubiquitin ligase complex	7	cellular_component	2 out of 16 genes, 12.5%	64 out of 25600 genes, 0.2%	0.00072	0.004	Csa4M647990.2;Csa4M647990.1	F-box/LRR-repeat protein; contains IPR001810 (F-box domain, cyclin-like), IPR006553 (Leucine-rich repeat, cysteine-containing subtype);F-box/LRR-repeat protein; contains IPR001810 (F-box domain, cyclin-like), IPR006553 (Leucine-rich repeat, cysteine-containing subtype)
GO:0032988	ribonucleoprotein complex disassembly	6	biological_process	2 out of 16 genes, 12.5%	14 out of 25600 genes, 0.1%	3.31e-05	0.03	Csa7M375800.1;Csa4M097700.1	Putative mrna splicing factor atp-dependent rna helicase; contains IPR001650 (Helicase, C-terminal), IPR007502 (Helicase-associated domain), IPR011709 (Domain of unknown function DUF1605), IPR014001 (Helicase, superfamily 1/2, ATP-binding domain), IPR027417 (P-loop containing nucleoside triphosphate hydrolase);ATP-dependent RNA helicase, putative; contains IPR001650 (Helicase, C-terminal), IPR002…
GO:0000350	generation of catalytic spliceosome for second transesterification step	14	biological_process	2 out of 16 genes, 12.5%	16 out of 25600 genes, 0.1%	4.37e-05	0.03333	Csa7M375800.1;Csa4M097700.1	Putative mrna splicing factor atp-dependent rna helicase; contains IPR001650 (Helicase, C-terminal), IPR007502 (Helicase-associated domain), IPR011709 (Domain of unknown function DUF1605), IPR014001 (Helicase, superfamily 1/2, ATP-binding domain), IPR027417 (P-loop containing nucleoside triphosphate hydrolase);ATP-dependent RNA helicase, putative; contains IPR001650 (Helicase, C-terminal), IPR002…
Module Number: 9
LincRNA ID:
CU3NC1434
CU5NC2013
CU6NC2935
CU2NC689
Predicted Functions:
GO ID	GO term	GO level	GO Type	Cluster frequency	Genome frequency of use	Raw P-value	Corrected P-value	Genes annotated to the term (seperated by “;”)	Genes function annotated to the term (seperated by “;”)
GO:0016798	hydrolase activity, acting on glycosyl bonds	5	molecular_function	26 out of 275 genes, 9.5%	618 out of 25600 genes, 2.4%	3.75e-09	0	Csa1M590800.1;Csa3M842090.1;Csa1M045880.1;Csa7M011860.1;Csa6M486900.1;Csa7M450780.1;Csa7M450790.1;Csa6M318700.1;Csa7M033440.1;Csa1M595900.1;Csa3M592670.1;Csa1M569220.1;Csa5M119700.1;Csa3M164550.1;Csa7M037450.1;Csa2M049350.1;Csa1M588500.1;Csa7M427620.1;Csa6M361400.1;Csa3M164510.1;Csa1M588000.1;Csa2M167190.1;Csa1M005720.1;Csa3M852480.1;CsaUNM030410.1;Csa5M630740.1	Beta-galactosidase; contains IPR001944 (Glycoside hydrolase, family 35);Beta-D-glucosidase; contains IPR002772 (Glycoside hydrolase family 3 C-terminal domain), IPR017853 (Glycoside hydrolase, superfamily), IPR026892 (Glycoside hydrolase family 3);Peroxidase 65, putative; contains IPR010255 (Haem peroxidase);Beta-galactosidase; contains IPR000922 (D-galactoside/L-rhamnose binding SUEL lectin doma…
GO:0004553	hydrolase activity, hydrolyzing O-glycosyl compounds	6	molecular_function	20 out of 275 genes, 7.3%	485 out of 25600 genes, 1.9%	3.48e-07	0	Csa1M590800.1;Csa3M842090.1;Csa1M045880.1;Csa7M011860.1;Csa6M486900.1;Csa7M450780.1;Csa7M450790.1;Csa7M033440.1;Csa1M595900.1;Csa3M592670.1;Csa3M164550.1;Csa7M037450.1;Csa2M049350.1;Csa1M588500.1;Csa7M427620.1;Csa6M361400.1;Csa2M167190.1;Csa1M588000.1;Csa1M005720.1;Csa3M852480.1	Beta-galactosidase; contains IPR001944 (Glycoside hydrolase, family 35);Beta-D-glucosidase; contains IPR002772 (Glycoside hydrolase family 3 C-terminal domain), IPR017853 (Glycoside hydrolase, superfamily), IPR026892 (Glycoside hydrolase family 3);Peroxidase 65, putative; contains IPR010255 (Haem peroxidase);Beta-galactosidase; contains IPR000922 (D-galactoside/L-rhamnose binding SUEL lectin doma…
GO:0030599	pectinesterase activity	7	molecular_function	9 out of 275 genes, 3.3%	98 out of 25600 genes, 0.4%	1.14e-06	0	Csa1M569220.1;Csa5M119700.1;Csa3M128870.1;Csa4M003750.1;Csa3M164510.1;Csa6M318700.1;Csa2M348980.1;CsaUNM030410.1;Csa5M630740.1	Pectinesterase; contains IPR006501 (Pectinesterase inhibitor), IPR011050 (Pectin lyase fold/virulence factor);Pectinesterase; contains IPR006501 (Pectinesterase inhibitor), IPR011050 (Pectin lyase fold/virulence factor);Pectinesterase inhibitor, putative; contains IPR006501 (Pectinesterase inhibitor);Pectinesterase inhibitor, putative; contains IPR006501 (Pectinesterase inhibitor);Pectinesterase;…
GO:0005356	hydrogen:glucose symporter activity	15	molecular_function	5 out of 275 genes, 1.8%	22 out of 25600 genes, 0.1%	3.12e-06	0	Csa6M424530.1;Csa2M094390.1;Csa2M094400.1;Csa5M175670.1;Csa6M424540.1	Hexose transporter; contains IPR005828 (General substrate transporter), IPR016196 (Major facilitator superfamily domain, general substrate transporter);Sugar transporter, putative; contains IPR005828 (General substrate transporter), IPR016196 (Major facilitator superfamily domain, general substrate transporter);Sugar transporter, putative; contains IPR005828 (General substrate transporter), IPR01…
GO:0005358	high-affinity hydrogen:glucose symporter activity	16	molecular_function	5 out of 275 genes, 1.8%	22 out of 25600 genes, 0.1%	3.12e-06	0	Csa6M424530.1;Csa2M094390.1;Csa2M094400.1;Csa5M175670.1;Csa6M424540.1	Hexose transporter; contains IPR005828 (General substrate transporter), IPR016196 (Major facilitator superfamily domain, general substrate transporter);Sugar transporter, putative; contains IPR005828 (General substrate transporter), IPR016196 (Major facilitator superfamily domain, general substrate transporter);Sugar transporter, putative; contains IPR005828 (General substrate transporter), IPR01…
GO:0009679	hexose:hydrogen symporter activity	14	molecular_function	5 out of 275 genes, 1.8%	22 out of 25600 genes, 0.1%	3.12e-06	0	Csa6M424530.1;Csa2M094390.1;Csa2M094400.1;Csa5M175670.1;Csa6M424540.1	Hexose transporter; contains IPR005828 (General substrate transporter), IPR016196 (Major facilitator superfamily domain, general substrate transporter);Sugar transporter, putative; contains IPR005828 (General substrate transporter), IPR016196 (Major facilitator superfamily domain, general substrate transporter);Sugar transporter, putative; contains IPR005828 (General substrate transporter), IPR01…
GO:0030597	RNA glycosylase activity	7	molecular_function	6 out of 275 genes, 2.2%	40 out of 25600 genes, 0.2%	4.1e-06	0	Csa1M569220.1;Csa3M164510.1;Csa5M119700.1;Csa6M318700.1;CsaUNM030410.1;Csa5M630740.1	Pectinesterase; contains IPR006501 (Pectinesterase inhibitor), IPR011050 (Pectin lyase fold/virulence factor);Pectinesterase; contains IPR006501 (Pectinesterase inhibitor), IPR011050 (Pectin lyase fold/virulence factor);Pectinesterase; contains IPR006501 (Pectinesterase inhibitor), IPR011050 (Pectin lyase fold/virulence factor);Pectinesterase; contains IPR006501 (Pectinesterase inhibitor), IPR011…
GO:0030598	rRNA N-glycosylase activity	8	molecular_function	6 out of 275 genes, 2.2%	40 out of 25600 genes, 0.2%	4.1e-06	0	Csa1M569220.1;Csa3M164510.1;Csa5M119700.1;Csa6M318700.1;CsaUNM030410.1;Csa5M630740.1	Pectinesterase; contains IPR006501 (Pectinesterase inhibitor), IPR011050 (Pectin lyase fold/virulence factor);Pectinesterase; contains IPR006501 (Pectinesterase inhibitor), IPR011050 (Pectin lyase fold/virulence factor);Pectinesterase; contains IPR006501 (Pectinesterase inhibitor), IPR011050 (Pectin lyase fold/virulence factor);Pectinesterase; contains IPR006501 (Pectinesterase inhibitor), IPR011…
GO:0008506	sucrose:hydrogen symporter activity	14	molecular_function	5 out of 275 genes, 1.8%	26 out of 25600 genes, 0.1%	7.54e-06	0	Csa6M424530.1;Csa2M094390.1;Csa2M094400.1;Csa5M175670.1;Csa6M424540.1	Hexose transporter; contains IPR005828 (General substrate transporter), IPR016196 (Major facilitator superfamily domain, general substrate transporter);Sugar transporter, putative; contains IPR005828 (General substrate transporter), IPR016196 (Major facilitator superfamily domain, general substrate transporter);Sugar transporter, putative; contains IPR005828 (General substrate transporter), IPR01…
GO:0008515	sucrose transmembrane transporter activity	12	molecular_function	5 out of 275 genes, 1.8%	26 out of 25600 genes, 0.1%	7.54e-06	0	Csa6M424530.1;Csa2M094390.1;Csa2M094400.1;Csa5M175670.1;Csa6M424540.1	Hexose transporter; contains IPR005828 (General substrate transporter), IPR016196 (Major facilitator superfamily domain, general substrate transporter);Sugar transporter, putative; contains IPR005828 (General substrate transporter), IPR016196 (Major facilitator superfamily domain, general substrate transporter);Sugar transporter, putative; contains IPR005828 (General substrate transporter), IPR01…
GO:0015154	disaccharide transmembrane transporter activity	11	molecular_function	5 out of 275 genes, 1.8%	28 out of 25600 genes, 0.1%	1.1e-05	0	Csa6M424530.1;Csa2M094390.1;Csa2M094400.1;Csa5M175670.1;Csa6M424540.1	Hexose transporter; contains IPR005828 (General substrate transporter), IPR016196 (Major facilitator superfamily domain, general substrate transporter);Sugar transporter, putative; contains IPR005828 (General substrate transporter), IPR016196 (Major facilitator superfamily domain, general substrate transporter);Sugar transporter, putative; contains IPR005828 (General substrate transporter), IPR01…
GO:0016149	translation release factor activity, codon specific	11	molecular_function	4 out of 275 genes, 1.5%	14 out of 25600 genes, 0.1%	1.19e-05	0	Csa5M119700.1;Csa6M318700.1;CsaUNM030410.1;Csa5M630740.1	Pectinesterase; contains IPR006501 (Pectinesterase inhibitor), IPR011050 (Pectin lyase fold/virulence factor);Pectinesterase; contains IPR006501 (Pectinesterase inhibitor), IPR011050 (Pectin lyase fold/virulence factor);Pectinesterase; contains IPR006501 (Pectinesterase inhibitor), IPR011050 (Pectin lyase fold/virulence factor);Pectinesterase; contains IPR006501 (Pectinesterase inhibitor), IPR011…
GO:0004350	glutamate-5-semialdehyde dehydrogenase activity	8	molecular_function	3 out of 275 genes, 1.1%	5 out of 25600 genes, 0.0%	1.2e-05	0	Csa3M733920.3;Csa3M733920.1;Csa3M733920.2	Gamma-glutamyl phosphate reductase; contains IPR001057 (Glutamate/acetylglutamate kinase), IPR016161 (Aldehyde/histidinol dehydrogenase);Gamma-glutamyl phosphate reductase; contains IPR001057 (Glutamate/acetylglutamate kinase), IPR016161 (Aldehyde/histidinol dehydrogenase);Gamma-glutamyl phosphate reductase; contains IPR001057 (Glutamate/acetylglutamate kinase), IPR016161 (Aldehyde/histidinol deh…
GO:0003747	translation release factor activity	10	molecular_function	4 out of 275 genes, 1.5%	18 out of 25600 genes, 0.1%	3.54e-05	0.00143	Csa5M119700.1;Csa6M318700.1;CsaUNM030410.1;Csa5M630740.1	Pectinesterase; contains IPR006501 (Pectinesterase inhibitor), IPR011050 (Pectin lyase fold/virulence factor);Pectinesterase; contains IPR006501 (Pectinesterase inhibitor), IPR011050 (Pectin lyase fold/virulence factor);Pectinesterase; contains IPR006501 (Pectinesterase inhibitor), IPR011050 (Pectin lyase fold/virulence factor);Pectinesterase; contains IPR006501 (Pectinesterase inhibitor), IPR011…
GO:0008079	translation termination factor activity	9	molecular_function	4 out of 275 genes, 1.5%	18 out of 25600 genes, 0.1%	3.54e-05	0.00133	Csa5M119700.1;Csa6M318700.1;CsaUNM030410.1;Csa5M630740.1	Pectinesterase; contains IPR006501 (Pectinesterase inhibitor), IPR011050 (Pectin lyase fold/virulence factor);Pectinesterase; contains IPR006501 (Pectinesterase inhibitor), IPR011050 (Pectin lyase fold/virulence factor);Pectinesterase; contains IPR006501 (Pectinesterase inhibitor), IPR011050 (Pectin lyase fold/virulence factor);Pectinesterase; contains IPR006501 (Pectinesterase inhibitor), IPR011…
GO:0008447	L-ascorbate oxidase activity	8	molecular_function	5 out of 275 genes, 1.8%	36 out of 25600 genes, 0.1%	3.95e-05	0.00125	Csa4M267440.1;Csa4M267980.1;Csa4M267470.1;Csa1M031720.1;Csa4M267480.1	L-ascorbate oxidase-like protein; contains IPR008972 (Cupredoxin);L-ascorbate oxidase-like protein; contains IPR008972 (Cupredoxin);L-ascorbate oxidase-like protein; contains IPR008972 (Cupredoxin);L-ascorbate oxidase-like protein; contains IPR008972 (Cupredoxin);L-ascorbate oxidase-like protein; contains IPR008972 (Cupredoxin)
GO:0004349	glutamate 5-kinase activity	9	molecular_function	3 out of 275 genes, 1.1%	7 out of 25600 genes, 0.0%	4.15e-05	0.00235	Csa3M733920.3;Csa3M733920.1;Csa3M733920.2	Gamma-glutamyl phosphate reductase; contains IPR001057 (Glutamate/acetylglutamate kinase), IPR016161 (Aldehyde/histidinol dehydrogenase);Gamma-glutamyl phosphate reductase; contains IPR001057 (Glutamate/acetylglutamate kinase), IPR016161 (Aldehyde/histidinol dehydrogenase);Gamma-glutamyl phosphate reductase; contains IPR001057 (Glutamate/acetylglutamate kinase), IPR016161 (Aldehyde/histidinol deh…
GO:0045330	aspartyl esterase activity	6	molecular_function	6 out of 275 genes, 2.2%	61 out of 25600 genes, 0.2%	4.92e-05	0.00333	Csa1M569220.1;Csa3M164510.1;Csa5M119700.1;Csa6M318700.1;CsaUNM030410.1;Csa5M630740.1	Pectinesterase; contains IPR006501 (Pectinesterase inhibitor), IPR011050 (Pectin lyase fold/virulence factor);Pectinesterase; contains IPR006501 (Pectinesterase inhibitor), IPR011050 (Pectin lyase fold/virulence factor);Pectinesterase; contains IPR006501 (Pectinesterase inhibitor), IPR011050 (Pectin lyase fold/virulence factor);Pectinesterase; contains IPR006501 (Pectinesterase inhibitor), IPR011…
GO:0005543	phospholipid binding	5	molecular_function	10 out of 275 genes, 3.6%	206 out of 25600 genes, 0.8%	8.34e-05	0.00632	Csa1M172600.1;Csa7M058550.1;Csa6M504500.1;Csa1M042830.2;CsaUNM014630.1;Csa2M061530.1;Csa3M593190.1;Csa1M042830.1;Csa3M780530.1;Csa3M879500.1	Myosin-9; contains IPR008545 (Protein of unknown function DUF827, plant);Clathrin assembly protein, putative; contains IPR008942 (ENTH/VHS), IPR011417 (AP180 N-terminal homology (ANTH) domain);Sec14 cytosolic factor, putative; contains IPR001071 (Cellular retinaldehyde binding/alpha-tocopherol transport), IPR011074 (CRAL/TRIO, N-terminal domain);C2 domain-containing protein; contains IPR008973 (C…
GO:0016682	oxidoreductase activity, acting on diphenols and related substances as donors, oxygen as acceptor	7	molecular_function	5 out of 275 genes, 1.8%	42 out of 25600 genes, 0.2%	8.47e-05	0.007	Csa4M267440.1;Csa4M267980.1;Csa4M267470.1;Csa1M031720.1;Csa4M267480.1	L-ascorbate oxidase-like protein; contains IPR008972 (Cupredoxin);L-ascorbate oxidase-like protein; contains IPR008972 (Cupredoxin);L-ascorbate oxidase-like protein; contains IPR008972 (Cupredoxin);L-ascorbate oxidase-like protein; contains IPR008972 (Cupredoxin);L-ascorbate oxidase-like protein; contains IPR008972 (Cupredoxin)
GO:0008510	sodium:bicarbonate symporter activity	14	molecular_function	2 out of 275 genes, 0.7%	2 out of 25600 genes, 0.0%	0.00011	0.01048	Csa2M379980.1;Csa2M379980.2	Boron transporter, putative; contains IPR003020 (Bicarbonate transporter, eukaryotic);Boron transporter, putative; contains IPR003020 (Bicarbonate transporter, eukaryotic)
GO:0015106	bicarbonate transmembrane transporter activity	12	molecular_function	2 out of 275 genes, 0.7%	2 out of 25600 genes, 0.0%	0.00011	0.01	Csa2M379980.1;Csa2M379980.2	Boron transporter, putative; contains IPR003020 (Bicarbonate transporter, eukaryotic);Boron transporter, putative; contains IPR003020 (Bicarbonate transporter, eukaryotic)
GO:0008324	cation transmembrane transporter activity	10	molecular_function	20 out of 275 genes, 7.3%	732 out of 25600 genes, 2.9%	0.00014	0.01304	Csa3M732500.1;Csa4M050270.1;Csa2M094390.1;Csa1M173170.1;Csa6M424540.1;Csa2M379980.1;Csa1M025970.1;Csa6M424530.1;Csa1M118370.1;Csa1M231020.1;Csa2M249280.1;Csa2M379980.2;Csa2M094400.1;Csa1M267210.1;Csa2M205940.1;Csa3M878850.1;Csa4M006220.1;Csa5M175670.1;Csa6M185320.1;Csa2M009310.1	Probable peptide/nitrate transporter; contains IPR000109 (Proton-dependent oligopeptide transporter family), IPR016196 (Major facilitator superfamily domain, general substrate transporter);Cation/H(+) antiporter 18; contains IPR006153 (Cation/H+ exchanger);Sugar transporter, putative; contains IPR005828 (General substrate transporter), IPR016196 (Major facilitator superfamily domain, general subs…
GO:0016799	hydrolase activity, hydrolyzing N-glycosyl compounds	6	molecular_function	6 out of 275 genes, 2.2%	75 out of 25600 genes, 0.3%	0.00015	0.0125	Csa1M569220.1;Csa3M164510.1;Csa5M119700.1;Csa6M318700.1;CsaUNM030410.1;Csa5M630740.1	Pectinesterase; contains IPR006501 (Pectinesterase inhibitor), IPR011050 (Pectin lyase fold/virulence factor);Pectinesterase; contains IPR006501 (Pectinesterase inhibitor), IPR011050 (Pectin lyase fold/virulence factor);Pectinesterase; contains IPR006501 (Pectinesterase inhibitor), IPR011050 (Pectin lyase fold/virulence factor);Pectinesterase; contains IPR006501 (Pectinesterase inhibitor), IPR011…
GO:0005355	glucose transmembrane transporter activity	13	molecular_function	5 out of 275 genes, 1.8%	49 out of 25600 genes, 0.2%	0.00017	0.012	Csa6M424530.1;Csa2M094390.1;Csa2M094400.1;Csa5M175670.1;Csa6M424540.1	Hexose transporter; contains IPR005828 (General substrate transporter), IPR016196 (Major facilitator superfamily domain, general substrate transporter);Sugar transporter, putative; contains IPR005828 (General substrate transporter), IPR016196 (Major facilitator superfamily domain, general substrate transporter);Sugar transporter, putative; contains IPR005828 (General substrate transporter), IPR01…
GO:0015149	hexose transmembrane transporter activity	12	molecular_function	5 out of 275 genes, 1.8%	49 out of 25600 genes, 0.2%	0.00017	0.01154	Csa6M424530.1;Csa2M094390.1;Csa2M094400.1;Csa5M175670.1;Csa6M424540.1	Hexose transporter; contains IPR005828 (General substrate transporter), IPR016196 (Major facilitator superfamily domain, general substrate transporter);Sugar transporter, putative; contains IPR005828 (General substrate transporter), IPR016196 (Major facilitator superfamily domain, general substrate transporter);Sugar transporter, putative; contains IPR005828 (General substrate transporter), IPR01…
GO:0019202	amino acid kinase activity	8	molecular_function	3 out of 275 genes, 1.1%	11 out of 25600 genes, 0.0%	0.00018	0.01111	Csa3M733920.3;Csa3M733920.1;Csa3M733920.2	Gamma-glutamyl phosphate reductase; contains IPR001057 (Glutamate/acetylglutamate kinase), IPR016161 (Aldehyde/histidinol dehydrogenase);Gamma-glutamyl phosphate reductase; contains IPR001057 (Glutamate/acetylglutamate kinase), IPR016161 (Aldehyde/histidinol dehydrogenase);Gamma-glutamyl phosphate reductase; contains IPR001057 (Glutamate/acetylglutamate kinase), IPR016161 (Aldehyde/histidinol deh…
GO:0015075	ion transmembrane transporter activity	9	molecular_function	23 out of 275 genes, 8.4%	956 out of 25600 genes, 3.7%	0.00028	0.01214	Csa3M732500.1;Csa4M050270.1;Csa2M094390.1;Csa3M345890.1;Csa1M173170.1;Csa6M424540.1;Csa3M824810.1;Csa2M379980.1;Csa1M025970.1;Csa6M424530.1;Csa1M118370.1;Csa1M231020.1;Csa2M249280.1;Csa2M379980.2;Csa2M094400.1;Csa1M267210.1;Csa2M205940.1;Csa1M045530.1;Csa3M878850.1;Csa2M009310.1;Csa4M006220.1;Csa5M175670.1;Csa6M185320.1	Probable peptide/nitrate transporter; contains IPR000109 (Proton-dependent oligopeptide transporter family), IPR016196 (Major facilitator superfamily domain, general substrate transporter);Cation/H(+) antiporter 18; contains IPR006153 (Cation/H+ exchanger);Sugar transporter, putative; contains IPR005828 (General substrate transporter), IPR016196 (Major facilitator superfamily domain, general subs…
GO:0008289	lipid binding	3	molecular_function	17 out of 275 genes, 6.2%	604 out of 25600 genes, 2.4%	0.00031	0.01172	Csa1M172600.1;Csa7M058550.1;Csa1M042830.2;CsaUNM014630.1;Csa1M662820.1;Csa3M824810.1;Csa2M377920.1;Csa3M134940.1;Csa3M780530.1;Csa5M608590.1;Csa3M879500.1;Csa6M504500.1;Csa2M061530.1;Csa1M042900.1;Csa3M593190.1;Csa1M042830.1;Csa3M800660.1	Myosin-9; contains IPR008545 (Protein of unknown function DUF827, plant);Clathrin assembly protein, putative; contains IPR008942 (ENTH/VHS), IPR011417 (AP180 N-terminal homology (ANTH) domain);C2 domain-containing protein; contains IPR008973 (C2 calcium/lipid-binding domain, CaLB);Annexin; contains IPR001464 (Annexin);Receptor protein kinase-like protein; contains IPR011009 (Protein kinase-like d…
GO:0015145	monosaccharide transmembrane transporter activity	11	molecular_function	5 out of 275 genes, 1.8%	56 out of 25600 genes, 0.2%	0.00033	0.01267	Csa6M424530.1;Csa2M094390.1;Csa2M094400.1;Csa5M175670.1;Csa6M424540.1	Hexose transporter; contains IPR005828 (General substrate transporter), IPR016196 (Major facilitator superfamily domain, general substrate transporter);Sugar transporter, putative; contains IPR005828 (General substrate transporter), IPR016196 (Major facilitator superfamily domain, general substrate transporter);Sugar transporter, putative; contains IPR005828 (General substrate transporter), IPR01…
GO:0016679	oxidoreductase activity, acting on diphenols and related substances as donors	6	molecular_function	5 out of 275 genes, 1.8%	57 out of 25600 genes, 0.2%	0.00036	0.01484	Csa4M267440.1;Csa4M267980.1;Csa4M267470.1;Csa1M031720.1;Csa4M267480.1	L-ascorbate oxidase-like protein; contains IPR008972 (Cupredoxin);L-ascorbate oxidase-like protein; contains IPR008972 (Cupredoxin);L-ascorbate oxidase-like protein; contains IPR008972 (Cupredoxin);L-ascorbate oxidase-like protein; contains IPR008972 (Cupredoxin);L-ascorbate oxidase-like protein; contains IPR008972 (Cupredoxin)
GO:0008553	hydrogen-exporting ATPase activity, phosphorylative mechanism	20	molecular_function	4 out of 275 genes, 1.5%	32 out of 25600 genes, 0.1%	0.00036	0.01438	Csa2M249280.1;Csa2M009310.1;Csa4M006220.1;Csa1M267210.1	Putative plasma membrane ATPase; contains IPR023298 (P-type ATPase, transmembrane domain);Putative plasma membrane ATPase; contains IPR001757 (Cation-transporting P-type ATPase), IPR023214 (HAD-like domain), IPR023298 (P-type ATPase, transmembrane domain);Plasma membrane H+ ATPase; contains IPR001757 (Cation-transporting P-type ATPase), IPR023214 (HAD-like domain), IPR023298 (P-type ATPase, trans…
GO:0015294	solute:cation symporter activity	11	molecular_function	8 out of 275 genes, 2.9%	166 out of 25600 genes, 0.6%	0.00044	0.01455	Csa3M732500.1;Csa2M379980.2;Csa2M094390.1;Csa2M094400.1;Csa6M424540.1;Csa2M379980.1;Csa6M424530.1;Csa5M175670.1	Probable peptide/nitrate transporter; contains IPR000109 (Proton-dependent oligopeptide transporter family), IPR016196 (Major facilitator superfamily domain, general substrate transporter);Boron transporter, putative; contains IPR003020 (Bicarbonate transporter, eukaryotic);Sugar transporter, putative; contains IPR005828 (General substrate transporter), IPR016196 (Major facilitator superfamily do…
GO:0016774	phosphotransferase activity, carboxyl group as acceptor	6	molecular_function	3 out of 275 genes, 1.1%	15 out of 25600 genes, 0.1%	0.0005	0.01647	Csa3M733920.3;Csa3M733920.1;Csa3M733920.2	Gamma-glutamyl phosphate reductase; contains IPR001057 (Glutamate/acetylglutamate kinase), IPR016161 (Aldehyde/histidinol dehydrogenase);Gamma-glutamyl phosphate reductase; contains IPR001057 (Glutamate/acetylglutamate kinase), IPR016161 (Aldehyde/histidinol dehydrogenase);Gamma-glutamyl phosphate reductase; contains IPR001057 (Glutamate/acetylglutamate kinase), IPR016161 (Aldehyde/histidinol deh…
GO:0046715	boron transmembrane transporter activity	12	molecular_function	3 out of 275 genes, 1.1%	15 out of 25600 genes, 0.1%	0.0005	0.016	Csa2M379980.1;Csa2M379980.2;Csa3M345890.1	Boron transporter, putative; contains IPR003020 (Bicarbonate transporter, eukaryotic);Boron transporter, putative; contains IPR003020 (Bicarbonate transporter, eukaryotic);Aquaporin; contains IPR000425 (Major intrinsic protein), IPR023271 (Aquaporin-like)
GO:0005351	sugar:hydrogen symporter activity	13	molecular_function	5 out of 275 genes, 1.8%	64 out of 25600 genes, 0.2%	0.00062	0.01611	Csa6M424530.1;Csa2M094390.1;Csa2M094400.1;Csa5M175670.1;Csa6M424540.1	Hexose transporter; contains IPR005828 (General substrate transporter), IPR016196 (Major facilitator superfamily domain, general substrate transporter);Sugar transporter, putative; contains IPR005828 (General substrate transporter), IPR016196 (Major facilitator superfamily domain, general substrate transporter);Sugar transporter, putative; contains IPR005828 (General substrate transporter), IPR01…
GO:0005402	cation:sugar symporter activity	12	molecular_function	5 out of 275 genes, 1.8%	64 out of 25600 genes, 0.2%	0.00062	0.01568	Csa6M424530.1;Csa2M094390.1;Csa2M094400.1;Csa5M175670.1;Csa6M424540.1	Hexose transporter; contains IPR005828 (General substrate transporter), IPR016196 (Major facilitator superfamily domain, general substrate transporter);Sugar transporter, putative; contains IPR005828 (General substrate transporter), IPR016196 (Major facilitator superfamily domain, general substrate transporter);Sugar transporter, putative; contains IPR005828 (General substrate transporter), IPR01…
GO:0004091	carboxylesterase activity	6	molecular_function	10 out of 275 genes, 3.6%	269 out of 25600 genes, 1.1%	0.0007	0.01947	Csa1M569220.1;Csa5M119700.1;Csa3M128870.1;Csa4M003750.1;Csa3M164510.1;Csa6M076740.1;Csa6M318700.1;Csa2M348980.1;CsaUNM030410.1;Csa5M630740.1	Pectinesterase; contains IPR006501 (Pectinesterase inhibitor), IPR011050 (Pectin lyase fold/virulence factor);Pectinesterase; contains IPR006501 (Pectinesterase inhibitor), IPR011050 (Pectin lyase fold/virulence factor);Pectinesterase inhibitor, putative; contains IPR006501 (Pectinesterase inhibitor);Pectinesterase inhibitor, putative; contains IPR006501 (Pectinesterase inhibitor);Pectinesterase;…
GO:0003843	1,3-beta-glucan synthase activity	9	molecular_function	3 out of 275 genes, 1.1%	17 out of 25600 genes, 0.1%	0.00074	0.02051	Csa7M036450.1;Csa2M302260.1;Csa2M302250.1	Callose synthase 5;Callose synthase; contains IPR026899 (1,3-beta-glucan synthase subunit FKS1-like, domain-1), IPR026953 (Callose synthase);Callose synthase 5; contains IPR003440 (Glycosyl transferase, family 48), IPR026953 (Callose synthase)
GO:0008060	ARF GTPase activator activity	15	molecular_function	4 out of 275 genes, 1.5%	41 out of 25600 genes, 0.2%	0.00096	0.0215	Csa1M042830.1;Csa1M043060.1;Csa1M042830.2;Csa3M879500.1	C2 domain-containing protein; contains IPR008973 (C2 calcium/lipid-binding domain, CaLB);Arf-GAP with GTPase, ANK repeat and PH domain-containing protein 1; contains IPR001164 (Arf GTPase activating protein);C2 domain-containing protein; contains IPR008973 (C2 calcium/lipid-binding domain, CaLB);Putative ADP-ribosylation factor GTPase activating protein; contains IPR001164 (Arf GTPase activating …
GO:0003785	actin monomer binding	6	molecular_function	4 out of 275 genes, 1.5%	44 out of 25600 genes, 0.2%	0.00126	0.0361	Csa3M122620.1;Csa3M122580.1;Csa2M000760.1;Csa4M432460.1	LIM domain protein 2b; contains IPR001781 (Zinc finger, LIM-type);LIM domain protein 2b; contains IPR001781 (Zinc finger, LIM-type);Profilin; contains IPR005455 (Profilin), IPR027310 (Profilin conserved site);Phosphatidylinositol-4-phosphate 5-kinase, putative; contains IPR023610 (Phosphatidylinositol-4-phosphate 5-kinase), IPR027483 (Phosphatidylinositol-4-phosphate 5-kinase, C-terminal), IPR027…
GO:0016837	carbon-oxygen lyase activity, acting on polysaccharides	6	molecular_function	3 out of 275 genes, 1.1%	22 out of 25600 genes, 0.1%	0.00162	0.03905	Csa1M045510.1;Csa3M827350.1;Csa5M604340.1	Pectate lyase, putative; contains IPR007524 (Pectate lyase, N-terminal), IPR011050 (Pectin lyase fold/virulence factor), IPR018082 (AmbAllergen);Pectate lyase, putative; contains IPR007524 (Pectate lyase, N-terminal), IPR011050 (Pectin lyase fold/virulence factor), IPR018082 (AmbAllergen);Pectate lyase, putative; contains IPR007524 (Pectate lyase, N-terminal), IPR011050 (Pectin lyase fold/virulen…
GO:0030570	pectate lyase activity	7	molecular_function	3 out of 275 genes, 1.1%	22 out of 25600 genes, 0.1%	0.00162	0.03814	Csa1M045510.1;Csa3M827350.1;Csa5M604340.1	Pectate lyase, putative; contains IPR007524 (Pectate lyase, N-terminal), IPR011050 (Pectin lyase fold/virulence factor), IPR018082 (AmbAllergen);Pectate lyase, putative; contains IPR007524 (Pectate lyase, N-terminal), IPR011050 (Pectin lyase fold/virulence factor), IPR018082 (AmbAllergen);Pectate lyase, putative; contains IPR007524 (Pectate lyase, N-terminal), IPR011050 (Pectin lyase fold/virulen…
GO:0030506	ankyrin binding	5	molecular_function	2 out of 275 genes, 0.7%	6 out of 25600 genes, 0.0%	0.00167	0.04227	Csa2M379980.1;Csa2M379980.2	Boron transporter, putative; contains IPR003020 (Bicarbonate transporter, eukaryotic);Boron transporter, putative; contains IPR003020 (Bicarbonate transporter, eukaryotic)
GO:0015295	solute:hydrogen symporter activity	12	molecular_function	6 out of 275 genes, 2.2%	117 out of 25600 genes, 0.5%	0.00168	0.04222	Csa3M732500.1;Csa6M424530.1;Csa2M094390.1;Csa2M094400.1;Csa5M175670.1;Csa6M424540.1	Probable peptide/nitrate transporter; contains IPR000109 (Proton-dependent oligopeptide transporter family), IPR016196 (Major facilitator superfamily domain, general substrate transporter);Hexose transporter; contains IPR005828 (General substrate transporter), IPR016196 (Major facilitator superfamily domain, general substrate transporter);Sugar transporter, putative; contains IPR005828 (General s…
GO:0015077	monovalent inorganic cation transmembrane transporter activity	12	molecular_function	9 out of 275 genes, 3.3%	253 out of 25600 genes, 1.0%	0.00174	0.0413	Csa1M231020.1;Csa2M379980.2;Csa2M249280.1;Csa4M050270.1;Csa1M267210.1;Csa1M025970.1;Csa2M379980.1;Csa2M009310.1;Csa4M006220.1	U11/U12 small nuclear ribonucleoprotein 25 kDa protein;Boron transporter, putative; contains IPR003020 (Bicarbonate transporter, eukaryotic);Putative plasma membrane ATPase; contains IPR023298 (P-type ATPase, transmembrane domain);Cation/H(+) antiporter 18; contains IPR006153 (Cation/H+ exchanger);Putative plasma membrane ATPase; contains IPR001757 (Cation-transporting P-type ATPase), IPR023214 (…
GO:0004857	enzyme inhibitor activity	7	molecular_function	8 out of 275 genes, 2.9%	205 out of 25600 genes, 0.8%	0.00175	0.04085	Csa5M119700.1;Csa3M128870.1;Csa3M119370.1;Csa4M003750.1;Csa6M318700.1;Csa2M348980.1;CsaUNM030410.1;Csa5M630740.1	Pectinesterase; contains IPR006501 (Pectinesterase inhibitor), IPR011050 (Pectin lyase fold/virulence factor);Pectinesterase inhibitor, putative; contains IPR006501 (Pectinesterase inhibitor);Serine/threonine-protein kinase 4 homolog B; contains IPR011009 (Protein kinase-like domain);Pectinesterase inhibitor, putative; contains IPR006501 (Pectinesterase inhibitor);Pectinesterase; contains IPR0065…
GO:0051119	sugar transmembrane transporter activity	10	molecular_function	5 out of 275 genes, 1.8%	82 out of 25600 genes, 0.3%	0.00191	0.04167	Csa6M424530.1;Csa2M094390.1;Csa2M094400.1;Csa5M175670.1;Csa6M424540.1	Hexose transporter; contains IPR005828 (General substrate transporter), IPR016196 (Major facilitator superfamily domain, general substrate transporter);Sugar transporter, putative; contains IPR005828 (General substrate transporter), IPR016196 (Major facilitator superfamily domain, general substrate transporter);Sugar transporter, putative; contains IPR005828 (General substrate transporter), IPR01…
GO:0022892	substrate-specific transporter activity	6	molecular_function	27 out of 275 genes, 9.8%	1391 out of 25600 genes, 5.4%	0.00224	0.04571	Csa3M732500.1;Csa4M050270.1;Csa2M094390.1;Csa3M345890.1;Csa1M173170.1;Csa6M424540.1;Csa3M824810.1;Csa2M379980.1;Csa1M025970.1;Csa6M424530.1;Csa1M118370.1;Csa5M608590.1;Csa6M504500.1;Csa3M739030.1;Csa1M231020.1;Csa2M249280.1;Csa2M379980.2;Csa2M094400.1;Csa1M267210.1;Csa2M205940.1;Csa1M045530.1;Csa6M294430.1;Csa3M878850.1;Csa2M009310.1;Csa6M185320.1;Csa4M006220.1;Csa5M175670.1	Probable peptide/nitrate transporter; contains IPR000109 (Proton-dependent oligopeptide transporter family), IPR016196 (Major facilitator superfamily domain, general substrate transporter);Cation/H(+) antiporter 18; contains IPR006153 (Cation/H+ exchanger);Sugar transporter, putative; contains IPR005828 (General substrate transporter), IPR016196 (Major facilitator superfamily domain, general subs…
GO:0005886	plasma membrane	5	cellular_component	115 out of 275 genes, 41.8%	5517 out of 25600 genes, 21.6%	2.47e-14	0	Csa1M172600.1;Csa7M058550.1;Csa3M132550.1;Csa1M524680.1;Csa2M415550.1;Csa3M345890.1;Csa1M662820.1;Csa2M302250.1;Csa6M424540.1;Csa5M151510.1;Csa6M318700.1;Csa6M424530.1;Csa6M525700.1;Csa1M108300.1;Csa4M152280.1;Csa5M119700.1;Csa6M504500.1;Csa2M249280.1;Csa2M049350.1;Csa5M601540.1;Csa3M697910.1;Csa2M061530.1;Csa2M292220.1;Csa6M500570.1;Csa7M428800.1;Csa3M152040.1;Csa1M267210.1;Csa1M524680.2;Csa1M04…	Myosin-9; contains IPR008545 (Protein of unknown function DUF827, plant);Clathrin assembly protein, putative; contains IPR008942 (ENTH/VHS), IPR011417 (AP180 N-terminal homology (ANTH) domain);Cellulose synthase-like protein; contains IPR005150 (Cellulose synthase);Alginate regulatory protein AlgP;Ras-related protein Rab-25; contains IPR001806 (Small GTPase superfamily), IPR002041 (Ran GTPase), I…
GO:0005618	cell wall	6	cellular_component	51 out of 275 genes, 18.5%	1693 out of 25600 genes, 6.6%	1.81e-11	0	Csa1M524680.1;Csa3M345890.1;Csa7M011860.1;Csa7M450780.1;Csa4M267980.1;Csa2M010280.1;Csa1M678040.1;Csa6M318700.1;Csa6M525700.1;Csa3M078790.1;Csa6M006190.1;Csa1M569220.1;Csa5M119700.1;Csa3M164550.1;Csa1M588500.1;Csa2M049350.1;Csa3M164510.1;Csa7M073400.1;Csa1M524680.2;Csa6M005160.1;Csa1M031720.1;Csa1M005720.1;Csa1M590800.1;Csa4M267440.1;Csa1M045880.1;Csa6M006180.1;Csa6M486900.1;Csa4M003750.1;Csa6M29…	Alginate regulatory protein AlgP;Aquaporin; contains IPR000425 (Major intrinsic protein), IPR023271 (Aquaporin-like);Beta-galactosidase; contains IPR000922 (D-galactoside/L-rhamnose binding SUEL lectin domain), IPR001944 (Glycoside hydrolase, family 35), IPR017853 (Glycoside hydrolase, superfamily);Beta-fructofuranosidase; contains IPR001362 (Glycoside hydrolase, family 32), IPR008985 (Concanaval…
GO:0009505	plant-type cell wall	7	cellular_component	35 out of 275 genes, 12.7%	883 out of 25600 genes, 3.4%	3.12e-11	0	Csa3M345890.1;Csa7M011860.1;Csa4M267980.1;Csa1M678040.1;Csa6M318700.1;Csa6M525700.1;Csa3M078790.1;Csa6M006190.1;Csa1M569220.1;Csa5M119700.1;Csa1M588500.1;Csa2M049350.1;Csa3M164510.1;Csa6M005160.1;Csa1M031720.1;Csa1M005720.1;Csa4M267440.1;Csa1M590800.1;Csa1M045880.1;Csa6M006180.1;Csa6M486900.1;Csa4M267480.1;Csa7M033440.1;Csa4M385800.1;Csa3M881690.1;Csa7M037450.1;Csa4M267470.1;Csa7M427620.1;Csa1M02…	Aquaporin; contains IPR000425 (Major intrinsic protein), IPR023271 (Aquaporin-like);Beta-galactosidase; contains IPR000922 (D-galactoside/L-rhamnose binding SUEL lectin domain), IPR001944 (Glycoside hydrolase, family 35), IPR017853 (Glycoside hydrolase, superfamily);L-ascorbate oxidase-like protein; contains IPR008972 (Cupredoxin);5'-AMP-activated protein kinase subunit gamma-3; contains IPR00064…
GO:0031225	anchored to membrane	5	cellular_component	27 out of 275 genes, 9.8%	535 out of 25600 genes, 2.1%	3.35e-11	0	Csa7M338620.1;Csa4M267440.1;Csa1M524680.1;Csa1M662820.1;Csa1M165730.1;Csa6M486900.1;Csa5M151510.1;Csa4M267980.1;Csa7M398740.1;Csa3M077750.1;Csa7M033440.1;Csa6M525700.1;Csa4M267480.1;Csa3M827350.1;Csa1M595900.1;Csa3M078790.1;Csa5M604340.1;Csa3M881690.1;Csa3M739030.1;Csa4M267470.1;Csa7M427620.1;Csa3M697910.1;Csa7M428800.1;Csa1M045510.1;Csa1M524680.2;Csa1M031720.1;Csa2M379090.1	Receptor protein kinase-like protein; contains IPR011009 (Protein kinase-like domain), IPR013320 (Concanavalin A-like lectin/glucanase, subgroup);L-ascorbate oxidase-like protein; contains IPR008972 (Cupredoxin);Alginate regulatory protein AlgP;Receptor protein kinase-like protein; contains IPR011009 (Protein kinase-like domain), IPR013320 (Concanavalin A-like lectin/glucanase, subgroup);Pollen O…
GO:0030312	external encapsulating structure	5	cellular_component	51 out of 275 genes, 18.5%	1767 out of 25600 genes, 6.9%	8.44e-11	0	Csa1M524680.1;Csa3M345890.1;Csa7M011860.1;Csa7M450780.1;Csa4M267980.1;Csa2M010280.1;Csa1M678040.1;Csa6M318700.1;Csa6M525700.1;Csa3M078790.1;Csa6M006190.1;Csa1M569220.1;Csa5M119700.1;Csa3M164550.1;Csa1M588500.1;Csa2M049350.1;Csa3M164510.1;Csa7M073400.1;Csa1M524680.2;Csa6M005160.1;Csa1M031720.1;Csa1M005720.1;Csa1M590800.1;Csa4M267440.1;Csa1M045880.1;Csa6M006180.1;Csa6M486900.1;Csa4M003750.1;Csa6M29…	Alginate regulatory protein AlgP;Aquaporin; contains IPR000425 (Major intrinsic protein), IPR023271 (Aquaporin-like);Beta-galactosidase; contains IPR000922 (D-galactoside/L-rhamnose binding SUEL lectin domain), IPR001944 (Glycoside hydrolase, family 35), IPR017853 (Glycoside hydrolase, superfamily);Beta-fructofuranosidase; contains IPR001362 (Glycoside hydrolase, family 32), IPR008985 (Concanaval…
GO:0016020	membrane	2	cellular_component	154 out of 275 genes, 56.0%	9478 out of 25600 genes, 37.0%	1.03e-10	0	Csa2M415550.1;Csa3M345890.1;Csa1M662820.1;Csa6M424540.1;Csa3M119780.1;Csa3M134940.1;Csa6M076740.1;Csa6M318700.1;Csa6M424530.1;Csa1M108300.1;Csa4M152280.1;Csa6M504500.1;Csa5M601540.1;Csa3M697910.1;Csa2M292220.1;Csa7M428800.1;Csa1M267210.1;Csa1M524680.2;Csa1M042830.1;Csa3M878850.1;Csa2M009310.1;Csa5M352630.1;Csa3M595220.2;Csa4M050270.1;Csa3M733920.3;Csa1M118370.1;Csa3M133150.1;Csa3M592670.1;Csa3M88…	Ras-related protein Rab-25; contains IPR001806 (Small GTPase superfamily), IPR002041 (Ran GTPase), IPR005225 (Small GTP-binding protein domain), IPR024156 (Small GTPase superfamily, ARF type), IPR027417 (P-loop containing nucleoside triphosphate hydrolase);Aquaporin; contains IPR000425 (Major intrinsic protein), IPR023271 (Aquaporin-like);Receptor protein kinase-like protein; contains IPR011009 (…
GO:0044425	membrane part	3	cellular_component	115 out of 275 genes, 41.8%	6307 out of 25600 genes, 24.6%	2.48e-10	0	Csa1M172600.1;Csa7M058550.1;Csa3M132550.1;Csa1M524680.1;Csa2M415550.1;Csa3M345890.1;Csa1M662820.1;Csa2M302250.1;Csa6M424540.1;Csa5M151510.1;Csa3M134940.1;Csa1M277970.1;Csa6M076740.1;Csa6M318700.1;Csa6M424530.1;Csa6M525700.1;Csa4M152280.1;Csa5M119700.1;Csa6M504500.1;Csa2M249280.1;Csa5M601540.1;Csa3M697910.1;Csa2M061530.1;Csa2M292220.1;Csa6M500570.1;Csa7M428800.1;Csa1M267210.1;Csa1M524680.2;Csa1M04…	Myosin-9; contains IPR008545 (Protein of unknown function DUF827, plant);Clathrin assembly protein, putative; contains IPR008942 (ENTH/VHS), IPR011417 (AP180 N-terminal homology (ANTH) domain);Cellulose synthase-like protein; contains IPR005150 (Cellulose synthase);Alginate regulatory protein AlgP;Ras-related protein Rab-25; contains IPR001806 (Small GTPase superfamily), IPR002041 (Ran GTPase), I…
GO:0031224	intrinsic to membrane	4	cellular_component	99 out of 275 genes, 36.0%	5214 out of 25600 genes, 20.4%	1.18e-09	0	Csa1M172600.1;Csa3M132550.1;Csa1M524680.1;Csa3M345890.1;Csa1M662820.1;Csa2M302250.1;Csa6M424540.1;Csa5M151510.1;Csa1M277970.1;Csa6M076740.1;Csa6M318700.1;Csa6M424530.1;Csa6M525700.1;Csa5M119700.1;Csa2M249280.1;Csa5M601540.1;Csa3M697910.1;Csa7M428800.1;Csa1M267210.1;Csa1M524680.2;Csa1M042830.1;Csa7M029410.1;Csa3M800660.1;Csa4M038730.1;Csa3M878850.1;Csa2M009310.1;Csa5M352630.1;Csa2M336080.1;Csa4M26…	Myosin-9; contains IPR008545 (Protein of unknown function DUF827, plant);Cellulose synthase-like protein; contains IPR005150 (Cellulose synthase);Alginate regulatory protein AlgP;Aquaporin; contains IPR000425 (Major intrinsic protein), IPR023271 (Aquaporin-like);Receptor protein kinase-like protein; contains IPR011009 (Protein kinase-like domain), IPR013320 (Concanavalin A-like lectin/glucanase, …
GO:0005576	extracellular region	2	cellular_component	50 out of 275 genes, 18.2%	1853 out of 25600 genes, 7.2%	1.33e-09	0	Csa1M524680.1;Csa3M345890.1;Csa7M011860.1;Csa7M450780.1;Csa7M004120.1;Csa6M519560.1;Csa4M267980.1;Csa6M318700.1;Csa6M525700.1;Csa6M430670.2;Csa1M569220.1;Csa5M119700.1;Csa3M164550.1;Csa1M588500.1;Csa2M049350.1;Csa3M164510.1;Csa1M524680.2;Csa1M031720.1;Csa1M005720.1;Csa5M396010.1;Csa1M590800.1;Csa4M267440.1;Csa1M045880.1;Csa5M172880.1;Csa3M188340.1;Csa6M486900.1;Csa4M003750.1;Csa7M450790.1;Csa7M39…	Alginate regulatory protein AlgP;Aquaporin; contains IPR000425 (Major intrinsic protein), IPR023271 (Aquaporin-like);Beta-galactosidase; contains IPR000922 (D-galactoside/L-rhamnose binding SUEL lectin domain), IPR001944 (Glycoside hydrolase, family 35), IPR017853 (Glycoside hydrolase, superfamily);Beta-fructofuranosidase; contains IPR001362 (Glycoside hydrolase, family 32), IPR008985 (Concanaval…
GO:0016021	integral to membrane	5	cellular_component	80 out of 275 genes, 29.1%	4729 out of 25600 genes, 18.5%	1.11e-05	0	Csa1M172600.1;Csa3M132550.1;Csa3M345890.1;Csa1M662820.1;Csa2M302250.1;Csa6M424540.1;Csa1M277970.1;Csa6M076740.1;Csa6M318700.1;Csa6M424530.1;Csa5M119700.1;Csa2M249280.1;Csa5M601540.1;Csa1M267210.1;Csa1M042830.1;Csa7M029410.1;Csa3M800660.1;Csa4M038730.1;Csa3M878850.1;Csa2M009310.1;Csa5M352630.1;Csa2M336080.1;Csa6M499190.1;Csa4M050270.1;Csa6M298480.1;Csa1M118370.1;Csa3M133150.1;Csa3M879500.1;Csa3M59…	Myosin-9; contains IPR008545 (Protein of unknown function DUF827, plant);Cellulose synthase-like protein; contains IPR005150 (Cellulose synthase);Aquaporin; contains IPR000425 (Major intrinsic protein), IPR023271 (Aquaporin-like);Receptor protein kinase-like protein; contains IPR011009 (Protein kinase-like domain), IPR013320 (Concanavalin A-like lectin/glucanase, subgroup);Callose synthase 5; con…
GO:0044459	plasma membrane part	6	cellular_component	31 out of 275 genes, 11.3%	1268 out of 25600 genes, 5.0%	1.81e-05	0	Csa1M172600.1;Csa3M122620.1;Csa3M732500.1;Csa4M267440.1;Csa3M122580.1;Csa2M302250.1;Csa3M824810.1;Csa4M267980.1;Csa2M379980.1;Csa2M010280.1;Csa4M267480.1;Csa4M432460.1;Csa3M881690.1;Csa5M162040.1;Csa3M739030.1;Csa7M440600.1;Csa4M267470.1;Csa7M036450.1;Csa2M379980.2;Csa3M374200.1;Csa2M061530.1;Csa6M500570.1;Csa2M292220.1;Csa2M245510.1;Csa2M302260.1;Csa1M045530.1;Csa3M852480.1;Csa1M031720.1;Csa2M37…	Myosin-9; contains IPR008545 (Protein of unknown function DUF827, plant);LIM domain protein 2b; contains IPR001781 (Zinc finger, LIM-type);Probable peptide/nitrate transporter; contains IPR000109 (Proton-dependent oligopeptide transporter family), IPR016196 (Major facilitator superfamily domain, general substrate transporter);L-ascorbate oxidase-like protein; contains IPR008972 (Cupredoxin);LIM d…
GO:0046658	anchored to plasma membrane	8	cellular_component	8 out of 275 genes, 2.9%	126 out of 25600 genes, 0.5%	6.73e-05	0	Csa3M881690.1;Csa4M267440.1;Csa3M739030.1;Csa4M267470.1;Csa4M267980.1;Csa4M267480.1;Csa1M031720.1;Csa2M379090.1	Fasciclin-like arabinogalactan protein family protein; contains IPR000782 (FAS1 domain);L-ascorbate oxidase-like protein; contains IPR008972 (Cupredoxin);Aquaporin 2; contains IPR000425 (Major intrinsic protein), IPR023271 (Aquaporin-like);L-ascorbate oxidase-like protein; contains IPR008972 (Cupredoxin);L-ascorbate oxidase-like protein; contains IPR008972 (Cupredoxin);L-ascorbate oxidase-like pr…
GO:0000148	1,3-beta-glucan synthase complex	7	cellular_component	3 out of 275 genes, 1.1%	17 out of 25600 genes, 0.1%	0.00074	0.01846	Csa7M036450.1;Csa2M302260.1;Csa2M302250.1	Callose synthase 5;Callose synthase; contains IPR026899 (1,3-beta-glucan synthase subunit FKS1-like, domain-1), IPR026953 (Callose synthase);Callose synthase 5; contains IPR003440 (Glycosyl transferase, family 48), IPR026953 (Callose synthase)
GO:0005768	endosome	8	cellular_component	19 out of 275 genes, 6.9%	788 out of 25600 genes, 3.1%	0.00094	0.02143	Csa1M172600.1;Csa1M071930.1;Csa2M415550.1;Csa1M662820.1;Csa3M824810.1;Csa2M377920.1;Csa2M379980.1;Csa3M129750.1;Csa3M879500.1;Csa4M152280.1;Csa2M379980.2;Csa5M601540.1;Csa1M226450.1;Csa2M245510.1;Csa3M593190.1;Csa1M043060.1;Csa1M587410.1;Csa3M800660.1;Csa4M038730.1	Myosin-9; contains IPR008545 (Protein of unknown function DUF827, plant);Syntaxin, putative; contains IPR010989 (t-SNARE);Ras-related protein Rab-25; contains IPR001806 (Small GTPase superfamily), IPR002041 (Ran GTPase), IPR005225 (Small GTP-binding protein domain), IPR024156 (Small GTPase superfamily, ARF type), IPR027417 (P-loop containing nucleoside triphosphate hydrolase);Receptor protein kin…
GO:0031410	cytoplasmic vesicle	8	cellular_component	19 out of 275 genes, 6.9%	802 out of 25600 genes, 3.1%	0.00115	0.02	Csa7M058550.1;Csa1M071930.1;Csa2M415550.1;Csa1M042830.2;CsaUNM014630.1;Csa3M824810.1;Csa3M134940.1;Csa2M379980.1;Csa6M525700.1;Csa3M133150.1;Csa6M290870.1;Csa3M879500.1;Csa4M152280.1;Csa2M379980.2;Csa1M226450.1;Csa2M061530.1;Csa6M500570.1;Csa7M073400.1;Csa1M042830.1	Clathrin assembly protein, putative; contains IPR008942 (ENTH/VHS), IPR011417 (AP180 N-terminal homology (ANTH) domain);Syntaxin, putative; contains IPR010989 (t-SNARE);Ras-related protein Rab-25; contains IPR001806 (Small GTPase superfamily), IPR002041 (Ran GTPase), IPR005225 (Small GTP-binding protein domain), IPR024156 (Small GTPase superfamily, ARF type), IPR027417 (P-loop containing nucleosi…
GO:0031226	intrinsic to plasma membrane	7	cellular_component	14 out of 275 genes, 5.1%	529 out of 25600 genes, 2.1%	0.00187	0.02625	Csa3M732500.1;Csa3M881690.1;Csa4M267440.1;Csa5M162040.1;Csa3M739030.1;Csa4M267470.1;Csa2M245510.1;Csa4M267980.1;Csa4M267480.1;Csa1M045530.1;Csa3M852480.1;Csa1M031720.1;Csa2M379090.1;Csa4M038730.1	Probable peptide/nitrate transporter; contains IPR000109 (Proton-dependent oligopeptide transporter family), IPR016196 (Major facilitator superfamily domain, general substrate transporter);Fasciclin-like arabinogalactan protein family protein; contains IPR000782 (FAS1 domain);L-ascorbate oxidase-like protein; contains IPR008972 (Cupredoxin);WAT1-related protein; contains IPR000620 (Drug/metabolit…
GO:0045177	apical part of cell	4	cellular_component	11 out of 275 genes, 4.0%	360 out of 25600 genes, 1.4%	0.00189	0.02471	Csa1M172600.1;Csa7M440600.1;Csa2M379980.2;Csa3M374200.1;Csa1M226450.1;Csa2M245510.1;Csa2M010280.1;Csa2M379980.1;Csa4M038730.1;Csa4M432460.1;Csa4M152280.1	Myosin-9; contains IPR008545 (Protein of unknown function DUF827, plant);Putative receptor-like protein kinase; contains IPR011009 (Protein kinase-like domain), IPR013320 (Concanavalin A-like lectin/glucanase, subgroup), IPR024788 (Malectin-like carbohydrate-binding domain);Boron transporter, putative; contains IPR003020 (Bicarbonate transporter, eukaryotic);ROP-interactive CRIB motif-containing …
GO:0031982	vesicle	3	cellular_component	19 out of 275 genes, 6.9%	840 out of 25600 genes, 3.3%	0.00195	0.02333	Csa7M058550.1;Csa1M071930.1;Csa2M415550.1;Csa1M042830.2;CsaUNM014630.1;Csa3M824810.1;Csa3M134940.1;Csa2M379980.1;Csa6M525700.1;Csa3M133150.1;Csa6M290870.1;Csa3M879500.1;Csa4M152280.1;Csa2M379980.2;Csa1M226450.1;Csa2M061530.1;Csa6M500570.1;Csa7M073400.1;Csa1M042830.1	Clathrin assembly protein, putative; contains IPR008942 (ENTH/VHS), IPR011417 (AP180 N-terminal homology (ANTH) domain);Syntaxin, putative; contains IPR010989 (t-SNARE);Ras-related protein Rab-25; contains IPR001806 (Small GTPase superfamily), IPR002041 (Ran GTPase), IPR005225 (Small GTP-binding protein domain), IPR024156 (Small GTPase superfamily, ARF type), IPR027417 (P-loop containing nucleosi…
GO:0005902	microvillus	5	cellular_component	3 out of 275 genes, 1.1%	27 out of 25600 genes, 0.1%	0.00296	0.04105	Csa1M172600.1;Csa2M379980.1;Csa2M379980.2	Myosin-9; contains IPR008545 (Protein of unknown function DUF827, plant);Boron transporter, putative; contains IPR003020 (Bicarbonate transporter, eukaryotic);Boron transporter, putative; contains IPR003020 (Bicarbonate transporter, eukaryotic)
GO:0045229	external encapsulating structure organization	4	biological_process	32 out of 275 genes, 11.6%	711 out of 25600 genes, 2.8%	9.19e-12	0	Csa3M132550.1;Csa1M001290.1;Csa4M003750.1;Csa7M011860.1;Csa6M486900.1;Csa2M302250.1;Csa7M398740.1;Csa6M318700.1;Csa7M033440.1;Csa3M827350.1;Csa4M432460.1;Csa3M078790.1;Csa5M604340.1;Csa3M592670.1;Csa1M569220.1;Csa5M119700.1;Csa3M164550.1;Csa7M037450.1;Csa7M036450.1;Csa2M049350.1;Csa3M374200.1;Csa3M748790.1;Csa7M427620.1;Csa6M361400.1;Csa1M095020.1;Csa3M164510.1;Csa1M045510.1;Csa7M029410.1;Csa2M30…	Cellulose synthase-like protein; contains IPR005150 (Cellulose synthase);Bidirectional sugar transporter N3; contains IPR004316 (SWEET sugar transporter);Pectinesterase inhibitor, putative; contains IPR006501 (Pectinesterase inhibitor);Beta-galactosidase; contains IPR000922 (D-galactoside/L-rhamnose binding SUEL lectin domain), IPR001944 (Glycoside hydrolase, family 35), IPR017853 (Glycoside hydr…
GO:0007047	cellular cell wall organization	5	biological_process	31 out of 275 genes, 11.3%	682 out of 25600 genes, 2.7%	1.55e-11	0	Csa3M132550.1;Csa4M003750.1;Csa7M011860.1;Csa6M486900.1;Csa2M302250.1;Csa7M398740.1;Csa6M318700.1;Csa7M033440.1;Csa3M827350.1;Csa4M432460.1;Csa3M078790.1;Csa5M604340.1;Csa3M592670.1;Csa1M569220.1;Csa5M119700.1;Csa3M164550.1;Csa7M037450.1;Csa7M036450.1;Csa2M049350.1;Csa3M374200.1;Csa3M748790.1;Csa7M427620.1;Csa6M361400.1;Csa1M095020.1;Csa3M164510.1;Csa1M045510.1;Csa7M029410.1;Csa2M302260.1;Csa6M44…	Cellulose synthase-like protein; contains IPR005150 (Cellulose synthase);Pectinesterase inhibitor, putative; contains IPR006501 (Pectinesterase inhibitor);Beta-galactosidase; contains IPR000922 (D-galactoside/L-rhamnose binding SUEL lectin domain), IPR001944 (Glycoside hydrolase, family 35), IPR017853 (Glycoside hydrolase, superfamily);Glucan endo-1,3-beta-glucosidase, putative; contains IPR00049…
GO:0071555	cell wall organization	5	biological_process	32 out of 275 genes, 11.6%	728 out of 25600 genes, 2.8%	1.69e-11	0	Csa3M132550.1;Csa4M003750.1;Csa7M011860.1;Csa6M486900.1;Csa2M302250.1;Csa2M435530.1;Csa7M398740.1;Csa6M318700.1;Csa7M033440.1;Csa3M827350.1;Csa4M432460.1;Csa3M078790.1;Csa5M604340.1;Csa3M592670.1;Csa1M569220.1;Csa5M119700.1;Csa3M164550.1;Csa7M037450.1;Csa7M036450.1;Csa2M049350.1;Csa3M374200.1;Csa3M748790.1;Csa7M427620.1;Csa6M361400.1;Csa1M095020.1;Csa3M164510.1;Csa1M045510.1;Csa7M029410.1;Csa2M30…	Cellulose synthase-like protein; contains IPR005150 (Cellulose synthase);Pectinesterase inhibitor, putative; contains IPR006501 (Pectinesterase inhibitor);Beta-galactosidase; contains IPR000922 (D-galactoside/L-rhamnose binding SUEL lectin domain), IPR001944 (Glycoside hydrolase, family 35), IPR017853 (Glycoside hydrolase, superfamily);Glucan endo-1,3-beta-glucosidase, putative; contains IPR00049…
GO:0070882	cellular cell wall organization or biogenesis	3	biological_process	34 out of 275 genes, 12.4%	908 out of 25600 genes, 3.5%	2.74e-10	0	Csa3M132550.1;Csa7M011860.1;Csa2M302250.1;Csa1M277970.1;Csa6M318700.1;Csa3M827350.1;Csa3M078790.1;Csa5M604340.1;Csa1M569220.1;Csa5M119700.1;Csa3M164550.1;Csa7M036450.1;Csa2M049350.1;Csa3M748790.1;Csa3M164510.1;Csa7M029410.1;Csa6M486900.1;Csa4M003750.1;Csa7M398740.1;Csa3M379740.1;Csa7M033440.1;Csa4M432460.1;Csa3M592670.1;Csa7M037450.1;Csa3M374200.1;Csa7M427620.1;Csa6M361400.1;Csa1M095020.1;Csa1M04…	Cellulose synthase-like protein; contains IPR005150 (Cellulose synthase);Beta-galactosidase; contains IPR000922 (D-galactoside/L-rhamnose binding SUEL lectin domain), IPR001944 (Glycoside hydrolase, family 35), IPR017853 (Glycoside hydrolase, superfamily);Callose synthase 5; contains IPR003440 (Glycosyl transferase, family 48), IPR026953 (Callose synthase);UDP-glucuronate 5-epimerase, putative; c…
GO:0071841	cellular component organization or biogenesis at cellular level	2	biological_process	34 out of 275 genes, 12.4%	908 out of 25600 genes, 3.5%	2.74e-10	0	Csa3M132550.1;Csa7M011860.1;Csa2M302250.1;Csa1M277970.1;Csa6M318700.1;Csa3M827350.1;Csa3M078790.1;Csa5M604340.1;Csa1M569220.1;Csa5M119700.1;Csa3M164550.1;Csa7M036450.1;Csa2M049350.1;Csa3M748790.1;Csa3M164510.1;Csa7M029410.1;Csa6M486900.1;Csa4M003750.1;Csa7M398740.1;Csa3M379740.1;Csa7M033440.1;Csa4M432460.1;Csa3M592670.1;Csa7M037450.1;Csa3M374200.1;Csa7M427620.1;Csa6M361400.1;Csa1M095020.1;Csa1M04…	Cellulose synthase-like protein; contains IPR005150 (Cellulose synthase);Beta-galactosidase; contains IPR000922 (D-galactoside/L-rhamnose binding SUEL lectin domain), IPR001944 (Glycoside hydrolase, family 35), IPR017853 (Glycoside hydrolase, superfamily);Callose synthase 5; contains IPR003440 (Glycosyl transferase, family 48), IPR026953 (Callose synthase);UDP-glucuronate 5-epimerase, putative; c…
GO:0009932	cell tip growth	8	biological_process	21 out of 275 genes, 7.6%	353 out of 25600 genes, 1.4%	2.95e-10	0	Csa3M732500.1;Csa4M267440.1;Csa4M267980.1;Csa2M010280.1;Csa4M267480.1;Csa2M004130.1;Csa4M432460.1;Csa3M078790.1;Csa4M152280.1;Csa4M385800.1;Csa3M881690.1;Csa7M440600.1;Csa4M267470.1;Csa3M134890.1;Csa3M374200.1;Csa6M500570.1;Csa2M245510.1;Csa1M025840.1;Csa1M031720.1;Csa3M483820.1;Csa4M038730.1	Probable peptide/nitrate transporter; contains IPR000109 (Proton-dependent oligopeptide transporter family), IPR016196 (Major facilitator superfamily domain, general substrate transporter);L-ascorbate oxidase-like protein; contains IPR008972 (Cupredoxin);L-ascorbate oxidase-like protein; contains IPR008972 (Cupredoxin);Putative receptor-like protein kinase family protein; contains IPR011009 (Prot…
GO:0071554	cell wall organization or biogenesis	3	biological_process	35 out of 275 genes, 12.7%	1017 out of 25600 genes, 4.0%	1.36e-09	0	Csa3M132550.1;Csa7M011860.1;Csa2M302250.1;Csa1M277970.1;Csa6M318700.1;Csa3M827350.1;Csa3M078790.1;Csa5M604340.1;Csa1M569220.1;Csa5M119700.1;Csa3M164550.1;Csa7M036450.1;Csa2M049350.1;Csa3M748790.1;Csa3M164510.1;Csa7M029410.1;Csa6M486900.1;Csa4M003750.1;Csa2M435530.1;Csa7M398740.1;Csa3M379740.1;Csa7M033440.1;Csa4M432460.1;Csa3M592670.1;Csa7M037450.1;Csa3M374200.1;Csa7M427620.1;Csa6M361400.1;Csa1M09…	Cellulose synthase-like protein; contains IPR005150 (Cellulose synthase);Beta-galactosidase; contains IPR000922 (D-galactoside/L-rhamnose binding SUEL lectin domain), IPR001944 (Glycoside hydrolase, family 35), IPR017853 (Glycoside hydrolase, superfamily);Callose synthase 5; contains IPR003440 (Glycosyl transferase, family 48), IPR026953 (Callose synthase);UDP-glucuronate 5-epimerase, putative; c…
GO:0042545	cell wall modification	6	biological_process	18 out of 275 genes, 6.5%	301 out of 25600 genes, 1.2%	5.26e-09	0	Csa4M003750.1;Csa7M011860.1;Csa2M302250.1;Csa2M435530.1;Csa6M318700.1;Csa7M033440.1;Csa4M432460.1;Csa5M119700.1;Csa1M569220.1;Csa3M164550.1;Csa7M037450.1;Csa2M049350.1;Csa7M427620.1;Csa3M164510.1;Csa2M302260.1;Csa6M448160.1;CsaUNM030410.1;Csa5M630740.1	Pectinesterase inhibitor, putative; contains IPR006501 (Pectinesterase inhibitor);Beta-galactosidase; contains IPR000922 (D-galactoside/L-rhamnose binding SUEL lectin domain), IPR001944 (Glycoside hydrolase, family 35), IPR017853 (Glycoside hydrolase, superfamily);Callose synthase 5; contains IPR003440 (Glycosyl transferase, family 48), IPR026953 (Callose synthase);Cytochrome P450; contains IPR00…
GO:0060560	developmental growth involved in morphogenesis	5	biological_process	28 out of 275 genes, 10.2%	726 out of 25600 genes, 2.8%	6.12e-09	0	Csa3M732500.1;Csa4M267440.1;Csa6M006180.1;Csa4M267980.1;Csa2M010280.1;Csa4M267480.1;Csa2M004130.1;Csa3M133150.1;Csa4M432460.1;Csa3M078790.1;Csa5M517100.1;Csa5M182010.1;Csa4M152280.1;Csa6M006190.1;Csa3M881690.1;Csa4M385800.1;Csa7M440600.1;Csa4M267470.1;Csa3M134890.1;Csa3M374200.1;Csa6M500570.1;Csa2M245510.1;Csa1M025840.1;Csa6M005160.1;Csa1M031720.1;Csa3M483820.1;Csa4M038730.1;Csa3M878850.1	Probable peptide/nitrate transporter; contains IPR000109 (Proton-dependent oligopeptide transporter family), IPR016196 (Major facilitator superfamily domain, general substrate transporter);L-ascorbate oxidase-like protein; contains IPR008972 (Cupredoxin);Leucine-rich repeat receptor-like serine/threonine-protein kinase; contains IPR001611 (Leucine-rich repeat), IPR013210 (Leucine-rich repeat-cont…
GO:0016049	cell growth	4	biological_process	34 out of 275 genes, 12.4%	1088 out of 25600 genes, 4.2%	2.6e-08	0	Csa1M524680.1;Csa1M662820.1;Csa2M377920.1;Csa4M267980.1;Csa2M010280.1;Csa3M078790.1;Csa6M006190.1;Csa4M152280.1;Csa5M601540.1;Csa6M500570.1;Csa1M524680.2;Csa6M005160.1;Csa1M031720.1;Csa4M038730.1;Csa3M878850.1;Csa4M267440.1;Csa3M732500.1;Csa6M006180.1;Csa4M267480.1;Csa3M379740.1;Csa2M004130.1;Csa4M432460.1;Csa3M133150.1;Csa5M182010.1;Csa5M517100.1;Csa4M385800.1;Csa3M881690.1;Csa3M134890.1;Csa4M26…	Alginate regulatory protein AlgP;Receptor protein kinase-like protein; contains IPR011009 (Protein kinase-like domain), IPR013320 (Concanavalin A-like lectin/glucanase, subgroup);Receptor-like protein kinase; contains IPR011009 (Protein kinase-like domain), IPR013320 (Concanavalin A-like lectin/glucanase, subgroup), IPR014729 (Rossmann-like alpha/beta/alpha sandwich fold);L-ascorbate oxidase-like…
GO:0048589	developmental growth	4	biological_process	28 out of 275 genes, 10.2%	780 out of 25600 genes, 3.0%	2.83e-08	0	Csa3M732500.1;Csa4M267440.1;Csa6M006180.1;Csa4M267980.1;Csa2M010280.1;Csa4M267480.1;Csa2M004130.1;Csa3M133150.1;Csa4M432460.1;Csa3M078790.1;Csa5M517100.1;Csa5M182010.1;Csa4M152280.1;Csa6M006190.1;Csa3M881690.1;Csa4M385800.1;Csa7M440600.1;Csa4M267470.1;Csa3M134890.1;Csa3M374200.1;Csa6M500570.1;Csa2M245510.1;Csa1M025840.1;Csa6M005160.1;Csa1M031720.1;Csa3M483820.1;Csa4M038730.1;Csa3M878850.1	Probable peptide/nitrate transporter; contains IPR000109 (Proton-dependent oligopeptide transporter family), IPR016196 (Major facilitator superfamily domain, general substrate transporter);L-ascorbate oxidase-like protein; contains IPR008972 (Cupredoxin);Leucine-rich repeat receptor-like serine/threonine-protein kinase; contains IPR001611 (Leucine-rich repeat), IPR013210 (Leucine-rich repeat-cont…
GO:0032535	regulation of cellular component size	5	biological_process	38 out of 275 genes, 13.8%	1333 out of 25600 genes, 5.2%	4.12e-08	0	Csa3M122620.1;Csa1M524680.1;Csa3M122580.1;Csa1M662820.1;Csa2M377920.1;Csa4M267980.1;Csa2M010280.1;Csa3M078790.1;Csa6M006190.1;Csa4M152280.1;Csa5M601540.1;Csa6M500570.1;Csa3M152040.1;Csa1M524680.2;Csa6M005160.1;Csa1M031720.1;Csa4M038730.1;Csa3M878850.1;Csa4M267440.1;Csa3M732500.1;Csa6M006180.1;Csa3M824810.1;Csa4M267480.1;Csa3M379740.1;Csa2M004130.1;Csa3M133150.1;Csa4M432460.1;Csa5M182010.1;Csa5M51…	LIM domain protein 2b; contains IPR001781 (Zinc finger, LIM-type);Alginate regulatory protein AlgP;LIM domain protein 2b; contains IPR001781 (Zinc finger, LIM-type);Receptor protein kinase-like protein; contains IPR011009 (Protein kinase-like domain), IPR013320 (Concanavalin A-like lectin/glucanase, subgroup);Receptor-like protein kinase; contains IPR011009 (Protein kinase-like domain), IPR013320…
GO:0090066	regulation of anatomical structure size	4	biological_process	38 out of 275 genes, 13.8%	1341 out of 25600 genes, 5.2%	4.81e-08	0	Csa3M122620.1;Csa1M524680.1;Csa3M122580.1;Csa1M662820.1;Csa2M377920.1;Csa4M267980.1;Csa2M010280.1;Csa3M078790.1;Csa6M006190.1;Csa4M152280.1;Csa5M601540.1;Csa6M500570.1;Csa3M152040.1;Csa1M524680.2;Csa6M005160.1;Csa1M031720.1;Csa4M038730.1;Csa3M878850.1;Csa4M267440.1;Csa3M732500.1;Csa6M006180.1;Csa3M824810.1;Csa4M267480.1;Csa3M379740.1;Csa2M004130.1;Csa3M133150.1;Csa4M432460.1;Csa5M182010.1;Csa5M51…	LIM domain protein 2b; contains IPR001781 (Zinc finger, LIM-type);Alginate regulatory protein AlgP;LIM domain protein 2b; contains IPR001781 (Zinc finger, LIM-type);Receptor protein kinase-like protein; contains IPR011009 (Protein kinase-like domain), IPR013320 (Concanavalin A-like lectin/glucanase, subgroup);Receptor-like protein kinase; contains IPR011009 (Protein kinase-like domain), IPR013320…
GO:0009826	unidimensional cell growth	7	biological_process	25 out of 275 genes, 9.1%	662 out of 25600 genes, 2.6%	6.24e-08	0	Csa3M732500.1;Csa4M267440.1;Csa6M006180.1;Csa4M267980.1;Csa2M010280.1;Csa4M267480.1;Csa2M004130.1;Csa3M133150.1;Csa4M432460.1;Csa3M078790.1;Csa4M152280.1;Csa6M006190.1;Csa3M881690.1;Csa4M385800.1;Csa7M440600.1;Csa4M267470.1;Csa3M134890.1;Csa3M374200.1;Csa6M500570.1;Csa2M245510.1;Csa1M025840.1;Csa6M005160.1;Csa1M031720.1;Csa3M483820.1;Csa4M038730.1	Probable peptide/nitrate transporter; contains IPR000109 (Proton-dependent oligopeptide transporter family), IPR016196 (Major facilitator superfamily domain, general substrate transporter);L-ascorbate oxidase-like protein; contains IPR008972 (Cupredoxin);Leucine-rich repeat receptor-like serine/threonine-protein kinase; contains IPR001611 (Leucine-rich repeat), IPR013210 (Leucine-rich repeat-cont…
GO:0065008	regulation of biological quality	3	biological_process	59 out of 275 genes, 21.5%	2790 out of 25600 genes, 10.9%	2.59e-07	0	Csa3M122620.1;Csa1M071930.1;Csa1M524680.1;Csa2M415550.1;Csa3M122580.1;Csa1M173170.1;Csa7M064570.1;CsaUNM014630.1;Csa1M662820.1;Csa2M302250.1;Csa2M377920.1;Csa1M277970.1;Csa4M267980.1;Csa2M010280.1;Csa1M025970.1;Csa3M078790.1;Csa6M006190.1;Csa4M152280.1;Csa7M036450.1;Csa2M379980.2;Csa2M249280.1;Csa3M634300.1;Csa5M601540.1;Csa6M500570.1;Csa3M152040.1;Csa1M267210.1;Csa1M524680.2;Csa6M005160.1;Csa1M0…	LIM domain protein 2b; contains IPR001781 (Zinc finger, LIM-type);Syntaxin, putative; contains IPR010989 (t-SNARE);Alginate regulatory protein AlgP;Ras-related protein Rab-25; contains IPR001806 (Small GTPase superfamily), IPR002041 (Ran GTPase), IPR005225 (Small GTP-binding protein domain), IPR024156 (Small GTPase superfamily, ARF type), IPR027417 (P-loop containing nucleoside triphosphate hydro…
GO:0008361	regulation of cell size	6	biological_process	34 out of 275 genes, 12.4%	1235 out of 25600 genes, 4.8%	5.1e-07	0	Csa1M524680.1;Csa1M662820.1;Csa2M377920.1;Csa4M267980.1;Csa2M010280.1;Csa3M078790.1;Csa6M006190.1;Csa4M152280.1;Csa5M601540.1;Csa6M500570.1;Csa1M524680.2;Csa6M005160.1;Csa1M031720.1;Csa4M038730.1;Csa3M878850.1;Csa4M267440.1;Csa3M732500.1;Csa6M006180.1;Csa4M267480.1;Csa3M379740.1;Csa2M004130.1;Csa4M432460.1;Csa3M133150.1;Csa5M182010.1;Csa5M517100.1;Csa4M385800.1;Csa3M881690.1;Csa3M134890.1;Csa4M26…	Alginate regulatory protein AlgP;Receptor protein kinase-like protein; contains IPR011009 (Protein kinase-like domain), IPR013320 (Concanavalin A-like lectin/glucanase, subgroup);Receptor-like protein kinase; contains IPR011009 (Protein kinase-like domain), IPR013320 (Concanavalin A-like lectin/glucanase, subgroup), IPR014729 (Rossmann-like alpha/beta/alpha sandwich fold);L-ascorbate oxidase-like…
GO:0048588	developmental cell growth	7	biological_process	17 out of 275 genes, 6.2%	368 out of 25600 genes, 1.4%	5.71e-07	0	Csa3M732500.1;Csa3M881690.1;Csa4M385800.1;Csa3M134890.1;Csa7M440600.1;Csa3M374200.1;Csa2M245510.1;Csa1M025840.1;Csa2M010280.1;Csa2M004130.1;Csa3M483820.1;Csa4M038730.1;Csa3M878850.1;Csa4M432460.1;Csa4M152280.1;Csa5M182010.1;Csa5M517100.1	Probable peptide/nitrate transporter; contains IPR000109 (Proton-dependent oligopeptide transporter family), IPR016196 (Major facilitator superfamily domain, general substrate transporter);Fasciclin-like arabinogalactan protein family protein; contains IPR000782 (FAS1 domain);Receptor protein kinase, putative; contains IPR011009 (Protein kinase-like domain);ROP-interactive CRIB motif-containing p…
GO:0005975	carbohydrate metabolic process	4	biological_process	43 out of 275 genes, 15.6%	1800 out of 25600 genes, 7.0%	6.67e-07	0	Csa3M132550.1;Csa7M064570.1;Csa7M011860.1;Csa2M302250.1;Csa7M450780.1;Csa1M277970.1;Csa6M076740.1;Csa1M678040.1;Csa6M497180.1;Csa3M164550.1;Csa7M036450.1;Csa1M588500.1;Csa2M049350.1;Csa6M500570.1;Csa3M152040.1;Csa7M029410.1;Csa1M045530.1;Csa6M502040.1;Csa6M185320.1;Csa5M396010.1;Csa2M336080.1;Csa1M590800.1;Csa3M842090.1;Csa6M486900.1;Csa3M824810.1;Csa6M319800.1;Csa2M435530.1;Csa7M450790.1;Csa1M11…	Cellulose synthase-like protein; contains IPR005150 (Cellulose synthase);Isoprenyl transferase; contains IPR001441 (Decaprenyl diphosphate synthase-like);Beta-galactosidase; contains IPR000922 (D-galactoside/L-rhamnose binding SUEL lectin domain), IPR001944 (Glycoside hydrolase, family 35), IPR017853 (Glycoside hydrolase, superfamily);Callose synthase 5; contains IPR003440 (Glycosyl transferase, …
GO:0034219	carbohydrate transmembrane transport	7	biological_process	5 out of 275 genes, 1.8%	19 out of 25600 genes, 0.1%	1.41e-06	0	Csa6M424530.1;Csa2M094390.1;Csa2M094400.1;Csa5M175670.1;Csa6M424540.1	Hexose transporter; contains IPR005828 (General substrate transporter), IPR016196 (Major facilitator superfamily domain, general substrate transporter);Sugar transporter, putative; contains IPR005828 (General substrate transporter), IPR016196 (Major facilitator superfamily domain, general substrate transporter);Sugar transporter, putative; contains IPR005828 (General substrate transporter), IPR01…
GO:0032989	cellular component morphogenesis	5	biological_process	32 out of 275 genes, 11.6%	1181 out of 25600 genes, 4.6%	1.59e-06	0	Csa3M732500.1;Csa4M267440.1;Csa1M001290.1;Csa6M006180.1;Csa2M302250.1;Csa4M267980.1;Csa2M010280.1;Csa4M267480.1;Csa2M004130.1;Csa3M780530.1;Csa3M133150.1;Csa4M432460.1;Csa3M078790.1;Csa6M006190.1;Csa4M152280.1;Csa3M881690.1;Csa4M385800.1;Csa7M440600.1;Csa4M267470.1;Csa3M134890.1;Csa7M036450.1;Csa3M374200.1;Csa6M538730.1;Csa6M500570.1;Csa2M245510.1;Csa1M025840.1;Csa6M005160.1;Csa2M365120.1;Csa2M30…	Probable peptide/nitrate transporter; contains IPR000109 (Proton-dependent oligopeptide transporter family), IPR016196 (Major facilitator superfamily domain, general substrate transporter);L-ascorbate oxidase-like protein; contains IPR008972 (Cupredoxin);Bidirectional sugar transporter N3; contains IPR004316 (SWEET sugar transporter);Leucine-rich repeat receptor-like serine/threonine-protein kina…
GO:0016043	cellular component organization	3	biological_process	90 out of 275 genes, 32.7%	5302 out of 25600 genes, 20.7%	1.96e-06	0	Csa1M172600.1;Csa7M058550.1;Csa3M132550.1;Csa1M524680.1;Csa1M662820.1;Csa7M011860.1;Csa2M302250.1;Csa3M134940.1;Csa6M318700.1;Csa3M780530.1;Csa6M006190.1;Csa4M152280.1;Csa5M119700.1;Csa3M164550.1;Csa2M249280.1;Csa2M049350.1;Csa5M601540.1;Csa2M061530.1;Csa2M292220.1;Csa6M500570.1;Csa3M152040.1;Csa1M267210.1;Csa1M524680.2;Csa6M005160.1;Csa7M230950.1;Csa7M029410.1;Csa4M038730.1;Csa3M878850.1;Csa2M00…	Myosin-9; contains IPR008545 (Protein of unknown function DUF827, plant);Clathrin assembly protein, putative; contains IPR008942 (ENTH/VHS), IPR011417 (AP180 N-terminal homology (ANTH) domain);Cellulose synthase-like protein; contains IPR005150 (Cellulose synthase);Alginate regulatory protein AlgP;Receptor protein kinase-like protein; contains IPR011009 (Protein kinase-like domain), IPR013320 (Co…
GO:0009664	plant-type cell wall organization	6	biological_process	14 out of 275 genes, 5.1%	297 out of 25600 genes, 1.2%	4.57e-06	0.00091	Csa7M037450.1;Csa3M164550.1;Csa2M049350.1;Csa3M374200.1;Csa7M427620.1;Csa7M011860.1;Csa1M095020.1;Csa1M045510.1;Csa7M033440.1;Csa6M448160.1;Csa3M827350.1;Csa4M432460.1;Csa3M078790.1;Csa5M604340.1	Polygalacturonase; contains IPR000743 (Glycoside hydrolase, family 28), IPR008238 (Chorismate mutase, AroQ class, eukaryotic type), IPR011050 (Pectin lyase fold/virulence factor);Polygalacturonase; contains IPR000743 (Glycoside hydrolase, family 28), IPR011050 (Pectin lyase fold/virulence factor);Xyloglucan endotransglucosylase/hydrolase; contains IPR008264 (Beta-glucanase), IPR008985 (Concanaval…
GO:0009860	pollen tube growth	9	biological_process	14 out of 275 genes, 5.1%	297 out of 25600 genes, 1.2%	4.57e-06	0.00087	Csa3M732500.1;Csa3M881690.1;Csa4M385800.1;Csa3M134890.1;Csa7M440600.1;Csa3M374200.1;Csa2M245510.1;Csa1M025840.1;Csa2M010280.1;Csa2M004130.1;Csa3M483820.1;Csa4M038730.1;Csa4M432460.1;Csa4M152280.1	Probable peptide/nitrate transporter; contains IPR000109 (Proton-dependent oligopeptide transporter family), IPR016196 (Major facilitator superfamily domain, general substrate transporter);Fasciclin-like arabinogalactan protein family protein; contains IPR000782 (FAS1 domain);Receptor protein kinase, putative; contains IPR011009 (Protein kinase-like domain);ROP-interactive CRIB motif-containing p…
GO:0055067	monovalent inorganic cation homeostasis	8	biological_process	9 out of 275 genes, 3.3%	119 out of 25600 genes, 0.5%	5.76e-06	0.00083	Csa2M379980.2;Csa2M249280.1;Csa4M050270.1;Csa1M173170.1;Csa1M267210.1;Csa1M025970.1;Csa2M379980.1;Csa2M009310.1;Csa4M006220.1	Boron transporter, putative; contains IPR003020 (Bicarbonate transporter, eukaryotic);Putative plasma membrane ATPase; contains IPR023298 (P-type ATPase, transmembrane domain);Cation/H(+) antiporter 18; contains IPR006153 (Cation/H+ exchanger);Potassium channel; contains IPR003280 (Two pore domain potassium channel), IPR011992 (EF-hand-like domain);Putative plasma membrane ATPase; contains IPR001…
GO:0071840	cellular component organization or biogenesis	2	biological_process	94 out of 275 genes, 34.2%	5786 out of 25600 genes, 22.6%	7.07e-06	0.0008	Csa1M172600.1;Csa7M058550.1;Csa3M132550.1;Csa1M524680.1;Csa1M662820.1;Csa7M011860.1;Csa2M302250.1;Csa3M134940.1;Csa1M277970.1;Csa6M318700.1;Csa3M780530.1;Csa6M006190.1;Csa4M152280.1;Csa5M119700.1;Csa3M164550.1;Csa2M249280.1;Csa2M049350.1;Csa5M601540.1;Csa2M061530.1;Csa2M292220.1;Csa6M500570.1;Csa3M152040.1;Csa1M267210.1;Csa1M524680.2;Csa6M005160.1;Csa7M230950.1;Csa7M029410.1;Csa4M038730.1;Csa3M87…	Myosin-9; contains IPR008545 (Protein of unknown function DUF827, plant);Clathrin assembly protein, putative; contains IPR008942 (ENTH/VHS), IPR011417 (AP180 N-terminal homology (ANTH) domain);Cellulose synthase-like protein; contains IPR005150 (Cellulose synthase);Alginate regulatory protein AlgP;Receptor protein kinase-like protein; contains IPR011009 (Protein kinase-like domain), IPR013320 (Co…
GO:0015766	disaccharide transport	8	biological_process	5 out of 275 genes, 1.8%	26 out of 25600 genes, 0.1%	7.54e-06	0.00077	Csa6M424530.1;Csa2M094390.1;Csa2M094400.1;Csa5M175670.1;Csa6M424540.1	Hexose transporter; contains IPR005828 (General substrate transporter), IPR016196 (Major facilitator superfamily domain, general substrate transporter);Sugar transporter, putative; contains IPR005828 (General substrate transporter), IPR016196 (Major facilitator superfamily domain, general substrate transporter);Sugar transporter, putative; contains IPR005828 (General substrate transporter), IPR01…
GO:0015770	sucrose transport	9	biological_process	5 out of 275 genes, 1.8%	26 out of 25600 genes, 0.1%	7.54e-06	0.00074	Csa6M424530.1;Csa2M094390.1;Csa2M094400.1;Csa5M175670.1;Csa6M424540.1	Hexose transporter; contains IPR005828 (General substrate transporter), IPR016196 (Major facilitator superfamily domain, general substrate transporter);Sugar transporter, putative; contains IPR005828 (General substrate transporter), IPR016196 (Major facilitator superfamily domain, general substrate transporter);Sugar transporter, putative; contains IPR005828 (General substrate transporter), IPR01…
GO:0015772	oligosaccharide transport	7	biological_process	5 out of 275 genes, 1.8%	26 out of 25600 genes, 0.1%	7.54e-06	0.00071	Csa6M424530.1;Csa2M094390.1;Csa2M094400.1;Csa5M175670.1;Csa6M424540.1	Hexose transporter; contains IPR005828 (General substrate transporter), IPR016196 (Major facilitator superfamily domain, general substrate transporter);Sugar transporter, putative; contains IPR005828 (General substrate transporter), IPR016196 (Major facilitator superfamily domain, general substrate transporter);Sugar transporter, putative; contains IPR005828 (General substrate transporter), IPR01…
GO:0048868	pollen tube development	5	biological_process	14 out of 275 genes, 5.1%	326 out of 25600 genes, 1.3%	1.31e-05	0.00069	Csa3M732500.1;Csa3M881690.1;Csa4M385800.1;Csa3M134890.1;Csa7M440600.1;Csa3M374200.1;Csa2M245510.1;Csa1M025840.1;Csa2M010280.1;Csa2M004130.1;Csa3M483820.1;Csa4M038730.1;Csa4M432460.1;Csa4M152280.1	Probable peptide/nitrate transporter; contains IPR000109 (Proton-dependent oligopeptide transporter family), IPR016196 (Major facilitator superfamily domain, general substrate transporter);Fasciclin-like arabinogalactan protein family protein; contains IPR000782 (FAS1 domain);Receptor protein kinase, putative; contains IPR011009 (Protein kinase-like domain);ROP-interactive CRIB motif-containing p…
GO:0035295	tube development	5	biological_process	14 out of 275 genes, 5.1%	359 out of 25600 genes, 1.4%	3.8e-05	0.00133	Csa3M732500.1;Csa3M881690.1;Csa4M385800.1;Csa3M134890.1;Csa7M440600.1;Csa3M374200.1;Csa2M245510.1;Csa1M025840.1;Csa2M010280.1;Csa2M004130.1;Csa3M483820.1;Csa4M038730.1;Csa4M432460.1;Csa4M152280.1	Probable peptide/nitrate transporter; contains IPR000109 (Proton-dependent oligopeptide transporter family), IPR016196 (Major facilitator superfamily domain, general substrate transporter);Fasciclin-like arabinogalactan protein family protein; contains IPR000782 (FAS1 domain);Receptor protein kinase, putative; contains IPR011009 (Protein kinase-like domain);ROP-interactive CRIB motif-containing p…
GO:0000902	cell morphogenesis	6	biological_process	27 out of 275 genes, 9.8%	1090 out of 25600 genes, 4.3%	5.2e-05	0.00129	Csa3M732500.1;Csa4M267440.1;Csa6M006180.1;Csa4M267980.1;Csa2M010280.1;Csa4M267480.1;Csa2M004130.1;Csa3M780530.1;Csa3M133150.1;Csa4M432460.1;Csa3M078790.1;Csa6M006190.1;Csa4M152280.1;Csa3M881690.1;Csa4M385800.1;Csa7M440600.1;Csa4M267470.1;Csa3M134890.1;Csa3M374200.1;Csa6M500570.1;Csa2M245510.1;Csa1M025840.1;Csa6M005160.1;Csa2M365120.1;Csa1M031720.1;Csa3M483820.1;Csa4M038730.1	Probable peptide/nitrate transporter; contains IPR000109 (Proton-dependent oligopeptide transporter family), IPR016196 (Major facilitator superfamily domain, general substrate transporter);L-ascorbate oxidase-like protein; contains IPR008972 (Cupredoxin);Leucine-rich repeat receptor-like serine/threonine-protein kinase; contains IPR001611 (Leucine-rich repeat), IPR013210 (Leucine-rich repeat-cont…
GO:0033212	iron assimilation	12	biological_process	3 out of 275 genes, 1.1%	8 out of 25600 genes, 0.0%	6.59e-05	0.00125	Csa4M267470.1;Csa1M031720.1;Csa4M267480.1	L-ascorbate oxidase-like protein; contains IPR008972 (Cupredoxin);L-ascorbate oxidase-like protein; contains IPR008972 (Cupredoxin);L-ascorbate oxidase-like protein; contains IPR008972 (Cupredoxin)
GO:0033215	iron assimilation by reduction and transport	13	biological_process	3 out of 275 genes, 1.1%	8 out of 25600 genes, 0.0%	6.59e-05	0.00121	Csa4M267470.1;Csa1M031720.1;Csa4M267480.1	L-ascorbate oxidase-like protein; contains IPR008972 (Cupredoxin);L-ascorbate oxidase-like protein; contains IPR008972 (Cupredoxin);L-ascorbate oxidase-like protein; contains IPR008972 (Cupredoxin)
GO:0006415	translational termination	8	biological_process	4 out of 275 genes, 1.5%	22 out of 25600 genes, 0.1%	8.18e-05	0.00353	Csa5M119700.1;Csa6M318700.1;CsaUNM030410.1;Csa5M630740.1	Pectinesterase; contains IPR006501 (Pectinesterase inhibitor), IPR011050 (Pectin lyase fold/virulence factor);Pectinesterase; contains IPR006501 (Pectinesterase inhibitor), IPR011050 (Pectin lyase fold/virulence factor);Pectinesterase; contains IPR006501 (Pectinesterase inhibitor), IPR011050 (Pectin lyase fold/virulence factor);Pectinesterase; contains IPR006501 (Pectinesterase inhibitor), IPR011…
GO:0009856	pollination	4	biological_process	16 out of 275 genes, 5.8%	487 out of 25600 genes, 1.9%	8.34e-05	0.00343	Csa3M732500.1;Csa3M881690.1;Csa4M385800.1;Csa3M132550.1;Csa3M134890.1;Csa7M440600.1;Csa3M374200.1;Csa2M245510.1;Csa1M025840.1;Csa2M010280.1;Csa7M029410.1;Csa2M004130.1;Csa3M483820.1;Csa4M038730.1;Csa4M432460.1;Csa4M152280.1	Probable peptide/nitrate transporter; contains IPR000109 (Proton-dependent oligopeptide transporter family), IPR016196 (Major facilitator superfamily domain, general substrate transporter);Fasciclin-like arabinogalactan protein family protein; contains IPR000782 (FAS1 domain);Receptor protein kinase, putative; contains IPR011009 (Protein kinase-like domain);Cellulose synthase-like protein; contai…
GO:0006885	regulation of pH	9	biological_process	6 out of 275 genes, 2.2%	67 out of 25600 genes, 0.3%	8.38e-05	0.00333	Csa2M379980.1;Csa2M379980.2;Csa2M249280.1;Csa2M009310.1;Csa4M006220.1;Csa1M267210.1	Boron transporter, putative; contains IPR003020 (Bicarbonate transporter, eukaryotic);Boron transporter, putative; contains IPR003020 (Bicarbonate transporter, eukaryotic);Putative plasma membrane ATPase; contains IPR023298 (P-type ATPase, transmembrane domain);Putative plasma membrane ATPase; contains IPR001757 (Cation-transporting P-type ATPase), IPR023214 (HAD-like domain), IPR023298 (P-type A…
GO:0030004	cellular monovalent inorganic cation homeostasis	9	biological_process	7 out of 275 genes, 2.5%	97 out of 25600 genes, 0.4%	8.61e-05	0.00324	Csa1M025970.1;Csa2M249280.1;Csa4M050270.1;Csa1M173170.1;Csa2M009310.1;Csa4M006220.1;Csa1M267210.1	Cation/H(+) antiporter 15; contains IPR006153 (Cation/H+ exchanger);Putative plasma membrane ATPase; contains IPR023298 (P-type ATPase, transmembrane domain);Cation/H(+) antiporter 18; contains IPR006153 (Cation/H+ exchanger);Potassium channel; contains IPR003280 (Two pore domain potassium channel), IPR011992 (EF-hand-like domain);Putative plasma membrane ATPase; contains IPR001757 (Cation-transp…
GO:0005976	polysaccharide metabolic process	5	biological_process	17 out of 275 genes, 6.2%	544 out of 25600 genes, 2.1%	9.23e-05	0.00316	Csa3M132550.1;Csa2M302250.1;Csa1M277970.1;Csa7M033440.1;Csa3M592670.1;Csa3M164550.1;Csa7M037450.1;Csa7M036450.1;Csa2M049350.1;Csa7M427620.1;Csa6M361400.1;Csa1M095020.1;Csa2M167190.1;Csa7M029410.1;Csa3M852480.1;Csa2M302260.1;Csa5M396010.1	Cellulose synthase-like protein; contains IPR005150 (Cellulose synthase);Callose synthase 5; contains IPR003440 (Glycosyl transferase, family 48), IPR026953 (Callose synthase);UDP-glucuronate 5-epimerase, putative; contains IPR001509 (NAD-dependent epimerase/dehydratase), IPR008089 (Nucleotide sugar epimerase);Polygalacturonase; contains IPR000743 (Glycoside hydrolase, family 28), IPR011050 (Pect…
GO:0051704	multi-organism process	2	biological_process	51 out of 275 genes, 18.5%	2783 out of 25600 genes, 10.9%	9.84e-05	0.00308	Csa7M338620.1;Csa1M071930.1;Csa3M132550.1;Csa1M524680.1;Csa3M345890.1;Csa1M662820.1;Csa2M302250.1;Csa2M377920.1;Csa2M010280.1;Csa6M318700.1;Csa3M077750.1;Csa4M152280.1;Csa1M569220.1;Csa5M119700.1;Csa3M739030.1;Csa5M601540.1;Csa3M748790.1;Csa3M164510.1;Csa1M524680.2;Csa7M029410.1;Csa3M800660.1;Csa4M038730.1;Csa3M878850.1;Csa6M185320.1;Csa1M042890.1;Csa3M732500.1;Csa3M595220.2;Csa6M486900.1;Csa2M43…	Receptor protein kinase-like protein; contains IPR011009 (Protein kinase-like domain), IPR013320 (Concanavalin A-like lectin/glucanase, subgroup);Syntaxin, putative; contains IPR010989 (t-SNARE);Cellulose synthase-like protein; contains IPR005150 (Cellulose synthase);Alginate regulatory protein AlgP;Aquaporin; contains IPR000425 (Major intrinsic protein), IPR023271 (Aquaporin-like);Receptor prote…
GO:0021700	developmental maturation	4	biological_process	18 out of 275 genes, 6.5%	603 out of 25600 genes, 2.4%	0.0001	0.003	Csa4M641760.1;Csa6M318700.1;Csa7M033440.1;Csa4M432460.1;Csa5M182010.1;Csa5M517100.1;Csa5M119700.1;Csa1M569220.1;Csa3M164550.1;Csa7M037450.1;Csa7M427620.1;Csa6M361400.1;Csa2M245510.1;Csa3M164510.1;Csa2M365120.1;Csa4M038730.1;Csa3M878850.1;Csa5M630740.1	Cytochrome P450, putative; contains IPR001128 (Cytochrome P450);Pectinesterase; contains IPR006501 (Pectinesterase inhibitor), IPR011050 (Pectin lyase fold/virulence factor);Polygalacturonase; contains IPR000743 (Glycoside hydrolase, family 28), IPR011050 (Pectin lyase fold/virulence factor);Phosphatidylinositol-4-phosphate 5-kinase, putative; contains IPR023610 (Phosphatidylinositol-4-phosphate …
GO:0009827	plant-type cell wall modification	7	biological_process	8 out of 275 genes, 2.9%	135 out of 25600 genes, 0.5%	0.0001	0.0039	Csa7M037450.1;Csa3M164550.1;Csa2M049350.1;Csa7M427620.1;Csa7M011860.1;Csa6M448160.1;Csa7M033440.1;Csa4M432460.1	Polygalacturonase; contains IPR000743 (Glycoside hydrolase, family 28), IPR008238 (Chorismate mutase, AroQ class, eukaryotic type), IPR011050 (Pectin lyase fold/virulence factor);Polygalacturonase; contains IPR000743 (Glycoside hydrolase, family 28), IPR011050 (Pectin lyase fold/virulence factor);Xyloglucan endotransglucosylase/hydrolase; contains IPR008264 (Beta-glucanase), IPR008985 (Concanaval…
GO:0009835	ripening	9	biological_process	11 out of 275 genes, 4.0%	256 out of 25600 genes, 1.0%	0.00011	0.00429	Csa1M569220.1;Csa5M119700.1;Csa7M037450.1;Csa3M164550.1;Csa7M427620.1;Csa6M361400.1;Csa4M641760.1;Csa3M164510.1;Csa6M318700.1;Csa7M033440.1;Csa5M630740.1	Pectinesterase; contains IPR006501 (Pectinesterase inhibitor), IPR011050 (Pectin lyase fold/virulence factor);Pectinesterase; contains IPR006501 (Pectinesterase inhibitor), IPR011050 (Pectin lyase fold/virulence factor);Polygalacturonase; contains IPR000743 (Glycoside hydrolase, family 28), IPR008238 (Chorismate mutase, AroQ class, eukaryotic type), IPR011050 (Pectin lyase fold/virulence factor);…
GO:0040007	growth	2	biological_process	34 out of 275 genes, 12.4%	1610 out of 25600 genes, 6.3%	0.00013	0.00558	Csa1M524680.1;Csa1M662820.1;Csa2M377920.1;Csa4M267980.1;Csa2M010280.1;Csa3M078790.1;Csa6M006190.1;Csa4M152280.1;Csa5M601540.1;Csa6M500570.1;Csa1M524680.2;Csa6M005160.1;Csa1M031720.1;Csa4M038730.1;Csa3M878850.1;Csa4M267440.1;Csa3M732500.1;Csa6M006180.1;Csa4M267480.1;Csa3M379740.1;Csa2M004130.1;Csa4M432460.1;Csa3M133150.1;Csa5M182010.1;Csa5M517100.1;Csa4M385800.1;Csa3M881690.1;Csa3M134890.1;Csa4M26…	Alginate regulatory protein AlgP;Receptor protein kinase-like protein; contains IPR011009 (Protein kinase-like domain), IPR013320 (Concanavalin A-like lectin/glucanase, subgroup);Receptor-like protein kinase; contains IPR011009 (Protein kinase-like domain), IPR013320 (Concanavalin A-like lectin/glucanase, subgroup), IPR014729 (Rossmann-like alpha/beta/alpha sandwich fold);L-ascorbate oxidase-like…
GO:0031640	killing of cells of another organism	6	biological_process	7 out of 275 genes, 2.5%	104 out of 25600 genes, 0.4%	0.00013	0.00545	Csa1M569220.1;Csa3M164510.1;Csa5M119700.1;Csa6M318700.1;CsaUNM030410.1;Csa6M290870.1;Csa5M630740.1	Pectinesterase; contains IPR006501 (Pectinesterase inhibitor), IPR011050 (Pectin lyase fold/virulence factor);Pectinesterase; contains IPR006501 (Pectinesterase inhibitor), IPR011050 (Pectin lyase fold/virulence factor);Pectinesterase; contains IPR006501 (Pectinesterase inhibitor), IPR011050 (Pectin lyase fold/virulence factor);Pectinesterase; contains IPR006501 (Pectinesterase inhibitor), IPR011…
[truncated: 720 more rows]
